# Supplementary material for: Plants Play Stronger Effects on Soil Fungal than Bacterial Communities and Co-Occurrence Network Structures in a Subtropical Tree Diversity Experiment
Source: Microbiol Spectr. 2022 Apr 27;10(3):e00134-22. doi: 10.1128/spectrum.00134-22 (PMC9241759; doi:10.1128/spectrum.00134-22)
Supplement: SUPPLEMENTAL FILE 2 — Supplemental material. Download spectrum.00134-22-s002.xlsx, XLSX file, 1.0 MB [file spectrum.00134-22-s002.xlsx]

## Sheet: Table S1
Table S1 Molecular identification of fungi at a 97% sequence identity level in this study
OTU No.	Sequence	Sintax against UNITE+INDC database	Kingdom	Phylum	Class	Order	Family	Genus
OTU1	TGGCTCTCGCATCGATGAAGAACGCAGCGAAATGCGATAAGTAATGTGAATTGCAGAATTCAGTGAATCATCGAATCTTTGAACGCATCTTGCGCTCCTTGGTATTCCGAGGAGCATGCCTGTTTGAGTGTCATTTGAACGCTTCTCAGCCACTCCAGAAAATGGATGTGGCTTGGGAGATTGTGGAGGGATTGTGCAGGCTCCTGTTTGTCTGCTCCTCTGAAACATATTAGTGGCGTCTGGTTCAGACCCACCAATGGGTGTGAT	d:Fungi(1.0000),p:Basidiomycota(1.0000)	Fungi	Basidiomycota	_	_	_	_
OTU2	TGGTTCTCGCATCGATGAAGAACGCAGCGAATTGCGATATGTAATGTGAATTGCAGAATTCAGTGAATCATCGAATCTTTGAACGCACCTTGCGCCCTTTGGTATTCCGAAGGGCATGCCTGTTTGAGTGTCATTAAATTCTCAACTTCAATACTTTTTGTATTGAAGCTTGGATGTTGGAGGGTTTGCAGGCATTATACATTATTGTTAGCTCCTCTTAAATGCATTAGCAGAACTTGTACGTTCGGCTCTGGTTTGATAATCCTA	d:Fungi(1.0000),p:Basidiomycota(1.0000),c:Agaricomycetes(1.0000),o:Agaricales(0.8600),f:Clavariaceae(0.7396),g:Clavulinopsis(0.5325),s:Clavulinopsis_laeticolor_SH1611745.08FU(0.1438)	Fungi	Basidiomycota	Agaricomycetes	Agaricales	Clavariaceae	_
OTU3	TGGCTCTTGCATCGATGAAGAACGTAGCGAAGCGCGAAATGTAGTGTGAATCGCAGAACACTGTGAATCATCGAATCTTTGAACGCATATTGCGCCTCTCTTTCGAGGGGCATGCCTGTCTGAGCGTCATTTAAACCAATGGACCAGTTCCGTGTTGGGCCTCGCCTAAGGGCGTTGCCTCAAGATCATCAGTCTAAGAGCGGACGAGTTCCTTTAGGACAGACCGTTGGATGACTATATTTCTGAATTGACCTCAGATCAGGTAGG	d:Fungi(1.0000),p:Ascomycota(1.0000),c:Archaeorhizomycetes(1.0000),o:Archaeorhizomycetales(0.6300),f:Archaeorhizomycetaceae(0.3969),g:Archaeorhizomyces(0.2500)	Fungi	Ascomycota	Archaeorhizomycetes	_	_	_
OTU4	TGGTTCTGGCATCGATGAAGAACGCAGCGAAATGCGATAAGTAATGCGAATTGCAGAATTCCAGTGAGTCATCGAATCTTTGAACGCACATTGCGCCCTTTGGTATTCCGAAGGGCATGCCTGTTCGAGCGTCATTATCACCCCTCAAGCCCCCGGCTTGGTGTTGGACGGTTTGGCGGAGGCCCCCCGGGGCCCTCTGCCCCTCCCAAAGACAATGACGGCGGCCTCGTTGGACCCCCGGTACACTGAGTTCTTCACGGGACACGT	d:Fungi(1.0000),p:Ascomycota(0.9600),c:Eurotiomycetes(0.9216),o:Chaetothyriales(0.8847),f:Herpotrichiellaceae(0.8317),g:Exophiala(0.4574)	Fungi	Ascomycota	Eurotiomycetes	Chaetothyriales	Herpotrichiellaceae	_
OTU5	TGGCTCTCGCATCGATGAAGAACGCAGCGAAATGCGATAAGTAATGTGAATTGCAGAATTCAGTGAATCATCGAATCTTTGAACGCAACTTGCGCCTTTTGGTATTCCGAAAGGCATGCCTGTTTGAGTGTCATATAAACCTCACCTCTACTGTTTTTCATTAGACATGTGGACTGGTGCTTTGGGCGTCTGCCGTTTACTCTGGCTCGCCTTAAATGTCTAAGTGGAATGCGTAATAAGTCTTCGCAACCCTCCACTCTAATACAA	d:Fungi(1.0000),p:Basidiomycota(1.0000),c:Tremellomycetes(1.0000),o:Tremellales(1.0000),f:Bulleribasidiaceae(1.0000),g:Dioszegia(1.0000),s:Dioszegia_zsoltii_var._zsoltii_SH2037713.08FU(0.8500)	Fungi	Basidiomycota	Tremellomycetes	Tremellales	Bulleribasidiaceae	Dioszegia
OTU6	TGGCTCTGGCATCGATGAAGAACGCAGCGAAATGCGATAAGTAATGTGAATTGCAGAATTCAGTGAATCATCGAATCTTTGAACGCACATTGCGCCCCTTGGTATTCCGAGGGGCATGCCTGTTCGAGCGTCATTAAAACAACTCAAGCTTGGCTTGGTATTGGGGTCCGCGGTCTCGCGGCCCTTAAAATCAGTGGCGGTGCCGTCTGGCTCTAAGCGTAGTAATGCTCTCGCTATAGGGTCCGTTCGGTGGCTGCCAGAACCCAT	d:Fungi(1.0000),p:Ascomycota(0.9900),c:Leotiomycetes(0.9603),o:Helotiales(0.9219),f:Hyaloscyphaceae(0.5347),g:Hyaloscypha(0.2085),s:Hyaloscypha_albohyalina_var._spiralis_SH1523812.08FU(0.0334)	Fungi	Ascomycota	Leotiomycetes	Helotiales	_	_
OTU7	TGGCTCTCGCATCGATGAAGAACGCAGCGAAATGCGATAAGTAATGTGAATTGCAGAATTCAGTGAATCATCGAATCTTTGAACGCACCTTGCGCTCCTTGGCATTCCGAGGAGCATGCCTGTTTGAGCGTCATTGAACTCTCAGAATCCTTCCTTGAAGTGATGTGGATTGTGGAGGATGCAACGCTGCCCTGCCTTCTCAGGGTTTGGCGCCTGCTTCTCTGAAATGGATTGGCATTGGGGCTGCGGTCACGAACGTGACGCTGA	d:Fungi(1.0000),p:Basidiomycota(0.9500),c:Agaricomycetes(0.8360)	Fungi	Basidiomycota	Agaricomycetes	_	_	_
OTU8	TGGCTCTCGCATCGATGAAGAACGCAGCGAAATGCGATACGTAATGTGAATTGCAGAATTCAGTGAATCATCGAATCTTTGAACGCACCTTGCACTCTTTGGTATTCCGAAGAGTATGTCTGTTTGAGTGTCATGAAACTCTCAACCCCCTCATTTTGTAATGAAATGAGTTGTGGGCTTGGTTTATGGCTGTTGCCGGCTTAAGTGCCGACTCAGCTGAAATACACGAGCAACCCAGTTTGAATACTTGACGGCTTGACTCGGCGT	d:Fungi(1.0000),p:Basidiomycota(0.9600),c:Cystobasidiomycetes(0.7296),o:Cystobasidiomycetes_ord_Incertae_sedis(0.5253),f:Symmetrosporaceae(0.3782),g:Symmetrospora(0.2723),s:Symmetrospora_foliicola_SH1613476.08FU(0.1307)	Fungi	Basidiomycota	Cystobasidiomycetes	_	_	_
OTU9	TGGCTCTCGCATCGATGAAGAACGCAGCGAAATGCGATAAGTAATGTGAATTGCAGAATTCAGTGAATCATCGAATCTTTGAACGCACCTTGCGCTCCTTGGTATTCCGAGGAGCATGCCTGTTTGAGTGTCATTAAATTTCTCAATCATATAGGGTGTTTGTTAACTCTGTATGACTTGGATTTTGGGATTTTTGCAGGCTCACTCTAGAGTCAGCTATCCTTAAACACATTAGCAAAGCTTGTGAAGGCCTATTGGTGTGATAAT	d:Fungi(1.0000),p:Basidiomycota(0.9900),c:Agaricomycetes(0.9801),o:Agaricales(0.9213)	Fungi	Basidiomycota	Agaricomycetes	Agaricales	_	_
OTU10	TGGTTCTGGCATCGATGAAGAACGCAGCGAAATGCGATAAGTAGTGTGAATTGCAGAATTCAGTGAATCATCGAATCTTTGAACGCACATTGCGCCCTGTGGTATTCCGCAGGGCATGCCTGTTCGAGCGTCATTCAACCTCCTCAAGCTCTGCTTGGTGTTGGGCGTTTGTCCCGCCTCCCCGGCGCAGACTCGCCTCAAAAACATTGGCAGCCGTCACCCTGGCTTCGAGCGCAGCACATTCGCGCCCGGCACCTAAGTGGCGGC	d:Fungi(1.0000),p:Ascomycota(1.0000),c:Dothideomycetes(0.9800)	Fungi	Ascomycota	Dothideomycetes	_	_	_
OTU11	TGGTTCTGGCATCGATGAAGAACGCAGCGAAATGCGATAAGTAATGTGAATTGCAGAATTCAGTGAATCATCGAATCTTTGAACGCACATTGCGCCCTCTGGTATTCCGGAGGGCATGCCTGTTCGAGCGTCATTACAACCCTCAAGCTCTGCTTGGTATTGGGCATCACCGGTCAAACGGTGTGCCTTAAAATCAGTGGCGGTGCCATCTGGCTCTAAGCGTAGTACATCTCTCGCTCTAGGTGCCTGGTGGATGCTTGCCAACAA	d:Fungi(1.0000),p:Ascomycota(1.0000),c:Leotiomycetes(0.9900),o:Helotiales(0.9801)	Fungi	Ascomycota	Leotiomycetes	Helotiales	_	_
OTU12	TGGCTCTCGCATCGATGAAGAACGCAGCGAAATGCGATAAGTAATGTGAATTGCAGATTTTCAGTGAATCATCGAATCTTTGAACGCACCTTGCGCCCCTTGGTATTCCGAGGGGCATGCCTGTTTGAGTGTCATTAAATTCTCAACTCCGATTTGATTTGTTTCTAATCGGAGCTTGGACTTGGAGTGTGCTGGCGTCTAGTCGGCTCCTCTCAAATGCATCAGCGGAATCTAACCTTTGGTTTCCGGACGTCGGTGTGATAATAA	d:Fungi(1.0000),p:Basidiomycota(1.0000),c:Agaricomycetes(1.0000),o:Atheliales(1.0000),f:Atheliaceae(1.0000),g:Piloderma(1.0000),s:Piloderma_lanatum_SH1544816.08FU(0.9500)	Fungi	Basidiomycota	Agaricomycetes	Atheliales	Atheliaceae	Piloderma
OTU13	TGGCTCTGGCAACGATGAAGAACGCAGCGAAACGCGAAAGGTAATGCGAATTGCAGAATCAGTGAGTCATCGAATCTTTGAACGCACATTGCGCCTCTCGGTATTCCGGGAGGCACGCCTGTTCGAGCGCCATTACACACTCCAAGCTCAGCTTGATGTTGGACGTCACGGGTCGAGAGACCTTGTGGGTCTGAAACGCGTGGGCGTCTGGTGCCGGGACTGCGAGCGTAGCAAGACGAGAGTCAAGTCGCTCGGCAGGGCCGGTGT	d:Fungi(1.0000)	Fungi	_	_	_	_	_
OTU14	TGGCTCTCGCATCGATGAAGAACGCAGCGAAATGCGATAAGTAATGTGAATTGCAGAATTCAGTGAATCATCGAATCTTTGAACGCACCTTGCGCTCCCTGGTATTCCGGGGAGCACGCCTGTTCGAGCGTCATGAAGCTCTCAAACATCTACTTTTCTTTATTGCGAAGTATATGGTTGGATTTGGACTCTGCCGTGTAACAAACGGCTGGCCCGAAAGATATTAGCTGATCCTAGTGAGACTTGGTTCTACTCGGCGTGATAATT	d:Fungi(1.0000),p:Basidiomycota(0.9800),c:Agaricomycetes(0.9408),o:Cantharellales(0.9032),f:Cantharellales_fam_Incertae_sedis(0.8670),g:Sistotrema(0.8324),s:Sistotrema_oblongisporum_SH1512589.08FU(0.7158)	Fungi	Basidiomycota	Agaricomycetes	Cantharellales	_	Sistotrema
OTU15	TGGTTCTGGCATCGATGAAGAACGCAGCGAAATGCGATAAGTAATGCGAATTGCAGAATTCAGTGAGTCATCGAATCTTTGAACGCATATTGCGCCCTTTGGTATTCCGAAGGGCATGCCTGTTCGAGCGTCATTATCACCATATCAAGCCTGGCTTGTTGTTGGGCCCTTTGTCACCAGGTGACAGGTCCGAAAGACAATGACCGGTGTCCTCCCGACTCCATATGCAACGAGCTGATCACAGCACGCATCTGGTAGTGGTGTGGC	d:Fungi(1.0000),p:Ascomycota(1.0000),c:Eurotiomycetes(1.0000),o:Chaetothyriales(0.7200),f:Herpotrichiellaceae(0.3312)	Fungi	Ascomycota	Eurotiomycetes	Chaetothyriales	_	_
OTU16	TGGCTCTCACATCGATGAAGAACGCAGCGAAATGCGATAAGTAATGTGAATTGCAGAATTCAGTGAATCATCGAATCTTTGAACGCATCTTGCGCTCCTTGGTATTCCGAGGAGCATGCCTGTTTGAGTGTCATGAAACTATCAAACTAATTTTTTTTTTTAATTTAAAAAAATATTGGTTTGGATATTGGACGATTGCTGGTCAATTAATAACATGACCCAGCTCGTCTAAAAGTTATTAGCTGATCAGAACATCATGGATTATCC	d:Fungi(1.0000),p:Basidiomycota(0.9600),c:Tremellomycetes(0.2016)	Fungi	Basidiomycota	_	_	_	_
OTU17	TGGTTCTGGCATCGATGAAGAACGCAGCGAAATGCGATAAGTAATGCGAATTGCAGAATTCCAGTGAGTCATCGAATCTTTGAACGCACATTGCGCCCTTTGGTATTCCGAAGGGCATGCCTGTTCGAGCGTCATTATCACCCCTCAAGCCCCGGGCTTGGTGTTGGACGGCTGGTCGGGCGACCGACCCCTCCCAAAGACAATGACGGTGTCCTCGCGGGACCCCCGGTACACTGAGCTCCCTGAGCACGTACCGGATTCAGGGTC	d:Fungi(1.0000),p:Ascomycota(1.0000),c:Eurotiomycetes(1.0000),o:Chaetothyriales(1.0000),f:Herpotrichiellaceae(0.9200),g:Cladophialophora(0.2024)	Fungi	Ascomycota	Eurotiomycetes	Chaetothyriales	Herpotrichiellaceae	_
OTU18	TGGCTCTTGCAACGATGAAGAACGCAGTGAAATGCGAAAAGTAATGCGATTTGCATGAATCTGTGAGTCATCAAGTCTTTGAACGCACCTTGCACCTTATGAGCAATCGTAAGGTATACCTGTTTGAGAATCGTAAAAAACCATCTCTCCCTTTGGGGAGGGGATTTGCTGGACTTAACCCTCCGGTTAAATGTATTAGGTTTGGATCAGGCTAGTGGCCTGGGACATTGTGTGCTAGAGACGAGAGTCTTCTCACAGTGCGTCCTA	d:Fungi(1.0000)	Fungi	_	_	_	_	_
OTU19	TGGTTCTGGCATCGATGAAGAACGCAGCGAAATGCGATAAGTAATGTGAATTGCAGAATTCAGTGAATCATCGAATCTTTGAACGCACATTGCGCCCGCCAGTATTCTGGCGGGCATGCCTGTTCGAGCGTCATTTCAACCCTCAGGCCCCTCCGGGCGGCCTGGTGTTGGGGACCGGCGGACGGGGGGAGAGGGCCCTGCCTTCCCCCCGCCGAGCCCGCCGCCCCCGAAATGAATTGGCGGTCTCGTCGCGGCCTCCTCTGCGTA	d:Fungi(1.0000),p:Ascomycota(1.0000),c:Sordariomycetes(0.9700),o:Hypocreales(0.9215),f:Clavicipitaceae(0.5990),g:Pochonia(0.1737)	Fungi	Ascomycota	Sordariomycetes	Hypocreales	_	_
OTU20	TGGTTCTGGCATCGATGAAGAACGCAGCGAAATGCGATAAGTAATGTGAATTGCAGAATTCAGTGAATCATCGAATCTTTGAACGCACATTGCGCCCCTTGGTATTCCGAGGGGCATGCCTGTTCGAGCGTCATTATGACCACTCAAGCCTCGGCTTGGTATTGGGGTTCGCGGTTCCGTGGCCCTTAAAATCAGTGGCGGTGCCGTCTGGCTCTAAGCGTAGTAATTCTCTCGCTACAGGGTCTAGGCGGTTGCTTGCCAGAACCC	d:Fungi(1.0000),p:Ascomycota(1.0000),c:Leotiomycetes(1.0000),o:Helotiales(1.0000),f:Leotiaceae(0.5000),g:Pezoloma(0.2500),s:Pezoloma_ericae_SH1523822.08FU(0.0850)	Fungi	Ascomycota	Leotiomycetes	Helotiales	_	_
OTU21	TGGTTCTGGCATCGATGAAGAACGCAGCGAAATGCGATAAGTAATGCGAATTGCAGAATTTCCGTGAGTCATCGAATCTTTGAACGCACATTGCGCCCTTTGGTATTCCGAAGGGCATGCCTGTTCGAGCGTCATTATCCCCCCTCAAACCTCGGGTTTGGTGTTGGATCGTGTCGATCGTGTCGATCGACTGGTCTCAAAGATAATGACGGTGTCCGTGGGGCTCTCGACGCAACGAGCTTTTTCTCCGAAGCACGCGTCGAGTTG	d:Fungi(1.0000),p:Ascomycota(0.9600),c:Eurotiomycetes(0.9024),o:Chaetothyriales(0.8031)	Fungi	Ascomycota	Eurotiomycetes	Chaetothyriales	_	_
OTU22	TGGTTCTGGCATCGATGAAGAACGCAGCGAAATGCGATAAGTAATGTGAATTGCAGAATTCAGTGAATCATCGAATCTTTGAACGCACATTGCGCTCGCCAGCATTCTGGCGAGCATGCCTGTTCGAGCGTCATTTCAACCCTCAAGCACCGCTTGGTTTTGGGGCCCCACGGCCGACGTGGGCCCTTAAAGGTAGTGGCGGACCCTCCCGGAGCCTCCTTTGCGTAGTAACTAACGTCTCGCACTGGGATCCGGAGGGACTCTTGC	d:Fungi(1.0000),p:Ascomycota(1.0000),c:Sordariomycetes(0.9300),o:Glomerellales(0.8649),f:Glomerellaceae(0.8044),g:Colletotrichum(0.6998),s:Colletotrichum_kinghornii_SH1914525.08FU(0.1540)	Fungi	Ascomycota	Sordariomycetes	Glomerellales	Glomerellaceae	Colletotrichum
OTU23	TGGCTCTCGCATCGATGAAGAACGCAGCGAAATGCGATAAGTAATGTGAATTGCAGATTTCAGTGAATCATCGAATCTTTGAACGCACCTTGCACCCTGTGGTAATCCACAGGGTATGCCCGTTTGAGTATCATTAAATTATCAACTCCAATTTCTTGGTGCTTGGTCTTTGAGGGTTATTGTAGGCTCTTTATGAGTCAGCTCCCTTTAAATCCATTAGCGAGACTTCCCTGTGCTGGAACTTTGTCTTGACGTGATAAGTCTATC	d:Fungi(1.0000),p:Basidiomycota(1.0000),c:Agaricomycetes(1.0000),o:Agaricales(1.0000),f:Stephanosporaceae(1.0000),g:Stephanospora(0.9300),s:Stephanospora_caroticolor_SH1563489.08FU(0.4092)	Fungi	Basidiomycota	Agaricomycetes	Agaricales	Stephanosporaceae	Stephanospora
OTU24	TGGTTCTCGCATCGATGAAGAACGCAGCGAAATGCGATACGTAATGTGAATTGCAGATTGTGAATCATCGAATCTTTGAACGCATATTGCACTCTTTGGTATTCCGAGGAGTATACTTGTTTCAGTATCATGAAAATCTCATAAATAAAACTTTTTTTGTTTGTGGACTTGAATTTGCGATTATACAAATTGCTAATTTAAAATGAATTTCATGAAGCTTATATATTGCTTTGTTCCTTTGCTTAATAGTTTTGCTTTGTCAAATCT	d:Fungi(1.0000),p:Mucoromycota(1.0000),c:Umbelopsidomycetes(1.0000),o:GS23(1.0000)	Fungi	Mucoromycota	Umbelopsidomycetes	_	_	_
OTU25	TGGTTCTCGCATCGATGAAGAACGCAGCGAAATGCGATACGTAATGTGAATTGCAGAATTCAGTGAATCATCGAATCTTTGAACGCACATTGCACTCCTTGGTATTCCGAGGAGTATGCCTGTTTCAGTATCATGAGCACTCTCACAACTAATCTTTGTTGGTTAAGATTGTGGAATTGGGATGCGCCAGTTGTTATTGATTGGCCCTCCTAAAATGTAGCTCTTGACTGTGGACTGCTACAGTAGTTTGGCCTAATAGTTTTGGCA	d:Fungi(1.0000),p:Mucoromycota(1.0000),c:Umbelopsidomycetes(1.0000),o:Umbelopsidales(1.0000),f:Umbelopsidaceae(1.0000),g:Umbelopsis(1.0000)	Fungi	Mucoromycota	Umbelopsidomycetes	Umbelopsidales	Umbelopsidaceae	Umbelopsis
OTU26	TGGCTCTCGCATCGATGAAGAACGCAGCGAAATGCGATAAGTAATGTGAATTGCAGAATTCAGTGAATCATCGAATCTTTGAACGCACCTTGCGCTCCTTGGTATTCCGAGGAGCATGCCTGTTTGAGTGTCATGAAATTCTCAACCTTCCCGGCTTTTTTAAAGTCAGTTAGGCTTGGATTGTGGGAGCTGTTGGTTTAACACGAATCAACTCTTCTTAAATGTATTAGCAGTCCTTTGCTGACTATCATTAGTATGATAATTATC	d:Fungi(1.0000),p:Basidiomycota(1.0000),c:Agaricomycetes(1.0000),o:Agaricales(0.9700),f:Entolomataceae(0.8536),g:Entoloma(0.7341)	Fungi	Basidiomycota	Agaricomycetes	Agaricales	Entolomataceae	Entoloma
OTU27	TGGCTCTCGCATCGATGAAGAACGCAGCGAAATGCGATACGTAATGTGAATTGCAGAATTCAGTGAATCATCGAATCTTTGAACGCACCTTGCGCCCCTTGGCATTCCGAGGGGCACACCCGTTTGAGTGTCGTGAAATCATCAAAAACCTTTTCTTTCGTGGAAAGGATTTTTTTTGGACTTGGAGGTTCTATGCTCGCTTTTGAAAGCGAGCTCCTCTCAAATGAATTAGTGGGGTCCGCTTTGCTGATCCTTGACGTGATAAGA	d:Fungi(1.0000),p:Basidiomycota(1.0000),c:Agaricomycetes(1.0000),o:Russulales(1.0000),f:Russulaceae(1.0000),g:Russula(1.0000),s:Russula_decolorans_SH1538851.08FU(0.3300)	Fungi	Basidiomycota	Agaricomycetes	Russulales	Russulaceae	Russula
OTU28	TGGCTCTCGCATCGATGAAGAACGTAGCGAAGTGCGATAAGTAATGTGAATTGCAGAATTCCGTGAATCATCGAATCTTTGAACGCATATTGCACTTTCTGGTATTCCGGAAAGTATGCCTGTTTGAGGGTCAGTTAAATAAAAATCGGTGTTGTTGCTGCCTTTCGTGGTGACGCGTCGGAATTGAGTCGTCTTATCTTCGGCTAAGTGACTTAAAATTTTATATGATTTTCGAACGTATTTAAATTGCTTACGTACGTTTGAGAT	d:Fungi(1.0000),p:Glomeromycota(1.0000),c:Glomeromycetes(0.9900),o:Glomerales(0.9801),f:Glomeraceae(0.9703)	Fungi	Glomeromycota	Glomeromycetes	Glomerales	Glomeraceae	_
OTU29	TGGTTCTGGCATCGATGAAGAACGCAGCGAAATGCGATAAGTAGTGTGAATTGCAGAATTCAGTGAATCATCGAATCTTTGAACGCACATTGCGCCCTTTGGTATTCCTTAGGGCATGCCTGTTCGAGCGTCATTTCAACCCTCAAGCCTAGCTTGGTGTTGGGCGTTTGTCCCGCCTCCGCGCGCCTGGACTCGCCTCAAAAGCATTGGCGGCCGGTTCCCAGCAGGCCACGAGCGCAGCAGAGCACGCGCTGAAGTGGCTGCGGG	d:Fungi(1.0000),p:Ascomycota(1.0000),c:Dothideomycetes(0.9600),o:Pleosporales(0.9216),f:Corynesporascaceae(0.8847),g:Corynespora(0.8493)	Fungi	Ascomycota	Dothideomycetes	Pleosporales	Corynesporascaceae	Corynespora
OTU30	TGGTTCTGGCATCGATGAAGAACGTAGCGAACTACGATAAGTAATGTGAATTGCAGAATTCAGTGAATCATCGAATCTTTGAACGCACATTGCGCCCACCAGCACTCTGGTGGGCATGCCTGTTCGAGCGTCATTTTCCACCCTCAAGCCCCTGCGGGCTTGGTGTTGGGGCTTCTACGGCGGGGTTCGTCCCCCGGTAGGCCCTTAAAGTCAGTGGCGGGCTCGCTAGCACTCCGGGCGTAGTAGCATTTTACACGTCGCCTAGGG	d:Fungi(1.0000),p:Ascomycota(1.0000),c:Sordariomycetes(1.0000),o:Sordariomycetes_ord_Incertae_sedis(0.9100),f:Sordariomycetes_fam_Incertae_sedis(0.8281),g:Xylomelasma(0.7536)	Fungi	Ascomycota	Sordariomycetes	_	_	Xylomelasma
OTU31	TGGTTCTCGCATCGATGAAGAACGCAGCGAATTGCGATAAGTATTGTGAATTGCAGATTTTCGTGAATCATCGAATCTTTGAACGCATATTGCACTCTATAGTATTCTGTAGAGTATGCCTGTTTGAGCGTCATTTCTCTCTTAAACCTTTGGTTTAGTATTGAAGGAAGAGGACTCGTCCTCCCCTTTGAAATGACTTGGCAATTCTTGTTTTGTATCAAGTGCTTTAGGCTTTAATATTAGGTTCTACCACTTATTAAATACCCT	d:Fungi(1.0000),p:Ascomycota(0.9800),c:Saccharomycetes(0.9604),o:Saccharomycetales(0.9412),f:Saccharomycopsidaceae(0.7059),g:Saccharomycopsis(0.5294),s:Saccharomycopsis_fibuligera_SH1209533.08FU(0.2118)	Fungi	Ascomycota	Saccharomycetes	Saccharomycetales	Saccharomycopsidaceae	_
OTU32	TGGCTCTCGCATCGATGAAGAACGCAGCGAAATGCGATACGTAGTGTGAATTGCAGAATTCAGTGAATCATCGAATCTTTGAACGCATCTTGCACTCTCTGGCATTCCGGGGAGTATGCCTGTTTCAGCATCATAAGCACCATCGATTCTCAATCTTTGTGAGTCGGATGTGGGCCTTTTGCGTCTCAATCTTGAGATGCAGGCCTGAAATGAATGATTGAATCGCCTTCTCTCGGATTCCATCTCAAAGGCGTCATAGTTGGCCTT	d:Fungi(1.0000),p:Glomeromycota(0.7700)	Fungi	Glomeromycota	_	_	_	_
OTU33	TGGTTCCAGGATCGATGAAGAACGCAGCGAAATGCGATAAGTAATGTGAATTGCAGAATTCAGTGAATCATCGAGTTTTTGAACGCACATTGCGCCCCTTGGTATTCCGAGGGGCACACCTGTTCGAGCGTCATTTCGACCATCAAGCCCCGCTTGGTATTGGGTCACCCGCCGGCCACTGGGCCGGCGGCGACCTTCATGACGTGGGCAGCGCGGCCCACCCCTCCACGCGACGACATCGCGGTCGAACGGACGGGTCGGCGCTCG	d:Fungi(1.0000),p:Ascomycota(0.9200),c:Dothideomycetes(0.4692),o:Myriangiales(0.0845),f:Elsinoaceae(0.0152)	Fungi	Ascomycota	_	_	_	_
OTU34	TGGCTCTCGCATCGATGAAGAACGTAGCGAAGCGCGAAATGTAGTGTGAATCGCAGAACATTGTGAATCATCGAATCTTTGAACGCACATTGCGCCTCTCCCGCGAGAGGCATGCCTGTCTGAGCGTCGATTAAACCAAATGGGCCCAATTGGGTTCCGTGTTGGGCCTCGCCTCCAATGAGGTGGCGTCGCCTCGAGGCCATCGGTCTGATGGGCGGACGAGCTCCTGTAGGACGGACCGTCCCTCGACCCACGCGACTTCTGACT	d:Fungi(1.0000),p:Ascomycota(1.0000),c:Archaeorhizomycetes(1.0000),o:Archaeorhizomycetales(1.0000),f:Archaeorhizomycetaceae(1.0000),g:Archaeorhizomyces(1.0000)	Fungi	Ascomycota	Archaeorhizomycetes	Archaeorhizomycetales	Archaeorhizomycetaceae	Archaeorhizomyces
OTU35	TGGCTCTCGCATCGATGAAGAACGCAGCGAAGCGCGAAATGTAGTGTGAATCGCAGAACATTGTGAATCATCGAATCTTTGAACGCACATTGCGCCTCCCTTTGCCGGGAGGCATGCCTGTCTGAGCGTCGTTTAAATCAATGGGCCCGAAGGGGTTCGTGTTGGGCCTCGCCCGCAGGGCGTCGCCTGAAACGCATCGGTCTTTTTGAGCGGATGGGATCCACCTGGATTGGCCGCTCGGGGACCCGAAACATCGGACTCGACCTC	d:Fungi(1.0000),p:Ascomycota(0.9800),c:Archaeorhizomycetes(0.9506),o:Archaeorhizomycetales(0.9126),f:Archaeorhizomycetaceae(0.8761),g:Archaeorhizomyces(0.8410)	Fungi	Ascomycota	Archaeorhizomycetes	Archaeorhizomycetales	Archaeorhizomycetaceae	Archaeorhizomyces
OTU36	TGGTTCTCGCATCGATGAAGAACGCAGCGAAATGCGATAAGTAGTGTGAATTGCAGAATTCAGTGAATCATCGAATCTTTGAACGCACATTGCGCCTTCTGGTATTCCGGAAGGCATGCCTGTTCGAGCGTCATCAAACACATCCTCAAGCATATTTGCTTGGTATTGGAGGAAGATGTCTGCATCTCCTCTCAAATCCCTCGGCAGAGTTCTCTGCAGTCCTAGGTGTGATAGTTACTTTTCACTTGGTGACTGTGGTCATGTTCT	d:Fungi(1.0000),p:Ascomycota(1.0000),c:Pezizomycetes(1.0000),o:Pezizales(1.0000),f:Sarcosomataceae(0.9900)	Fungi	Ascomycota	Pezizomycetes	Pezizales	Sarcosomataceae	_
OTU37	TGGTTCTGGCATCGATGAAGAACGCAGCGAAATGCGATAAGTAATGTGAATTGCAGAATTCAGTGAATCATCGAATCTTTGAACGCACATTGCACCTTCTGGTATTCCAGAGGGTATGCCTGTTCGAGCGTCATTTCAAACCCTCAAGCTCAGCTTGGTATTGGATGTCACCTTGCCAAATGGTGCATCTTAAAATCAGTAGCAGTGCCATCTGGCTTCAAGCATAGTAATTCTCTTGCTTTGGAGGTTTGGGTGTGTTCTTGCTAT	d:Fungi(1.0000),p:Ascomycota(1.0000),c:Leotiomycetes(0.7700),o:Helotiales(0.5544)	Fungi	Ascomycota	Leotiomycetes	_	_	_
OTU38	TGGCTCTCGCATCGATGAAGAACGCAGCGAAATGCGATACGTAATGTGAATTGCAGAATTTTGTGAATCATCGAATCTTTGAACGCATATTGCACTCTCTGGTATTCCGGAGAGTACACCTGTTTCAGTATCAAAAATGTCTTCCAAAGTTTTGCTTTGTTTGTTAACCAGACAATTCAAAAACTTGTGGGATTTGGGTTTTGCCGAACGTTTTGTTCGGCTGGCCTTAAATTATTTTAGCCATAAAAAGTCTCGGATAAGGCGTAA	d:Fungi(1.0000),p:Mucoromycota(0.8700),c:Endogonomycetes(0.7221),o:Endogonales(0.5993)	Fungi	Mucoromycota	Endogonomycetes	_	_	_
OTU39	TGGTTCTGGCATCGATGAAGAACGCAGCGAAATGCGATAAGTAATGTGAATTGCAGAATTCAGTGAATCATCGAATCTTTGAACGCACCTTGCACCCTCTGGTATTCCGGAGGGTATGCCTGTTCGAGTGTCATGTCAATCATCATCCCGCCGGGTCCTGCCCGGCGGAGTTGGAATTGGGCGCTGCCATCCCGGCTCGCCTCAAATGCATCGGTGGCACACCTTGCCCACTGGTCGGCGTAATACGTTTCGTCGCGACGTGGAACG	d:Fungi(1.0000),p:Basidiomycota(0.8600),c:Tremellomycetes(0.7138),o:Tremellales(0.5925),f:Trimorphomycetaceae(0.4680),g:Carlosrosaea(0.3698)	Fungi	Basidiomycota	Tremellomycetes	_	_	_
OTU40	TGGCTCTCGCATCGATGAAGAACGCAGCGAAATGCGATAAGTAATGTGAATTGCAGAATTCAGTGAATCATCGAATCTTTGAACGCACCTTGCGCTCCTCGGTATTCCGAGGAGCATGCCTGTTTGAGTGTCTTGAAGCCATCAACCCCTCCCGTTTAGTGCGGGCTGCGTGTTGGAACTGGGGGCCTGCTGCCGTGAGGCCGCTCCCCTAAAATGCATCGGTTGGGCCTGTGGGTCAAACTCGACTGGGCGTTGTACGAACCTCGC	d:Fungi(1.0000),p:Basidiomycota(0.8300),c:Agaricomycetes(0.6806),o:Trechisporales(0.5173),f:Hydnodontaceae(0.3724),g:Trechispora(0.2681)	Fungi	Basidiomycota	Agaricomycetes	_	_	_
OTU41	TGGCTCTGGCATCGATGAAGAACGCAGCGAAATGCGATAAGTAATATGAATTGCAGAATTCAGTGAATCATCGAATCTTTGAACGCACATTGCGCCCGCTGGTATTCCAGCGGGCATGCCCGTTCGAGCGTCATTTTAATTCCTTCCCAGTAGGGAGCCTCTGTTTCTACAGAGGGTTCTTTCAGGGGTGTTGGCACCTGGCGCCGCCTAGGCGACCGGAGCCCAAATACAGTGGCGGACGCGCAAGCGGTCCCTAGCGCAGTACAA	d:Fungi(1.0000),p:Ascomycota(0.9200),c:Sordariomycetes(0.7452)	Fungi	Ascomycota	Sordariomycetes	_	_	_
OTU42	TGGTTCTGGCATCGATGAAGAACGCAGCGAAATGCGATAAGTAATGTGAATTGCAGAATTCAGTGAATCATCGAATCTTTGAACGCACATTGCGCCCCTTGGTATTCCGAGGGGCATGCCTGTTCGAGCGTCATTATAACCACTCAAGCCTAGCTTGGTATTGGGGTTCGCGGTCTCGCGGCTCCTAAAATCAGTGGCGGGTGCCGTCTGGCTCTAAGCGTAGTAATTTTCTCGCTATGGAGTCCGGGTGGTTGCTTGCTAAAAACC	d:Fungi(1.0000),p:Ascomycota(1.0000),c:Leotiomycetes(1.0000),o:Helotiales(1.0000),f:Hyaloscyphaceae(0.9900)	Fungi	Ascomycota	Leotiomycetes	Helotiales	Hyaloscyphaceae	_
OTU43	TGGTTCTGGCATCGATGAAGAACGCAGCGAAATGCGATAAGTAATGCGAATTGCAGAATTCAGTGAGTCATCGAATCTTTGAACGCATATTGCGCCCTTTGGTATTCCGAAGGGCATGCCTGTTCGAGCGTCATTATCACCGTATCAAGCCTGGCTTGTTGTTGGGCCCCTTGTCACTTGGTGACAGGTCCGAAAGACAATGACCGGTGTCGTACCGACTCTAGATGCAACGAGCTTATTACAGCACGCATCTGGCAGTCGTGTGGC	d:Fungi(1.0000),p:Ascomycota(0.9800),c:Eurotiomycetes(0.9604),o:Chaetothyriales(0.9028)	Fungi	Ascomycota	Eurotiomycetes	Chaetothyriales	_	_
OTU44	TGGCTCTCGCATCGATGAAGAACGCAGCGAATTGCGATATGTAATGTGAATTGCAGAATTCAGTGAATCATCGAATCTTTGAACGCATCTTGCGCCCCTTGGTATTCCTGGGGGTATGCCTGTTTGAGTGTCATTTCTCACTCCTCGGTGCTTATCTTTTGTCTCATAAGAATTGCACTGGATGATGAAGGTTGCTGATGACTCGGCTCCTTTCAAATGCATGAGCAGAAAACGAGCACTGACAGCTTCGGTTTGATATGTTACTGA	d:Fungi(1.0000),p:Basidiomycota(0.9600),c:Agaricomycetes(0.9120),o:Agaricales(0.7022),f:Inocybaceae(0.1545),g:Inocybe(0.0324)	Fungi	Basidiomycota	Agaricomycetes	Agaricales	_	_
OTU45	TGGCTCTCGCATCGATGAAGAACGCAGCGAAATGCGATAAGTAATGTGAATTGCAGAATTCAGTGAATCATCGAATCTTTGAACGCACCTTGCGCTCCTTGGTATTCCGAGGAGCATGCCTGTTTGAGTGTCATTAAATTCTCAACTATACAAGTTTTGAAAACCTGTATAGCTTGGACTTGGGATTTGCGGGCTCATTTTGAGCCGGCTATCCTTAAATGCATTAGCAGAGCTTTTGCCGCTAACCATTGGTGTGATAATTATCTA	d:Fungi(1.0000),p:Basidiomycota(0.9900),c:Agaricomycetes(0.9702),o:Agaricales(0.9508),f:Entolomataceae(0.8747),g:Clitopilus(0.7960)	Fungi	Basidiomycota	Agaricomycetes	Agaricales	Entolomataceae	Clitopilus
OTU46	TGGCTCTCGCATCGATGAAGAACGCAGCGAAATGCGATAAGTAATGTGAATTGCAGAATTCAGTGAATCATCGAATCTTTGAACGCATCTTGCGCTCCTTGGTATTCCGAGGAGCATGCCTGTTTGAGTGTCATTAAATTCTCAACCACACCAAACTTGGATTATGGAGGTTTTTGCAGGCTTTTCAAAAGTCAGCTCCTCTGAAATGCATTAGTGGTGTCTGAGCAGACTGAAAGGTGTGATAACTATTTATACCTTTGTATACAC	d:Fungi(1.0000),p:Basidiomycota(1.0000),c:Agaricomycetes(1.0000),o:Agaricales(1.0000)	Fungi	Basidiomycota	Agaricomycetes	Agaricales	_	_
OTU47	TGGCTCTCGCATCGATGAAGAACGTAGCGAAGTGCGATAAGTAATGTGAATTGCAGAATTCCGTGAATCATCGAATCTTTGAACGCATATTGCACCTTCTGGTATTCCGGAAGGTATGCCTGTTTGAGGGTCAGTTAAATAAAAATCGGTGTTGTTTGCCGCCTTTCGTGGTGACGCGTCGGAATTGAGTCGTCTTAACCGAACTTCGGTTAAGTGACTTAAAATCTTGCATGATTTTCGAACGTATTTAAATTTGCTTACGTACGT	d:Fungi(1.0000),p:Glomeromycota(0.9900),c:Glomeromycetes(0.9603),o:Glomerales(0.9315),f:Glomeraceae(0.9035),g:Glomus(0.4879)	Fungi	Glomeromycota	Glomeromycetes	Glomerales	Glomeraceae	_
OTU48	TGGCTCTTGCATCGATGAAGAACGCAGCGAAATGTGATAAGTAATGTGAATTGCAGAATTCAGTGAATCATCGAATCTTTGAACGCACCTTGCGCTCCTTGGTATTCCGAGGAGCATGCCTGTTTGAGTGTCATGAAATTTATCAACTGCTTTCTTTTTTAGAAAAGTGAAGTTGGACTTTGGAGAGATATGCTGGTGGATATATAACAACATCGGCTCCTCTAGAATGTATGTGTTACCATGACAGCATGATAAACTTTATCTATG	d:Fungi(1.0000),p:Basidiomycota(1.0000)	Fungi	Basidiomycota	_	_	_	_
OTU49	TGGTTCTCGCAACGATGAAGAACGCAGCGAAATGCGATAAGTAATGTGAATTGCAGATTTTCGTGAATCATTAAATCTTTGAACGCACCTTGCGCCCTTTGGTATCCCGGAGGGCATATCTGTTTGAGAATCAGTTTAACCCTCACAACCTTTATTGTGTTTGCAATCAAGGTGGTGGATTTGAGAAGTCTCTAGGCTTAGAGTCTCTTTAAAACCATGCCCAGCTTTAAAGATCAGATGCGATTGTTTAAAGGCAAGATGACTGGA	d:Fungi(1.0000),p:Chytridiomycota(0.8700)	Fungi	Chytridiomycota	_	_	_	_
OTU50	TGGCTTTCGCATCGATGAAGAACGCAGCGAACGTGCGAAACGTAATGTGAATTGCAGAATTCAGTGAATCATCGAATCTTTGAACGCATCTTGCGCTCCTTGGTATTCCGAGGAGCATGCCTGTTTGAGTGTCGTGAATATCTCTCAATCTTAAACGTTTTTCGTTTGAAATTGGACTTGGGCGTTGTCGTTGTTTAGACGACTCGTCCCTAAATACATTAGCGATCTGCCCCTGATCACACACAATGTGATAAGTTTTTAAGCATT	d:Fungi(1.0000),p:Basidiomycota(1.0000),c:Agaricomycetes(1.0000),o:Geastrales(1.0000),f:Geastraceae(1.0000),g:Geastrum(1.0000),s:Geastrum_triplex_SH1556000.08FU(0.6700)	Fungi	Basidiomycota	Agaricomycetes	Geastrales	Geastraceae	Geastrum
OTU51	TGGCTCTCGCATCGATGAAGAACGCAGCGAAATGCGATAAGTAATGTGAATTGCAGAATTCAGTGAATCATCGAATCTTTGAACGCACCTTGCGCTCCTTGGTATTCCGAGGAGCATGCCTGTTTGAGTGTCAGTAACTTCTCAAGTCTCTCCAACTTTGGCAGTTGACTTGGATTTGGAGGGTTTATATGCAGGCCCTTTGCTGGGTCAGCTCCTCTGAAATGCATTAGCGGAACCGTTTGTGATCTGTTCCAGGTGTGATAATTA	d:Fungi(1.0000),p:Basidiomycota(1.0000),c:Agaricomycetes(1.0000),o:Agaricales(0.9400),f:Agaricaceae(0.7990)	Fungi	Basidiomycota	Agaricomycetes	Agaricales	Agaricaceae	_
OTU52	TGGTTCTGGCATCGATGAAGAACGCAGCGAAATGCGATAAGTAATGTGAATTGCAGAATTCAGTGAATCATCGAATCTTTGAACGCACATTGCGCCCGGCAGTAATCTGCCGGGCATGCCTGTCCGAGCGTCATTTCAACCCTCGAACCTCTGTTTCCTAGCGAAGCTCAGGGTCGGCGTTGGGGCGCTACGGCGAGTCTTCGCGACCCCCGTAGGCCCTGAAATACAGTGGCGGTCCCGCCGCGGTTGCCTTCTGCGTAGTAAAAG	d:Fungi(1.0000),p:Ascomycota(1.0000),c:Sordariomycetes(1.0000),o:Microascales(1.0000),f:Microascaceae(1.0000),g:Scedosporium(0.9900)	Fungi	Ascomycota	Sordariomycetes	Microascales	Microascaceae	Scedosporium
OTU53	TGGTTCTGGCATCGATGAAGAACGCAGCGAAATGCGATAAGTAATGCGAATTGCAGAATTCAGTGAGTCATCGAATCTTTGAACGCATATTGCGCCCTTTGGTATTCCGAAGGGCATGCCTGTTCGAGCGTCATTATCACCGTGTCAAGCTTGGCTTGTTGTTGGGCCCTTTGTCACTGGGTGACAGGTCCAAAAGATAATGACTGGTGCCATGCCGACGCTATATGCAACGAGCTTATCACAGCACGCATCTGGCGGTCGTGTGGC	d:Fungi(1.0000),p:Ascomycota(0.9900),c:Eurotiomycetes(0.9801),o:Chaetothyriales(0.9703)	Fungi	Ascomycota	Eurotiomycetes	Chaetothyriales	_	_
OTU54	TGGCTCTCGCATCGATGAAGAACGCAGCGAAATGCGATAAGTAATGTGAATTGCAGAATTCAGTGAATCATCGAATCTTTGAACGCACCTTGCGCCCCTTGGCATTCCGAGGGGCACGCCTGTTTGAGTGTCGTGAACTCCTCCACTCCCCGCTTTTCTTTACGAATGGCGGCGCGAGCTGGGATTTGGGAGCTTGCGGGTCCCTGGCCGATCCGCTCTCCTTGAATGCATTAGCAGAGCCCTCGCGGCCTTGGTGTGATAGTAATC	d:Fungi(1.0000)	Fungi	_	_	_	_	_
OTU55	TGGTTCCGGCATCGATGAAGAACGCAGCGAAATGCGATAGGTAATGTGAATTGCAGAATTCAGTGAATCATCGAGTCTTTGAACGCACATTGCGCCCCTTGGTATTCCGAGGGGCACGCCTGTTCGAGCGTCATTTCCACCCTCAAGCCTGGCTTGGTATTGGGCCCCCGCGTCCCCCGATCCCGGGGGACGGGCCCCAATGACGTTGGCGGCGCGGTGTGACCCCCCGGAGCGTGACGGATGCACGACGACGGGAGCGGCCCGCTG	d:Fungi(1.0000),p:Ascomycota(0.9400),c:Dothideomycetes(0.6580),o:Pleosporales(0.3751),f:Didymosphaeriaceae(0.1425),g:Didymosphaeria(0.0399),s:Didymosphaeria_futilis_SH1156843.08FU(0.0112)	Fungi	Ascomycota	Dothideomycetes	_	_	_
OTU56	TGGCTCTCGCATCGATGAAGAACGCAGCGAAATGCGATAAGTAATGTGAATTGCAGAATTCAGTGAATCATCGAATCTTTGAACGCATCTTGCGCTTCTTGGTATTCCGAGGAGCATGCCTGTTTGAGTGTCATGAAATTATCAAGCTTTGCCCCTTTTAAAATTTCTGTCACAGAAAGGGAAAGGGAAAGGGCCAAGATTGGATTTTATGGGAGGGGTGCTGGCCATGGCCTTGCTTGTATCAGCTCTCCTTAAAAGTATGAGCAT	d:Fungi(1.0000),p:Basidiomycota(1.0000),c:Agaricomycetes(0.9500),o:Agaricales(0.7505),f:Inocybaceae(0.2552),g:Inocybe(0.0817)	Fungi	Basidiomycota	Agaricomycetes	Agaricales	_	_
OTU57	TGGTTCTGGCATCGATGAAGAACGCAGCGAAATGCGATAAGTAGTGTGAATTGCAGAATTCAGTGAATCATCGAATCTTTGAACGCACATTGCGCCCCTTGGTATTCCATGGGGCATGCCTGTTCGAGCGTCATTTGTACCTTCAAGCTTAGCTTGGTGTTGGGTGTTTGTCTTGCCTTTGCGTGTAGACTCGCCTCAAAACAATTGGCAGCCGGCGTATTGATATCGGAGCGCAGTACATCTCGCGCTTTGCACTCATGTCGACGG	d:Fungi(1.0000),p:Ascomycota(1.0000),c:Dothideomycetes(1.0000),o:Pleosporales(1.0000),f:Didymellaceae(1.0000),g:Peyronellaea(0.9900)	Fungi	Ascomycota	Dothideomycetes	Pleosporales	Didymellaceae	Peyronellaea
OTU58	TGGTTCTGGCATCGATGAAGAACGCAGCGAAATGCGATAAGTAATGTGAATTGCAGAATTCAGTGAATCATCGAATCTTTGAACGCACATTGCGCCCGCCAGTATTCTGGCGGGCATGCCTGTTCGAGCGTCATTTCAACCCTCAAGCCCCAGTGGTTTGGTGTTGGGAATCGTCCGCTGAGGACGTTCCCGAAATATAGTGGCGGACTCGCTGTGGCCTCCTCTGCGTAGTAGCACACCTCGCTCTGGAAACCCGGCGCGGCCCAA	d:Fungi(1.0000),p:Ascomycota(0.9700),c:Sordariomycetes(0.9118),o:Hypocreales(0.8206),f:Nectriaceae(0.3857),g:Nectria(0.0540)	Fungi	Ascomycota	Sordariomycetes	Hypocreales	_	_
OTU59	TGGTTCTGGCATCGATGAAGAACGCAGCGAAATGCGATAAGTAATGTGAATTGCAGAATTCAGTGAATCATCGAATCTTTGAACGCACATTGCGCCCCTTGGTATTCCGGGGGGCATGCCTGTTCGAGCGTCATTACACCACTCAAGCCTGGCTTGGTATTGGGCGTCGCGGCCGCCGCGCGCCTCAAAGTCTCCGGCTGGGTTCTTCACCTCTAAGCGTTGTGACACAAATCTATCCGCTTCGTGAGTGTGGGGGGCCCGCGCCGT	d:Fungi(1.0000),p:Ascomycota(0.9900),c:Dothideomycetes(0.9603),o:Capnodiales(0.9219),f:Teratosphaeriaceae(0.8297),g:Teratosphaericola(0.7218)	Fungi	Ascomycota	Dothideomycetes	Capnodiales	Teratosphaeriaceae	Teratosphaericola
OTU60	AGGTTCTCGCATCGATGAAGAACGCAGCAAAACGCGATAGGTAATGTGAATTGCAGAATTCAGTGAATCATCGAATCTTTGAACGCATATTGCGCCCCTCGGTGGACCGTGGGGCATGTCTGTTCGAGAGTGATGCTCAGGGATCAGGTCACCGCTTTGACGGCGGCGGACTTGTTTTTGAGTCCCGGGGAGTCTCCTCCCCAGGCTCCAAAGTGACGGTCTTGCGGCCCGTGTCGGACCGGGAACATGATAACGTATCACACGCTG	d:Fungi(1.0000),p:Ascomycota(1.0000),c:Orbiliomycetes(0.9900),o:GS33(0.9801)	Fungi	Ascomycota	Orbiliomycetes	_	_	_
OTU61	TGGTTCTGGCATCGATGAAGAACGCAGCGAAATGCGATAAGTAATGTGAATTGCAGAATTCAGTGAATCATCGAATCTTTGAACGCACATTGCGCCCGCTGGTACTCCGGCGGGCATGCCTGTTCGAGCGTCATTTTGACCAATCAAGCTCTGCTTGGTCTTGGGGCACGCAATCCCAGCGGCTCTTAAAATCAGTGGCGGTGCCGTCTAGCTCTAAGTGCAGTAATTTTTCTCGCTATAGGGTTAGGTGTCCACCCGCCAGAACCC	d:Fungi(1.0000),p:Ascomycota(1.0000),c:Leotiomycetes(0.9900),o:Helotiales(0.9801)	Fungi	Ascomycota	Leotiomycetes	Helotiales	_	_
OTU62	TGGTTCTCGCATCGATGAAGAACGCAGCGAAATGCGATAAGTAGTGTGAATTGCAGAATTCAGTGAATCATCGAATCTTTGAACGCACATTGCGCCTTCTAGTATTCTGGGAGGCATGCCTGTTTGAGCGTCATTAAAACCTATTCAAGTAGTTTACTTGGAAGTGAAGGAAGAATACTTTTTAAATCAAGAGTTCTCCTTTGAAATTGATTAGCAGATGGTATAAAATCCTGACGTTGCAAGATTTTTTATCTTTCGAAGGTGATT	d:Fungi(1.0000),p:Ascomycota(1.0000),c:Pezizomycetes(1.0000),o:Pezizales(1.0000),f:Pyronemataceae(1.0000),g:Trichophaea(1.0000)	Fungi	Ascomycota	Pezizomycetes	Pezizales	Pyronemataceae	Trichophaea
OTU63	TGGTTCTGGCAACGATGAAGAACGCAGCGAAATGCGATAAGTAATGTGAATTGCAGAATTCCGCGAATCATCGAATCTTTGAACGCACATTGCGCCCGCCAGCACTCTGGCGGGCATGCCTGTCCGAGCGTCATCCCGAACCTCAGGCGCCGCAACGCACCCTCCAGCGGTGCGGGCAGCCTGGCGTTGGGGCGCTACGGCGCGCTGCGGCGCTGTCCGTAGGCTCCGAAATGCATTGGCGGGACCGTCCAGACCCCGAGCGCAGTA	d:Fungi(1.0000),p:Ascomycota(0.9700),c:Sordariomycetes(0.9118)	Fungi	Ascomycota	Sordariomycetes	_	_	_
OTU64	TGGTTCTGGCATCGATGAAGAACGCAGCGAAATGCGATAAGTAATGCGAATTGCAGAATTCCAGTGAGTCATCGAATCTTTGAACGCACATTGCGCCCTTCGGCATTCCGAAGGGCATGCCTGTTCGAGCGTCATTATCACCCCTCAAGCCCCGTGCTTGGTGTTGGACGGCCGGTCGAGCGATCGACCCCTCCGAAAGACAATGACGGCGGCCTGTGGTTCCCCCGGTACACTGAGCTTTTCACCGAGCACGTATCGGACAAGGGC	d:Fungi(1.0000),p:Ascomycota(0.9900),c:Eurotiomycetes(0.9801),o:Chaetothyriales(0.9703),f:Herpotrichiellaceae(0.7568)	Fungi	Ascomycota	Eurotiomycetes	Chaetothyriales	Herpotrichiellaceae	_
OTU65	TGGTTCTGGCATCGATGAAGAACGCAGCGAAATGCGATAAGTAATGCGAATTGCAGAATTCAGTGAGTCATCGAATCTTTGAACGCATATTGCGCCCTTTGGTATTCCGAAGGGCATGCCTGTTCGAGCGTCATTATCACAATGTCAAGCTTGGCTTGTTGTTGGGCCTCTTGTCACCTGGTGACAGGTCCGAAAGACAATGACCGGTGTCATAGACTCCATATGCAACGAGCTTCTAACAGCACGCATCTGGTGGTTGTGTGACCC	d:Fungi(1.0000),p:Ascomycota(1.0000),c:Eurotiomycetes(1.0000)	Fungi	Ascomycota	Eurotiomycetes	_	_	_
OTU66	TGGCTCTCGCAACGATGAAGAACGCAGCGAAATGCGATAAGTAGTGTGAATTGCAGAATTCAGTGAATCATCGAATCTTTGAACGCACATTGCGCTTCCTGGTATTCCGGGGAGCATGCTCGTTTCAGAATCATTACAATCTCACCATCCATTGTGTTCTCACTGGACATGATGTGTGTGTGGATTTGGATGTGTTTTGCTTATTTGTTTAAGCAAATCATTCTGAAATTCATTGTGTGTACTCCAATCGACTGATTGGCGAACCAA	d:Fungi(1.0000),p:Chytridiomycota(0.9200),c:Spizellomycetes(0.7728),o:Spizellomycetales(0.6492)	Fungi	Chytridiomycota	Spizellomycetes	_	_	_
OTU67	TGGCTCTCGCATCGATGAAGAACGCAGCGAAATGCGATAAGTAATGTGAATTGCAGATTTTCAGTGAATCATCGAATCTTTGAACGCACCTTGCGCTCCTTGGTATTCCGAGGAGCATGCCTGTTTGAGTGTCATTCAAATCATCAACCCCGTCGATCTTTGATCGGTCGGAGGCTTGGACTTTGGAGCGTGCTGGCCCCCTGAGGTCGGCTCCTCTTTAAATGCATCAGCGGAAAGCCCATTGACGTTTCCCGTCGGCGTGATAAC	d:Fungi(1.0000),p:Basidiomycota(1.0000),c:Agaricomycetes(1.0000),o:Atheliales(1.0000),f:Atheliaceae(1.0000),g:Amphinema(1.0000)	Fungi	Basidiomycota	Agaricomycetes	Atheliales	Atheliaceae	Amphinema
OTU68	TGGTTCTGGCATCGATGAAGAACGCAGCGAAATGCGATAAGTAATGTGAATTGCAGAATTCAGTGAATCATCGAATCTTTGAACGCACATTGCGCCCGCCAGCATTCTGGCGGGCATGCCTGTTCGAGCGTCATTTCAACCCTCGAGCCCGACTCTTTTGAGGACGGCTCGGCGTTGGGGGACGGCAGACTCCCCCCGGCATCTCGCCGGGGACGCCGCCCCCGAAATCTAGTGGCGGCCCTCCGAGGCGACCTCTGCGTAGTAACT	d:Fungi(1.0000),p:Ascomycota(1.0000),c:Sordariomycetes(1.0000),o:Glomerellales(0.9700),f:Plectosphaerellaceae(0.9409),g:Verticillium(0.9127),s:Verticillium_leptobactrum_SH1160092.08FU(0.8123)	Fungi	Ascomycota	Sordariomycetes	Glomerellales	Plectosphaerellaceae	Verticillium
OTU69	TGGTTCTGGCATCGATGAAGAACGCAGCGAAATGCGATAAGTAATGTGAATTGCAGAATTCAGTGAATCATCGAATCTTTGAACGCACATTGCGCCCCCTGGTATTCCGGCGGGCATGCCTGTTCGAGCGTCATTTCAACCCTCAAGCTCTGCTTGGTATTGGAGGCCGGCCCCCCGGGGCCCCTCCGAAAATTAGCGGCGATGCGGCCGGATTCCCAGCGCAGTGACTTACCATCTCGCTGATTGGATCCCCGGGCGACGTCCGCC	d:Fungi(1.0000)	Fungi	_	_	_	_	_
OTU70	TGGTTCTCGCATCGATGAAGAACGCAGCGAAATGCGATACGTAATGTGAATTGCAGATTTTGTGAATCATCGAATCTTTGAACGCATATTGCACTCTTTGGTATTCCGAGGAGTATGCTTGTTTCAGTATCATGAAAATCTCACAAAATACTATATTTTGTGGACTTGGATTTGCGATTTTCTAGTAAAATTTGCTCATCTAAAATGAATTTCATGAAGCTAAATATGCTTTGATCTTTGCTTAATAGTTTTGCTTTGCAAATCTTT	d:Fungi(1.0000),p:Mucoromycota(1.0000),c:Umbelopsidomycetes(1.0000),o:GS23(1.0000)	Fungi	Mucoromycota	Umbelopsidomycetes	_	_	_
OTU71	TGGCTCTCGCATCGATGAAGAACGCAGCGAAATGCGATAAGTAATGTGAATTGCAGAATTCAGTGAATCATCGAATCTTTGAACGCACCTTGCGCCCATTGGTATTCCGATGGGCATGCCTGTTTGAGTGTCTTGAAATCATCAAACCCGTTCGGTTTCACCGCCGAGCGTGGTTTGGACTTGGGGGCTTGCCGCTTCGCTGCGGCTCCCCTTAAATGAATCGGTTTCGGGTCTCCGTGGGAGTAACCCCTTGGGCGTTGTATAACC	d:Fungi(1.0000),p:Basidiomycota(1.0000),c:Agaricomycetes(1.0000),o:Trechisporales(0.9900),f:Hydnodontaceae(0.9801),g:Luellia(0.9605),s:Luellia_recondita_SH1543989.08FU(0.6243)	Fungi	Basidiomycota	Agaricomycetes	Trechisporales	Hydnodontaceae	Luellia
OTU72	TGGCTCTCGCATCGATGAAGAACGCAGCGAAATGCGATAAGTAATGTGAATTGCAGACTTAGTGAATCATCGAATCTTTGAACGTACCTTACGCTCACTGGTATTCCGGTGAGCATGCTTGTTTGAGGGTCTAAAGGAACAAATTCGAGTGCTTTTGCGGGCACTCGAGAGTTGAGCACGACCAGATTTGTGGCGAGCTTGAAAATCTACACAGTCAATCACGGCTCTTTGAAGCATATGGAAATTGTTCAGGTTTAAAATCTTGTT	d:Fungi(1.0000),p:Ascomycota(0.1200),c:Xylonomycetes(0.0048),o:Symbiotaphrinales(0.0002),f:Symbiotaphrinaceae(0.0000),g:Symbiotaphrina(0.0000),s:Symbiotaphrina_buchneri_SH1641879.08FU(0.0000)	Fungi	_	_	_	_	_
OTU73	TGGTTCTGGCATCGATGAAGAACGCAGCGAAATGCGATAAGTAGTGTGAATTGCAGAATTCAGTGAATCATCGAATTTTTGAACGCACATTGCGCCCCTTGGTATTCCATGGGGCATGCCTGTTCGAGCGTCATTTGTACCTTCAAGCTTTGCTTGGTGTTGGGCGTTTGTCTTGAATTGACTCGCCTTAAATCAATTGGCAGCCAGTCTTTTGGTATTAGAGCGCAGCACATTTTGCGATCCTCTATCTTGAGACTGGAAACCACA	d:Fungi(1.0000),p:Ascomycota(0.9500),c:Dothideomycetes(0.9025),o:Pleosporales(0.8303)	Fungi	Ascomycota	Dothideomycetes	Pleosporales	_	_
OTU74	TGGTTCTGGCATCGATGAAGAACGCAGCGAAATGCGATAAGTAATGCGAATTGCAGAATTCAGTGAGTCATCGAATCTTTGAACGCATATTGCGCCCTTTGGTATTCCGAAGGGCATGCCTGTTCGAGCGTCATTATCACAGCATCAAGCTTGGCTTGTCGTTGGGCCCTTTGTCACCTGGTGACAGGTCCAAAAGATAATGACCGGCGTCGTAAAGACTCTATATGCAACGAGCTTATAACGGCACGCATCTGGTAGTCATATGGC	d:Fungi(1.0000),p:Ascomycota(1.0000),c:Eurotiomycetes(1.0000),o:Chaetothyriales(1.0000),f:Herpotrichiellaceae(0.6600)	Fungi	Ascomycota	Eurotiomycetes	Chaetothyriales	Herpotrichiellaceae	_
OTU75	TGGTTCCCGCATCGATGAAGAACGCAGCGAAATGCGATAAGTAATGTGAATTGCAGAATTCAGTGAATCATCGAATCTTTGAACGCACATTGCGCCTTTTGGTATTCCAGAGGGCATGCCTGTTCGAGCGTCATTATAAAATCTCAAGCCCTAGAAGGCTTGGTGTTGGGCTGTCATGACTTTTGCATTGGGCTGGTTATGTGCCTGAAAATCAGTGGCAGTGCCTAGAATGACCTCAAGCATAGTGGACACTCTTGTGCTTTGGAG	d:Fungi(1.0000),p:Ascomycota(1.0000),c:Geoglossomycetes(0.8800),o:Geoglossales(0.7744)	Fungi	Ascomycota	Geoglossomycetes	Geoglossales	_	_
OTU76	TGGCTCTCGCATCGATGAAGAACGCAGCGAAATGCGATACGTAATGTGAATTGCAGAATTCCGTGAATCATCGAATCTTTGAACGCACCTTGCGCCCCTTGGTATTCCGAGGGGCATGCCTGTTTGAGTGTCATTGTAATATCTCAACTCTGACCTTGGGGGGTTTCTTCCCAGGCTGAAGTTTGGATGGTGGAGGTGTGCTGGCTGCTCCGTCGATCAGCTCCTCTGAAAAGAATAAGCAAAGGGAAACGCACCTGTTCATGCATC	d:Fungi(1.0000),p:Basidiomycota(1.0000),c:Agaricomycetes(1.0000),o:Agaricales(1.0000),f:Hygrophoraceae(1.0000),g:Hygrocybe(1.0000)	Fungi	Basidiomycota	Agaricomycetes	Agaricales	Hygrophoraceae	Hygrocybe
OTU77	TGGCTCTGGCATCGATGAAGAACGCAGCGAAATGCGATAAGTAGTGTGAATTGCAGAATTCCGTGAATCATCGAATCTTTGAACGCACATTGCGCCCCGAGGTATTCCTCGGGGCATGCCTGTTCGAGCGTCATTTACACCCTCAAGCTCTGCTTGGTGTTGGGCGTCTGTCCCGCTTCGCGCGTGGACTCGCCCCAAAGCGATTGGCGGCCGGCACCGTAGCCCGGAGTGCAGCAGAATTGCGCTCCTCGCCCGCGTGCCTCCCCC	d:Fungi(1.0000),p:Ascomycota(1.0000),c:Dothideomycetes(1.0000),o:Pleosporales(0.9800),f:Cucurbitariaceae(0.3822),g:Curreya(0.1491)	Fungi	Ascomycota	Dothideomycetes	Pleosporales	_	_
OTU78	TGGCTCTCGCATCGATGAAGAACGCAGCGAAATGCGATACGTAATGTGAATTGCAGAATTCAGTGAATCATCGAATCTTTGAACGCATATTGCGCTCTCTGGTATTCCGGGGAGCATGCCTGTTTCAGCATCATTTGAACTTCTCAAAGTCATTTTGGAGTTGGGCTTTTTGTTGTGATATACAGTGCTTTGTCACTCTCACAACTGGCCTGAAATTTGTGTCAAAACAAAATGCAAGAAAACGTGTGGATGCTTTGTTGCAAAAGA	d:Fungi(1.0000),p:Mucoromycota(0.8400),c:Endogonomycetes(0.6972),o:GS21(0.5787)	Fungi	Mucoromycota	Endogonomycetes	_	_	_
OTU79	TGGCTCTCGCATCGATGAAGAACGCAGCGAAATGCGATAAGTAATGTGAATTGCAGAATTCAGTGAATCATCGAATCTTTGAACGCACCTTGCGCCCCTTGGTATTCCGAGGGGCATGCCTGTTTGAGTGTCATGTTAATCTCAAACCTCGGGTCTTTTTAACTAGAGACCTGTCCGGTTTGGACTTGGAGGTTACTGCTGGCTCCCTTCTGTGGTCGGCTCCTCTGAAATGCATTAGCTGGACTTTGGTTCGCATCTACGGTGTAA	d:Fungi(1.0000),p:Basidiomycota(1.0000),c:Agaricomycetes(1.0000),o:Hymenochaetales(1.0000),f:Hymenochaetaceae(1.0000)	Fungi	Basidiomycota	Agaricomycetes	Hymenochaetales	Hymenochaetaceae	_
OTU80	AGGCTCTCACGTCGATGAAGAACACAGTGAAATGTGATACGTAATGTGAATTGCATAATTCAGTGAATCATCGAATCTTTGAACGCACTTTGCACCTTTTGGTTATTCCGAGAGGTACGCCTGTTTGAATGTCACGAAACCCCCCTCGTCTTTGACGCTTTCTAAAAGAGTTATTGACGGATTCTGAGTGTTGGCGTGTCAACGCCTCACTTTAAATATATCAGCACTTTTGGATGGTTACATGTTAGTTCAAAAGACGTACTTGAT	d:Fungi(1.0000),p:Basidiomycota(1.0000),c:Pucciniomycetes(1.0000),o:Pucciniales(1.0000),f:Melampsoraceae(1.0000),g:Melampsora(1.0000),s:Melampsora_occidentalis_SH1572517.08FU(0.9700)	Fungi	Basidiomycota	Pucciniomycetes	Pucciniales	Melampsoraceae	Melampsora
OTU81	TGGTTCTGGCGTCGATGAAGAACGCAGCGAAATGCGATAAGTAGTGTGAATTGCAGAATTCAGCGAACGATCGAATCTTTGAACGCACATTGCGCCCTCTGGTATTCCGGGGGGCACGCCTATTCGAGCGTCATTTACACCCTCAAGCCTGGCTTGGTATTGGGCTCCCGCCCGAGTGGGCGGGGCCTGGAACGCCTGCGGTGGGCGCTGGTCCCCTCTCTTGCACCAGAAGGAGCATCTTCACGCAGGAGGGGGCCCCAGCCGCCG	d:Fungi(1.0000),p:Ascomycota(0.9900),c:Dothideomycetes(0.9801),o:Pleosporales(0.8723),f:Massarinaceae(0.7763),g:Helminthosporium(0.6909),s:Helminthosporium_asterinum_SH1542848.08FU(0.6149)	Fungi	Ascomycota	Dothideomycetes	Pleosporales	Massarinaceae	Helminthosporium
OTU82	TGGTTCTGGCATCGATGAAGAACGCAGCGAAATGCGATAAGTAATGTGAATTGCAGAATTCAGTGAATCATCGAATCTTTGAACGCACATTGCGCCCGCTAGTATTCTAGCGGGCATGCCTGTTCGAGCGTCATTTCAACCCTCAGGCCCAGCCTGGCGTTGGGGATCGGCGCGGCCCCTCCGGGGGCTGCCGGCCCCGAAAACTAGTGGCGGTCTCGCTGTAGTCCTCCTCTGCGCAGTAGCTAACACTCGCACTGGAACGCGGCG	d:Fungi(1.0000),p:Ascomycota(1.0000),c:Sordariomycetes(1.0000),o:Hypocreales(1.0000),f:Stachybotryaceae(1.0000),g:Myrothecium(0.9900)	Fungi	Ascomycota	Sordariomycetes	Hypocreales	Stachybotryaceae	Myrothecium
OTU83	TGGCTCTCGCATCGATGAAGAACGCAGCGAAATGCGATACGTAATGTGAATTGCAGAATTCAGTGAATCATCGAATCTTTGAACGCATATTGCGCTCTCTGGTATTCCGGGGAGCATGCCTGTTTCAGCATCATTTGAACATCTCAAAGTCACTTTTGGGTGATTTTGGAATTTGGGCTTTTGTTGTGAAACTCACAACTGGCCTGAAATTTGGTGATCCATGATCGAAATGTAAGAAAACTTACAATGTAGACGACTTTCTCGTGA	d:Fungi(1.0000),p:Mucoromycota(0.8300),c:Endogonomycetes(0.6889),o:GS21(0.5718)	Fungi	Mucoromycota	Endogonomycetes	_	_	_
OTU84	TGGTTCTGGCATCGATGAAGAACGCAGCGAAATGCGATAAGTAATGCGAATTGCAGAATTCCGTGAGTCATCGAATCTTTGAACGCACATTGCGCCCTTTGGTATTCCGAAGGGCATGCCTGTTCGAGCGTCATTATCAACCCTCAAGCCTGGCTTGCTGTTGGGTCCCGTTGGGTGCGAAACCCAACGAACCTCAAAGATAATGGCAGAGCCCGTGTGGACCTGGATGCAGCGAGCTTCTTAGCACGCATCACAGCGATCCTCCGG	d:Fungi(1.0000),p:Ascomycota(0.9700),c:Eurotiomycetes(0.9409),o:Verrucariales(0.9033),f:Verrucariaceae(0.8671),g:Agonimia(0.4076),s:Agonimia_allobata_SH1574617.08FU(0.1630)	Fungi	Ascomycota	Eurotiomycetes	Verrucariales	Verrucariaceae	_
OTU85	TGGTTCTCGCATCGATGAAGAACGCAGCGAAACGCGATAGTTAATGTGAATTGCAGAATTCAGTGAATCATCGAGTCTTTGAACGCACATTGCGCCCATTGGTATTCCGATGGGCACGTCTGTTTGAGCGTCATTGCAACCCCTCAGCTAAGCTTTGCTGCCGCGCTGGTGTTGGGCTCGGGCAACTCCCTAACCGGAACCCGGCCTTAAAGTTGCACGCTCTGCGGACCCTCCCGCCTCCAGAACATAGTATGACTGCTAGCTGTT	d:Fungi(1.0000),p:Ascomycota(1.0000),c:Orbiliomycetes(1.0000),o:Orbiliales(1.0000),f:Orbiliaceae(1.0000),g:Orbilia(1.0000),s:Orbilia_eucalypti_SH1151466.08FU(0.9200)	Fungi	Ascomycota	Orbiliomycetes	Orbiliales	Orbiliaceae	Orbilia
OTU86	TGGCTCTCGCATCGATGAAGAACGCAGCGAAATGCGATAAGTAATGTGAATTGCAGAATTCAGTGAATCATCGAATCTTTGAACGCACCTTGCGCTCCTTGGTATTCCAAGGAGCATGCCTGTTTGAGTGTCATGAAATTTTCAGTCTCATACATGTACATATGTACGTGTCTTAAGATTGGATAGTTGGGAGTGTTATGCCAGGTTCACGAGAATGTTGGCTCTCCTGAAATATATTGGAGTTTTGAACCCCTCTGTGGATCGGCC	d:Fungi(1.0000),p:Basidiomycota(1.0000),c:Agaricomycetes(1.0000),o:Agaricales(1.0000),f:Tricholomataceae(1.0000),g:Pseudotricholoma(1.0000),s:Pseudotricholoma_metapodium_SH1650907.08FU(0.9600)	Fungi	Basidiomycota	Agaricomycetes	Agaricales	Tricholomataceae	Pseudotricholoma
OTU87	TGGCTTTTGCATCGATGAAGAACGCCGCGAATGTGCGAAACGTAATGTGAATTGCAGAATTCAGTGAATCATCGAATCTTTGAACGCATCTTGCGCTCCTTGGTATTCCGAGGAGCATGCCTGTTTGAGTGTCATGTTAATCTCAATATTTTTAAAATTTATTGGACTTGGGTGTTGCCGTTGTAGGCTCATCTGAAATACATTAGAAAGCTTGGTCTTTGGTCGAGTGTGATAAATGTTAATCTCATTCATCAAGGATGTTAGCTT	d:Fungi(1.0000),p:Basidiomycota(0.9700),c:Agaricomycetes(0.9409),o:Geastrales(0.4234),f:Sclerogastraceae(0.1440),g:Sclerogaster(0.0489)	Fungi	Basidiomycota	Agaricomycetes	_	_	_
OTU88	TGGCTCTCGCATCGATGAAGAACGCAGCGAAATGCGATAAGTAATGTGAATTGCAGAATTCAGTGAATCATCGAATCTTTGAACGCACCTTGCGCCCTTTGGCCATTCCGAAGGGCATGCCTGTTTGAGTATCATGAACACCTCAACTCTTCACGGTTTTCCGTGATGAGCTTGGACTTTGGGGGGTTTTGCTGGCCTACGGTCGGCTCCTCTAAAATAAATCAGCTTGCCAGTGTTTGGTGGGTACCATGGGTGTGATAACTATCT	d:Fungi(1.0000),p:Basidiomycota(1.0000),c:Agaricomycetes(1.0000),o:Thelephorales(1.0000),f:Thelephoraceae(1.0000),g:Tomentella(0.9100)	Fungi	Basidiomycota	Agaricomycetes	Thelephorales	Thelephoraceae	Tomentella
OTU89	TGGTTCTGGCATCGATGAAGAACGCAGCGAAATGCGATAAGTAATGTGAATTGCAGAATTCAGTGAATCATCGAATCTTTGAACGCACATTGCGCCCCTTGGTATTCCGAGGGGCATGCCTGTTCGAGCGTCATTTAGAACCTCAAGCAACTGCTTGGTATTGAGCGTCTCCGCCTGTTTTTTCAGGCGCGCTCGAAACTCGTGGGCGGTGGTGTCCAGCGTCGAAGCGTAGTCATACATTCCGCTCCCGACAACCTGGGCGTCCAC	d:Fungi(1.0000),p:Ascomycota(1.0000),c:Dothideomycetes(1.0000),o:Jahnulales(0.8700),f:Jahnulales_fam_Incertae_sedis(0.7569),g:Speiropsis(0.6585),s:Speiropsis_scopiformis_SH1558605.08FU(0.2634)	Fungi	Ascomycota	Dothideomycetes	Jahnulales	_	Speiropsis
OTU90	TGGCTCTCGCATCGATGAAGAACGCAGCGAAATGCGATACGTAATGTGAATTGCAGAATTCAGTGAATCATCGAATCTTTGAACGCACCTTGCGCCCCTTGGCATTCCGAGGGGCACACCCGTTTGAGTGTCGTGAACACATCCTCAACCTTCTTTTGGTCTTTTGACCAGGGAAGGCTTGGACTTTGGAGGTCTTTCATTGCTGGTATCCTTTTAAAGCCAGCTCCTCCTAAATGAATCAGTGGGATCCGCTTTGGTGATCCTCGA	d:Fungi(1.0000),p:Basidiomycota(1.0000),c:Agaricomycetes(1.0000),o:Russulales(1.0000),f:Russulaceae(1.0000),g:Russula(1.0000),s:Russula_violeipes_SH1527633.08FU(1.0000)	Fungi	Basidiomycota	Agaricomycetes	Russulales	Russulaceae	Russula
OTU91	TGGTTCTCGCATCGATGAAGAACGCAGCGAAATGCGATAAGTAGTGTGAATTGCAGAATTCAGTGAATCATCGAATCTTTGAACGCACATTGCGCCTTTCGGTATTCCGGAGGGCATGCCTGTTCGAGAGTCATTGACAACCGTTTCAATCCCTTTTATATAATATATTGAAGGGCTTGGTTGTGGTGGACGAGGTGATGTAAACACTTGTTGAATTACCTCCCCACCGAAATTCAGAGGCGGTCCATCCCCCATGTCGTTGTGGCG	d:Fungi(1.0000),p:Ascomycota(1.0000),c:Pezizomycetes(1.0000),o:Pezizales(1.0000),f:Pyronemataceae(1.0000),g:Humaria(0.9100)	Fungi	Ascomycota	Pezizomycetes	Pezizales	Pyronemataceae	Humaria
OTU92	TGGTTCTGGCAACGATGAAGAACGCAGCGAAATGCGATACGTAATGCGAATTGCAGAATTCAGCGAGTCATCGAATCTTTGAACGCACATTGCGCCCGCTAGTATTCTAGCAGGCATGCCTGTCCGAGCGTCGTTTCGACCCTCAGGCCCTCTTCGTCTTTTGGACGGAGCGGTGGCCTGGTGTTGGGGCTTCTATGTGAAAAAAGCGTAGGCCTCGAAATTCAGCGGCGGGCCCGCCGAGACCCCGAACGTAGTAGTAAAAAACCT	d:Fungi(1.0000),p:Ascomycota(1.0000),c:Sordariomycetes(0.9900),o:Diaporthales(0.9504)	Fungi	Ascomycota	Sordariomycetes	Diaporthales	_	_
OTU93	TGGCTCTCGCATCGATGAAGAACGCAGCGAAATGCGATAAGTAATGTGAATTGCAGAATTCAGTGAATCATCGAATCTTTGAACGCACCTTGCGCCCATTGGTATTCCGATGGGCATGCCTGTTTGAGTGTCTTGAAATCATCAACCTCCCCGGTTTGCGCCGGGTTCTCGGTTGGAGTTGGGGGTCTTTGCTGCCGAAAGGCGGCTCCCCTTGAATGCGTCGGTTGGGTTCCTTAGGCTTTTGCGTCGAAATGGGGCGTTGTATCA	d:Fungi(1.0000),p:Basidiomycota(0.9800),c:Agaricomycetes(0.9604),o:Trechisporales(0.9412),f:Hydnodontaceae(0.9224),g:Brevicellicium(0.8947),s:Brevicellicium_exile_SH1557102.08FU(0.8052)	Fungi	Basidiomycota	Agaricomycetes	Trechisporales	Hydnodontaceae	Brevicellicium
OTU94	AGGCTCTTGCATCGATGAAGAACGCAGTGAAGTGCGAAAAGTGATGCGATTTGCATGCTCTGTGAGTCATCGAATCTTTGAACGCATATGGCACCCTTTGGTTGTACCAGGGGGTATGCCTGTTTGAGAATCATTCACCCTCTTGATCCATTGATCATCCAATGGCATCAGACATGGACATGTTCATCAATGATTGTCTTTAATTGTGTAGGATTGTGTCGTGATAGAGGATGGCATTGCTGCTGTTGATCGACCAATCATTCTTAT	d:Fungi(1.0000),p:Rozellomycota(0.7600)	Fungi	Cryptomycota	_	_	_	_
OTU95	TGGTTCTGGCATCGATGAAGAACGCAGCGAAATGCGATAAGTAGTGTGAATTGCAGAATTCAGTGAATCATCGAATCTTTGAACGCACATTGCGCCCCTTGGTATTCCATGGGGCATGCCTGTTCGAGCGTCATTTGTACTCTCAAGCTATGCTTGGTGTTGGGTGTTTGTCTTTGTTTTGCTTGGACTTGCCCTAAATGCATTGGCAGCCGATATATTGGTTTGAAGCGCAGCACAATTTGCAATTCAAGCACGTAGAATTGGTAT	d:Fungi(1.0000)	Fungi	_	_	_	_	_
OTU96	TGGTTCTGGCATCGATGAAGAACGCAGCGAAATGCGATAAGTAATGTGAATTGCAGAATTCAGTGAATCATCGAATCTTTGAACGCACATTGCACCTTCTGGCAATCCGGGAGGTATGCCTGTTCGAGCGTCATTGCAACCCTCAAGCCCAAGCTTGGTATTGGATGCCACCTAATAGTTTGGTGCATCTCAAAATTAGTAGCGGTGCCTTGCAACTTCAAGCGTAGTAAATTTCTCGCTTCTGGAGTCTATTAGTGTCTGCTAGAA	d:Fungi(1.0000),p:Ascomycota(0.9500),c:Xylonomycetes(0.4845),o:GS34(0.2471)	Fungi	Ascomycota	_	_	_	_
OTU97	TGGTTCTCCCATCGATGAAGAACGCAGCGAATTGCGATAAGTAATGTGAATTGCAGAAGTGAATCATCGAATCTTTGAACGCACCTTGCGCTCCCGGCAGATCTAATCTGGGGAGCATGCCTGTTTGAGGGCCGCGAATTGTTTCGAACGTCGCCTTTTTTTCACGAAAAAGGAGACGGATCGGTAGTGAGGGTTTTTGCCATTTACCGTGGCTCCCTCGAAATGCATTAGCGCATCCATTTGATAGGCAAAGACGGACGAAAGCTC	d:Fungi(1.0000),p:Basidiomycota(0.9900),c:Ustilaginomycetes(0.9801),o:Ustilaginales(0.9507),f:Ustilaginaceae(0.9222)	Fungi	Basidiomycota	Ustilaginomycetes	Ustilaginales	Ustilaginaceae	_
OTU98	TGGCTCTCGCATCGATGAAGAACGCAGCGAAATGCGATAAGTAATGTGAATTGCAGAATTCAGTGAATCATCGAATCTTTGAACGCATCTTGCGCTCCTTGGTATTCTGAGGAGCATGCCTGTTTGAGTGTCATAAAATTTCTCAACCTGTCTTTAACTTTTATAAGATTTAGTCAGGCTTGGATTTATTTGGAAATTGCTGGTTTTTTCAAATCAGCTTTTCTTAAAAACATTAGCAGGATTATTTTCTGATCATCCTATGATATG	d:Fungi(1.0000),p:Basidiomycota(1.0000),c:Agaricomycetes(0.9900),o:Agaricales(0.9306),f:Inocybaceae(0.4746),g:Inocybe(0.2420)	Fungi	Basidiomycota	Agaricomycetes	Agaricales	_	_
OTU99	TGGCTCTCGCATCGATGAAGAACGCAGCGAAATGCGATAAGTAATGTGAATTGCAGAATTCAGTGAATCATCGAATCTTTGAACGCATCTTGCGCTCCTTGGTATTCCGAGGAGCATGCCTGTTTGAGTGTCATTAAATTCTCAACCTCTACCAGCTTTGCTGCTTGGTATTGGCTTGGATATGGGGGTTATTTGTGCAGGCTCTTGACAGAGTCAGCTCCCCTGAAATGCATTAGCGGTGACCTTTATGGACATTGGTGTGATAAC	d:Fungi(1.0000),p:Basidiomycota(1.0000),c:Agaricomycetes(1.0000),o:Agaricales(1.0000),f:Crepidotaceae(1.0000),g:Crepidotus(0.9800)	Fungi	Basidiomycota	Agaricomycetes	Agaricales	Crepidotaceae	Crepidotus
OTU100	TGGCTCTCGCATCGATGAAGAACGCAGCGAAATGCGATAAGTAATGTGAATTGCAGAATTCAGTGAATCATCGAATCTTTGAACGCACCTTGCGCTCCTTGGTATTCCGAGGAGCATGCCTGTTTGAGTGTCATTAAATCCTCAACCTCATATTCCTTGTGAACATGAAGTTGGATGTGGGAGTTGCTGGCCCCAAAGGTCAGCTCTTCTGAAATGCATTAGCAGGGCTGCTGCGTTGCAAGGCTTGTTGCTTGGTATTGATAGTTG	d:Fungi(1.0000),p:Basidiomycota(1.0000),c:Agaricomycetes(1.0000),o:Agaricales(1.0000),f:Pluteaceae(0.9900),g:Pluteus(0.9801),s:Pluteus_jamaicensis_SH1604319.08FU(0.6077)	Fungi	Basidiomycota	Agaricomycetes	Agaricales	Pluteaceae	Pluteus
OTU101	TGGCTCTCGCATCGATGAAGAACGCAGCGAAATGCGATAAGTAATGTGAATTGCAGAATTCAGTGAATCATCGAATCTTTGAACGCACCTTGCGCTCCTTGGTATTCCGAGGAGCATGCCTGTTTGAGTGTCAGTTTATTCTCAACCCTCTTCTTTGAGTGGTTTGGATGTGGAGGTTTTGCAGGCACATATAACGTGTCAGCTCCTCTGAAATGCATTAGCAGAACTGTTTGCAATCTGTAAACCGGTGTGATAGTTATCTACGCC	d:Fungi(1.0000),p:Basidiomycota(0.9800),c:Agaricomycetes(0.9604),o:Agaricales(0.9124),f:Agaricaceae(0.7299)	Fungi	Basidiomycota	Agaricomycetes	Agaricales	Agaricaceae	_
OTU102	TGGCTCTCGCATCGATGAAGAACGCAGCGAAATGCGATAAGTAATGTGAATTGCAGAATTCAGTGAATCATCGAATCTTTGAACGCACCTTGCGCTCCTTGGTATTCCGAGGAGCATGCCTGTTTGAGTGTCAGTAAATTCTCAACCCCTCCAGTTTTTGTATTGGATTCTGGGGCTTGGATGTGGAGGTGTTGTCGGCCTGCTACGGGTTGACTCCTCTAAAATGAATTAGCGGAACTGTTTGCGATCCGTCACTGGTGTGATAAT	d:Fungi(1.0000),p:Basidiomycota(1.0000),c:Agaricomycetes(1.0000),o:Agaricales(1.0000),f:Agaricaceae(1.0000),g:Leucoagaricus(0.9100)	Fungi	Basidiomycota	Agaricomycetes	Agaricales	Agaricaceae	Leucoagaricus
OTU103	TGGTTCTGGCATCGATGAAGAACGCAGCGAAATGCGATAAGTAATGTGAATTGCAGAATTCAGTGAATCATCGAATCTTTGAACGCACATTGCGCCCCTTGGTATTCCGGGGGGCATGCCTGTTCGAGCGTCATTACACCACTCAAGCCTGGCTTGGTATTGGGCGTCCGCGGCCGCTTCACGCGACCGCGCGCTCTAATGTCTTCGGCTGAGCCGTCCGTCTCTAAGCGTTGTGGTCTTTTCAGATTCGCTTGCGAGGCTGGGCTG	d:Fungi(1.0000),p:Ascomycota(1.0000),c:Dothideomycetes(0.9200),o:Capnodiales(0.8464)	Fungi	Ascomycota	Dothideomycetes	Capnodiales	_	_
OTU104	TGGCTCTCGCATCGATGAAGAACGCAGCGAAATGCGAAAAGTAATGTGAATTGCAGAATTCAGTGAATCATCGAATCTTTGAACGCACCTTGCACCCTTTGGTATTCCGAAGGGTATGCCTGTCTGAGTGTCATTAGACCATCTCCCTCGCGGTTTTCCGTGTTGTGAGCTTTGGGGGTTCTTTTGCCTTTCCGGCTCCCCTTAAATGCCTAAGTGATATGATAAGTCAACGTCACTCTAATGATTTAACTCTTGCTCTGACCTCAG	d:Fungi(1.0000),p:Basidiomycota(1.0000),c:Tremellomycetes(1.0000),o:Tremellales(1.0000),f:Tremellales_fam_Incertae_sedis(0.9600),g:Mingxiaea(0.9216),s:Mingxiaea_panici_SH1521654.08FU(0.8847)	Fungi	Basidiomycota	Tremellomycetes	Tremellales	_	Mingxiaea
OTU105	TGGCTCTTGCATCGATGAAGAACGCAGCGAAATGCGATAAGTAATGTGAATTGCAGAATTCCGTGAATCATTAAATCTTTGAACGCAAATTGCACTTCTTGGTATTCCGAGGAGTATGCTTGTTTGAGGGTTGGTCTACAAAAAATCGCGAGAATAATTTTCGCGGATCTGGGTTTTCCAAAGATCTTTGGTAACCTTAAATTTATCCTAACAAATCTTTAGGTATTAATATTAGAAATGTTTATCTTACATAATAGTAAGTTCATT	d:Fungi(1.0000),p:Glomeromycota(1.0000),c:Glomeromycetes(1.0000),o:Diversisporales(1.0000),f:Acaulosporaceae(1.0000),g:Acaulospora(0.9100)	Fungi	Glomeromycota	Glomeromycetes	Diversisporales	Acaulosporaceae	Acaulospora
OTU106	TGGCTCTCGCATCGATGAAGAACGCAGCGAAATGCGATAAGTAATGTGAATTGCAGAATTCAGTGAATCATCGAATCTTTGAACGCATCTTGCGCTCCTTGGTATTCCGAGGAGCATGCCTGTTTGAGTGTCATCAAGTTCTCAACCATACCTCGGTGTGGCTTGGATCTGGGGGTTCTGCAGGCTTCAAAGAAGGTCGGCTCCCCTGAAAAGCATTAGCGGTGTCCGAGTACCTTTGGTGTGATAACTATCTATGCCTTGGTGTAT	d:Fungi(1.0000),p:Basidiomycota(1.0000),c:Agaricomycetes(1.0000),o:Agaricales(1.0000),f:Inocybaceae(1.0000),g:Inocybe(1.0000),s:Inocybe_cincinnata_SH1628293.08FU(0.4200)	Fungi	Basidiomycota	Agaricomycetes	Agaricales	Inocybaceae	Inocybe
OTU107	TGGTTCTGGCATCGATGAAGAACGCAGCGAAATGCGATAAGTAATGTGAATTGCAGAATTCAGTGAATCATCGAATCTTTGAACGCACATTGCGCCCGCTAGTATTCTGGCGGGCATGCCTGTTCGAGCGTCATTTCAACCCTCAAGCCCCAGCTGGCTTGGTGTTGGGGACCGGCCGCGACCTCACCGCGCGCCGCCCCCGAAATCTAGTGGCGGTCTCGCTGCAGCTTCCTCTGCGTAGTAGAAACACCTCGCAGTCAGGGACGC	d:Fungi(1.0000),p:Ascomycota(1.0000),c:Sordariomycetes(0.9900),o:Hypocreales(0.9702)	Fungi	Ascomycota	Sordariomycetes	Hypocreales	_	_
OTU108	TGGTTCTGGCATCGATGAAGAACGCAGCGAAATGCGATAAGTAATGTGAATTGCAGAATTCAGTGAATCATCGAATCTTTGAACGCACATTGCGCCCTCTGGTATTCCGGGGGGCATGCCTGTTCGAGCGTCATTATGACCAATCACGCAAGTGGTATTGGGGCTTGCCATCGGCATCCCTTAAAACTAGTGGCAGTGCTATAGGCTCTCAGCGCAGTAATTATTTCGCTCTTGAGTTCTAGAAACACCCGCCAAAACCCCAACTTT	d:Fungi(1.0000),p:Ascomycota(1.0000),c:Leotiomycetes(1.0000),o:Helotiales(1.0000),f:Hyaloscyphaceae(1.0000),g:Arachnopeziza(1.0000)	Fungi	Ascomycota	Leotiomycetes	Helotiales	Hyaloscyphaceae	Arachnopeziza
OTU109	TGGCTCTCGTATCGATGAAGAACGCAGCGAGATGCGATACGTAGTGTGAATTGCAGATTTTTGTGGATCATCGAGTTTTTGAACGCACATTGCGCCTCTTGTAACTGAGAGGCATGCCTGTCTGAGTCTCATTTAACCTATAAACCCCATGGGTTTGTGCTGGGCGTTCGCCTCTGGGCGTCGTCTCAAAGTCATCTGTCTAATGAGCGGACGAGATCCTTTTGGACTGACCGTTTGTGGACTCTAAACCTCTGACTTGAGCTCAGA	d:Fungi(1.0000),p:Ascomycota(0.9700),c:Archaeorhizomycetes(0.9312),o:Archaeorhizomycetales(0.8567),f:Archaeorhizomycetaceae(0.7882),g:Archaeorhizomyces(0.7251)	Fungi	Ascomycota	Archaeorhizomycetes	Archaeorhizomycetales	Archaeorhizomycetaceae	Archaeorhizomyces
OTU110	TGGCTCTCGCATCGATGAAGAACGCAGCGAAATGCGATAAGTAATGTGAATTGCAGATTTCAGTGAATCATCGAATCTTTGAACGCACCTTGCACTCTGTGGTATTCCACAGAGTATGCCCGTTTGAGTATCATTAAAATTATCAACTCCAAACCTTTTGTGTTATTGGTGCTTGGTCTTGAGGGGTTATTGTGGGCTCTTTATGAGTCGGCTCCCTTTAAATCTATTAGCGAGACTTCCCTGTGCTGGAACTTGTGTCTTGACGTG	d:Fungi(1.0000),p:Basidiomycota(1.0000),c:Agaricomycetes(1.0000),o:Agaricales(1.0000),f:Stephanosporaceae(1.0000),g:Lindtneria(0.4100)	Fungi	Basidiomycota	Agaricomycetes	Agaricales	Stephanosporaceae	_
OTU111	TGGTTCTGGCATCGATGAAGAACGCAGCGAAATGCGATAAGTAGTGTGAATTGCAGAATTCAGTGAATCATCGAATCTTTGAACGCACATTGCGCCCCTTGGTATTCCATGGGGCATGCCTGTTCGAGCGTCATTTGTACTCTCAAGCTATGCTTGGTGTTGGGCACTTGTCTCAGTTAAGCCTGCAGACATGCCTTAAATATATTGGCAGCCAGTATTTTGGTTTGAAATGTGCAGCACAGCGCCTCAAGCTATTTAATACAGGCA	d:Fungi(1.0000),p:Ascomycota(0.9600),c:Dothideomycetes(0.7968),o:Pleosporales(0.6613),f:Phaeosphaeriaceae(0.5423),g:Phaeosphaeria(0.4447),s:Phaeosphaeria_spartinicola_SH1524701.08FU(0.3291)	Fungi	Ascomycota	Dothideomycetes	Pleosporales	_	_
OTU112	TGGTTCTGGCATCGATGAAGAACGCAGCGAAATGCGATAAGTAATGTGAATTGCAGAATTCAGTGAATCATCGAATCTTTGAACGCATATTGCGCCCAGTAGTATTCTACTGGGCATGCCTATTCGAGCGTCATTTCAACCCTTACGCCCTGTAGCGTAGTGTTAGGACTCTACTCTTTAGAGGGTAGTTCCCCAAAACCAGTGGCAGTGTTCGGTACACTCATAGCGTAGTAATTCTTCTCGCTTCTGCAGTGGCCCGTACGATTC	d:Fungi(1.0000),p:Ascomycota(1.0000),c:Sordariomycetes(1.0000),o:Xylariales(1.0000),f:Xylariaceae(1.0000)	Fungi	Ascomycota	Sordariomycetes	Xylariales	Xylariaceae	_
OTU113	TGGTTCTGGCATCGATGAAGAACGCAGCGAAATGCGATAAGTAATGCGAATTGCAGAATCCGTGAGTCATCGAATCTTTGAACGCACATTGCGCCCCTTGGTATTCCGGGGGGCATGCCTGTTCGAGCGTCATTATCACCCCTCAAGCCCGGCTTGCTGTTGGAAGCGGCGCTCACCCGCCCTTCCCAAAGATAATGACGGCGTCTGTGAGGACTCCTGTACACTGAGCTTTCGGGCACGTACTAGGCTAGAAGTCCAGACCCGGTC	d:Fungi(1.0000)	Fungi	_	_	_	_	_
OTU114	TGGTTCTGGCATCGATGAAGAACGCAGCGAAATGCGATAAGTAATGCGAATTGCAGAATTCAGTGAGTCATCGAATCTTTGAACGCACATTGCGCCCTGTGGTATTCCGCAGGGCATGCCTGTTCGAGCGTCAGTGCAACTCTCAAGCCTAGCTTGGTCTTGAGCCCTGCTGGTTACACAGCAGGCTCTAAAATCAGTGGCGGCGCCATTAGGCTCTCAGCGTAGTAAAACCCCTCGCTAGTGAGTTCTCGTGGTAAGCTTGCCAGC	d:Fungi(1.0000),p:Ascomycota(0.9500),c:Leotiomycetes(0.8835),o:Helotiales(0.8128)	Fungi	Ascomycota	Leotiomycetes	Helotiales	_	_
OTU115	TGGCTCTTGCCCCGATGAAGAACGCAGTCAAGTGCGAAATGTAATGCGATTTGCATGAATCTGTGAGTCATCTAATCTTTGAACGCAACTTGCGCCCTCCAGCGATGGATGGCATGTCTGTTTGAGTACGACAACCAACTGTGCCTTTTTGGTGCGAGGTGGCCTGCGTGCAGCGCGTGTTTTGCAGCGTGTGTTGTGCAGCGGGCTGAAAAGGAGCCAGTCAGGCTGGGCGGTCTGGCAGTGTGCTAGGGACCAAGGGCATGCGTG	d:Fungi(1.0000)	Fungi	_	_	_	_	_
OTU116	TGGCTCTCGCATCGATGAAGAACGCAGCGAAATGCGATAAGTAATGTGAATTGCAGAATTCAGTGAATCATCGAATCTTTGAACGCACCTTGCGCTCCTTGGTATTCCGAGGAGCATGCCTGTTTGAGTGTCATGTATTCCTCAGCCCATCTAGATTTGTTTTTCTTTTCTGGGTGGAGCTGGCTGTGGAGGTTGCTGGCCTTTTAATTAATGTCTGCTCCTCTTAAATGCATCAGTGTGAATGTTATCAAATATTCCCCAGTGTAA	d:Fungi(1.0000),p:Basidiomycota(1.0000),c:Agaricomycetes(1.0000),o:Polyporales(0.9600),f:Hyphodermataceae(0.9024),g:Hyphoderma(0.8483)	Fungi	Basidiomycota	Agaricomycetes	Polyporales	Hyphodermataceae	Hyphoderma
OTU117	TGGCTCTCGCAACGATGAAGAACGCAGCGAAATGCGATACGTAATGTGAATTGCTTTCCGTGAATCATTGAATCTTTGAACGCACATTGCACTCCTTTGGAGTATGCCTGTTTGAGAATCCGAGATGATCTCTTTGGAGGACGTCGAGTGTCCCGTTTGGGTGCTTGGAAATGCATGGCTTTGCCGGCGTGTGTGAGCGCGCGACGATCCAGCGCGTCGGCAGCGGTTTTGTGGCAAGGTGTAGTGGGTGGGGTGGGCAGAGTGCTC	d:Fungi(1.0000)	Fungi	_	_	_	_	_
OTU118	TGGCTCTCGCATCGATGAAGAACGCAGCGAAATGCGATAAGTAATGTGAATTGCAGAATTCAGTGAATCATCGAATCTTTGAACGCATCTTGCGCTTCTTGGTATTCCGAGGAGCATGCCTGTTTGAGTGTCATGAAATTATCAAGCTTTTGCCCCTTTTAAAATTTCTGTCACAGAAAGGGAAAGGGCCAAGATTGGATTTTATGGGAGGGTGCTGGCATGGCCTTGCTTGTATCAGCTCTCCTTAAAAGTATGAGCATTAAGATC	d:Fungi(1.0000),p:Basidiomycota(0.9900),c:Agaricomycetes(0.9603),o:Agaricales(0.7202),f:Inocybaceae(0.1296),g:Inocybe(0.0233)	Fungi	Basidiomycota	Agaricomycetes	Agaricales	_	_
OTU119	TGGTTCTCGCATCGATGAAGAGCGCAGCGAAATGCGATACCTAGTGTGAATTGCAGCCATCGTGAATCATCGAGTTCTTGAACGCACATTGCGCCCGTCGGTATTCCGGCGGGCATGCCTGTCTGAGCGTCGTTTCCTTCTTGAAGCTTTTTTTTTTTCTATTTTTTTTTGGAAAAAGAAAGTTTCAGAGCTGGCCGTGCCATTGGCCCGGCCGAAAAGAAACGTTGCGGACGAAGCGAACTACATCGGGACGCTTTGGCCGCCGAG	d:Fungi(1.0000),p:Ascomycota(1.0000),c:Saccharomycetes(1.0000),o:Saccharomycetales(1.0000),f:Pichiaceae(1.0000),g:Pichia(1.0000),s:Pichia_mandshurica_SH1241497.08FU(0.2300)	Fungi	Ascomycota	Saccharomycetes	Saccharomycetales	Pichiaceae	Pichia
OTU120	TGGCTCTCCCATCGATGAAGAACGCAGCGAAATGCGATAAGTAATGTGAATTGCAGAATTCAGTGAATCATCGAATCTTTGAACGCACCTTGCGCCCTTTGGTATTCCGAAGGGCATGCCTGTTTGAGTGTCATTAAATTCTCAACCTTGAAAGGCTTGTCTTTTCAATGGCTTGGATGTGAGGGTTTTGCTGGCTTCCTTCAGTGGATGGTCTGCTCCCTTTAAATGCATTAGTGGGATCCTTTGTGGACGGTCACTTGGTGTGAT	d:Fungi(1.0000),p:Basidiomycota(1.0000),c:Agaricomycetes(1.0000),o:Agaricales(1.0000),f:Tricholomataceae(0.7000),g:Mycena(0.4900)	Fungi	Basidiomycota	Agaricomycetes	Agaricales	Tricholomataceae	_
OTU121	TGGTTCTGGCATCGATGAAGAACGCAGCGAAATGCGATAAGTAATGCGAATTGCAGAGTCTAGTGAGTCATCGAATCTTTGAACGCACATTGCGCCCTTTGGTATTCCGAAGGGCATGCCTGTTCGAGCGTCATTATCGACCCTCAAGCTTGGCTTGTATTTGGACCCTGCGCTGTGGATCTCCGCGGCGGACAGGTCCGAAAGGCAGCGGCGGTGTCGTGTAAGACCCCAGATACAACGAGCTCAATGTGGCACGTATCTCGGTGG	d:Fungi(1.0000)	Fungi	_	_	_	_	_
OTU122	TGGTTCTCGCATCGATGAAGAACGCAGCGAAATGCGATAAGTAATGTGAATTGCAGAATTCAGTGAATCATCGAATCTTTGAACGCACCTTGCGCTCCTTGGCATTCCGAGGAGCATGCCTGTTTGAGTGTCATGTTAACTCTCAGCCCCCTTGGGGTTGGAATGTGGATGCTTGCGGGAGGCCACTTCCGCTCGTCTCAAATGCATTAGCGGGTTTCTGGCTAGCGAACCGTTGCTGGCGTTTAGTAATGCTTGCGCCGCGCGGTG	d:Fungi(1.0000),p:Basidiomycota(1.0000),c:Agaricomycetes(1.0000)	Fungi	Basidiomycota	Agaricomycetes	_	_	_
OTU123	TGGTTCTGGCATCGATGAAGAACGCAGCGAAATGCGATAAGTAATGCGAATTGCAGAATTCAGTGAGTCATCGAATCTTTGAACGCATATTGCGCCCTTTGGTATTCCGAAGGGCATGCCTGTTCGAGCGTCATTATCACTATATCAAGCTTGGCTTGTGGTTGGGCCCTGTCACCTGGTGACAGGTCCGAAAGACAATGACTGGTGTCATACTGACGCTATATGCAACGAGCTGACCACAGCACGCATCTGGCAGTCATGTGGCCC	d:Fungi(1.0000),p:Ascomycota(1.0000),c:Eurotiomycetes(1.0000),o:Chaetothyriales(0.7800),f:Herpotrichiellaceae(0.4290)	Fungi	Ascomycota	Eurotiomycetes	Chaetothyriales	_	_
OTU124	TGGCTCTCGCATCGATGAAGAACGCAGCGAAATGCGATACGTAATGTGAATTGCAGAATTCCGTGAATCATCGAATCTTTGAACGCACCTTGCACCTCTTGGTATTCCGAGGGGTATGCCTGTTTGAGTGTCATTAAATCCTCAAAAGAAATAGGTCCTCTTTCAAGGGAAAAAGGGGGTTGTGTGTCTTTTGGAATTGGGATGTGCTGGGCCTAAAGTTCAGCTCTCCTGAAATGCATTAAGCATAGGTAGGCTTCCTCCCCACAT	d:Fungi(1.0000),p:Basidiomycota(0.9800),c:Agaricomycetes(0.9506),o:Agaricales(0.8936),f:Hygrophoraceae(0.6702),g:Hygrocybe(0.4892),s:Hygrocybe_noninquinans_SH1243253.08FU(0.2104)	Fungi	Basidiomycota	Agaricomycetes	Agaricales	Hygrophoraceae	_
OTU125	TGGTTCTCGCATCGATGAAGAACGCAGCGAAATGCGATAAGTAGTGTGAATTGCAGAATTCAGTGAATCATCGAATCTTTGAACGCACATTGCGCCTTCTGGTATTCCGGGAGGCATGCCTGCTCGAGCGTCATGACGACGATATTTCAAGCTCTTTTTTGCTTGGTTCTGAAGGTTGAGTGTTGCATTCACCTTTGAAATTTACTGGCGGACGGCTTCGTGTTCCTTTTGGCGTTATAGGATAACTCTTTCGCTTGAACTCGTTGG	d:Fungi(1.0000),p:Ascomycota(1.0000),c:Pezizomycetes(1.0000),o:Pezizales(1.0000),f:Pyronemataceae(1.0000),g:Otidea(1.0000),s:Otidea_bufonia_SH1614358.08FU(0.8500)	Fungi	Ascomycota	Pezizomycetes	Pezizales	Pyronemataceae	Otidea
OTU126	TGGCTCTCGCATCGATGAAGAACGCAGCGAAATGCGATAAGTAATGTGAATTGCAGAATTCAGTGAATCATCGAATCTTCGAACGCACCTTGCACCCTTTGGTATTCCGAAGGGTACGCCCGTTTGAGAGTCTTTGTAATCTCACCCCAGAGATTTCTTTCTCTGGGAGTGGACTTGGACGTTGCCGTGACCCGGCTCGTCTCGAATGCCTCAGTGCACCCCGCTCGTCGGCGTCTACAGTGTGATAGGTATCTTCACTGTGTTAGT	d:Fungi(1.0000),p:Basidiomycota(1.0000),c:Agaricomycetes(1.0000),o:Sebacinales(1.0000),f:Sebacinaceae(0.9900),g:Sebacina(0.9801)	Fungi	Basidiomycota	Agaricomycetes	Sebacinales	Sebacinaceae	Sebacina
OTU127	TGGTTCTGGCATCGATGAAGAACGCAGCGAAATGCGATAAGTAATGTGAATTGCAGAATCCAGTGAATCATCGAATCTTTGAACGCACATTGCGCCCGCCAGTATTCTGGCGGGCATGCCTGTCTGAGCGTCATTTCAACCCTCGCAACCAGCTTGCTGGATGCGGTGTTGGGGATCGGCCCCCCGTACTGGGAGGCCGTCCCTTAAATAGAGTGGCGGTTGCGCTGTGACCTCCTCTGCGTAGTAGCAATATCTCGCAGGCGGATA	d:Fungi(1.0000),p:Ascomycota(1.0000),c:Sordariomycetes(1.0000),o:Hypocreales(1.0000)	Fungi	Ascomycota	Sordariomycetes	Hypocreales	_	_
OTU128	TGGCTCTCGCATCGATGAAGAACGCAGCGAAATGCGATAAGTAATGTGAATTGCAGAATTCAGTGAATCATCGAATCTTTGAACGCACCTTGCGCCCTTTGGCTATTCTGAAGGGCATGCCTGTTTGAGTATCATGAACATCTCAACTCCTCACGGTTTGCCCGTGATGAGCTTGGACTTTGGGGGTCTTGCCGGCCTGCAGGTTGGCTCCTCTCAAATGAATCAGCTTGCCAGTGTTTGGTGGCATCACAGGTGTGATAACTATCT	d:Fungi(1.0000),p:Basidiomycota(1.0000),c:Agaricomycetes(1.0000),o:Thelephorales(1.0000),f:Thelephoraceae(1.0000)	Fungi	Basidiomycota	Agaricomycetes	Thelephorales	Thelephoraceae	_
OTU129	TGGTTCTGGCATCGATGAAGAACGCAGCGAAATGCGATAAGTAATGCGAATTGCAGAATTCAGTGAGTCATCGAATCTTTGAACGCATATTGCGCCCTTTGGTATTCCGAAGGGCATGCCTGTTCGAGCGTCATTATCAACCATCAAGCCTGGCTTGTCGTTGGACTATTTTTGCGGCTGAAATATGCGGCAAGTCCGAAAAATAATGACGGTGTCGTGTTTGACCCTAAATGCAACGAGCTTTTCATAGCACGCATTGAAGTGGTT	d:Fungi(1.0000),p:Ascomycota(0.7700),c:Eurotiomycetes(0.5775),o:Chaetothyriales(0.4331),f:Herpotrichiellaceae(0.2685)	Fungi	Ascomycota	_	_	_	_
OTU130	TGGCTCTGGCATCGATGAAGAACGCAGCGAAATGCGATAAGTAGTGTGAATTGCAGAATTCAGTGAATCATCGAATCTTTGAACGCACATTGCGCCCCTTGGTATTCCATGGGGCATGCCTGTTCGAGCGTCATCTACACCCTCAAGCTCTGCTTGGTGTTGGGCGTCTGTCCCGCCTCTGCGCGCGGACTCGCCCCAAATGCATTGGCAGCGGTCCTTGCCCCCCCTTGCGCAGCACATTGCGCCTGTGGAGGGGCGCGGCTCGCG	d:Fungi(1.0000),p:Ascomycota(0.9900),c:Dothideomycetes(0.9504),o:Pleosporales(0.8554),f:Didymosphaeriaceae(0.5389),g:Paraconiothyrium(0.2048),s:Paraconiothyrium_hawaiiense_SH1525476.08FU(0.0410)	Fungi	Ascomycota	Dothideomycetes	Pleosporales	_	_
OTU131	TGGTTCTGGCATCGATGAAGAACGCAGCGAAATGCGATAAGTAGTGTGAATTGCAGAATTCAGTGAATCATCGAATCTTTGAACGCACATTGCGCCCTTTGGTATTCCTTAGGGCATGCCTGTTCGAGCGTCATAAAACCCCTCAAGCACCGCTTGGTGTTGGGCGCTTGTCCCGCCTCCGGCCGGGACTCGCCCCGAATCCATTGGCGGCCCCCGCACCGGGCTATCGAGCGCAGCAGACCTTTGCGCCTCGGGAACGGTGCGCGG	d:Fungi(1.0000),p:Ascomycota(0.9900),c:Dothideomycetes(0.9801),o:Pleosporales(0.9703),f:Tetraplosphaeriaceae(0.9121),g:Triplosphaeria(0.4104),s:Triplosphaeria_maxima_SH1189451.08FU(0.0903)	Fungi	Ascomycota	Dothideomycetes	Pleosporales	Tetraplosphaeriaceae	_
OTU132	TGGCTCTCGCATCGATGAAGAACGCAGCGAAATGCGATAAGTAATGTGAATTGCAGAATTCAGTGAATCATCGAATCTTTGAACGCACCTTGCGCCTTTTGGTATTCCGAAAGGCATGCCTGTTTGAGTGTCATGTAGACTCAACTCTCGAGAGGTTTCTTGCGAGTTGGATTTGGGTGTTGCCATTTGGCTCGCCTTAAAAGTGTTAGTGGTTTAAGCACTTGATCGGACGTGATAAGTTTCGTCCGGCCGTGTGTCGTCGACCGC	d:Fungi(1.0000),p:Basidiomycota(1.0000),c:Tremellomycetes(1.0000),o:Tremellales(1.0000)	Fungi	Basidiomycota	Tremellomycetes	Tremellales	_	_
OTU133	TGGCTCTCGCATCGATGAAGAACGCAGCGAAATGCGATAAGTAATGTGAATTGCAGAATTCAGTGAATCATCGAATCTTTGAACGCACCTTGCGCCCTTTGGTATTCCGAAGGGCACGCCTGTTTGAGTGTCGTGAAATCCTCCACCCCCTCGCTTTGTTGTCGATCGGGCTGGGAATTGGGGGCCACTGCGGGCGCGTTCTGCGCCCGCTCCCCTCGAATGCATTAGCGAGGTCCCGAAAGGCCTTCGACGTGATAGTTATCTACG	d:Fungi(1.0000)	Fungi	_	_	_	_	_
OTU134	TGGCTCTCGCATCGATGAAGAACGCAGCGAAATGCGATAAGTAATGTGAATTGCAGAATTCAGTGAATCATCGAATCTTTGAACGCACCTTGCGCTCCTTGGTATTCCGAGGAGCATGCCTGTTTGAGTGTCATTTAATTCTCAACCCATCTGGCTTTGTCAAGTCAGTATGAGGCTTGGATATGAGGGTTTTATGCAGGCCTTTTAATACAAAAGGTCAGCTCCCTTGAAATGTATTAGCGGAACTGTTTGCAATCCGTCACTGGT	d:Fungi(1.0000),p:Basidiomycota(0.9900),c:Agaricomycetes(0.9702),o:Agaricales(0.9217),f:Agaricaceae(0.7097),g:Cystolepiota(0.1703),s:Cystolepiota_fumosifolia_SH1507781.08FU(0.0204)	Fungi	Basidiomycota	Agaricomycetes	Agaricales	Agaricaceae	_
OTU135	TGGTTCTGGCATCGATGAAGAACGCAGCGAAATGCGATAAGTAGTGTGAATTGCAGACTTTAGTGAATCATCGAATCTTTGAACGCACATTGCGCCCCTTGGTATTCCATTGGGCATGCCTGTTCGAGCGTCATTTACACCCTCAAGCTCTGCTTGGTGTTGGGCGTCTGTCTCCGCTTCACGCGAGGACTCGCCCCAAATTCATTGGCAGCGACATCGTCGGCTTCTCGCGCAGCACAGCGCGCATGGGAAGGTCCCCGACGGGCT	d:Fungi(1.0000)	Fungi	_	_	_	_	_
OTU136	TGGTTCTGGCATCGATGAAGAACGCAGCGAAATGCGATAAGTAATGTGAATTGCAGAATTCAGTGAATCATCGAATCTTTGAACGCACATTGCGCCCGCCAGCACTCTGGCGGGCATGCCTGTCCGAGCGTCATTTCAACCCCCGGACCCCGTCCGGCGTTGGGGTCGCCGCGCACAGCGGCATCCCGAAGGACAGTGGCGGGATCACCGGCACCCCTGGCGTAGTAGCATACCCCGCCTAGGGCGTGCAGGAGTCTCCCTGCCGTC	d:Fungi(1.0000),p:Ascomycota(0.9600)	Fungi	Ascomycota	_	_	_	_
OTU137	TGGCTCTCGCATCGATGAAGAACGCAGCGAATTGCGAAAAGTAATGTGAATTGCAGAATTCAGTGAATCATCGAATCTTTGAACGCACCTTGCACCCTTTGGTATTCCGAAGGGTATGCCTGTCTGAGTGTCATTAGACCATCTCTCCCATCCGTTTCGGACAAGAGAGCTTTGGGGGTCTGCCTGTCTTATCCGGCTCCCCTTAAATGTCTTAGTGAATTATCGATCCAAGTTGCTTGATCTTTCACTCTAATATACACACTCTTA	d:Fungi(1.0000),p:Basidiomycota(1.0000),c:Tremellomycetes(1.0000),o:Tremellales(1.0000),f:Bulleribasidiaceae(0.6000),g:Bulleribasidium(0.3600),s:Bulleribasidium_foliicola_SH1515723.08FU(0.2160)	Fungi	Basidiomycota	Tremellomycetes	Tremellales	_	_
OTU138	TGGTTCTGGCATCGATGAAGAACGCAGCGAAATGCGATAAGTAATGCGAATTGCAGAATTCCAGTGAGTCATCGAATCTTTGAACGCACATTGCGCCCTTTGGTATTCCGAAGGGCATGCCTGTTCGAGCGTCATTATCACCCCTCAAGCCTCGTGCTTGGTGTTGGACGGCCTGGCTGGGCGTACTGCCCGGCCCCTCCCAAAGACAATGACGGCGGTCTGTGGAACCCCCGGTACACTGAGCTTCTTTACCGAGCACGTACTGGA	d:Fungi(1.0000),p:Ascomycota(0.9900),c:Eurotiomycetes(0.9801),o:Chaetothyriales(0.9703),f:Herpotrichiellaceae(0.9509),g:Cladophialophora(0.8748)	Fungi	Ascomycota	Eurotiomycetes	Chaetothyriales	Herpotrichiellaceae	Cladophialophora
OTU139	TGGCTCTCGCATCGATGAAGAACGCAGCGAAATGCGATAAGTAATGTGAATTGCAGAATTCAGTGAATCATCGAATCTTTGAACGCACCTTGCGCTCCTTGGTATTCCGAGGAGCATGCCTGTTTGAGTGTCATTAATATATCAATCCCCTCCCCCTCTTGTTTGAGTGGAGTGGCTTGGATGTGGGGGGTTTTGCTGGCGAGGTTTCAGCTCCCCTGAAATGCATTAGTGGAACGACCTGTTCATTCATTGGTGTGATAACTATCT	d:Fungi(1.0000),p:Basidiomycota(1.0000),c:Agaricomycetes(1.0000),o:Agaricales(1.0000),f:Cortinariaceae(0.9600),g:Cortinarius(0.9120),s:Cortinarius_betuletorum_SH1545407.08FU(0.4286)	Fungi	Basidiomycota	Agaricomycetes	Agaricales	Cortinariaceae	Cortinarius
OTU140	TGGCTCTCGCATCGATGAAGAACGCAGCGAAATGCGATAAGTAATGTGAATTGCAGAATTCAGTGAATCATCGAATCTTTGAACGCACCTTGCGCCCCATGGTTTTCCACGGGGCACGCCCGTTCGAGTGTCACGTTAACCCTCGCCAACCGAACAGTAATGTTCGGGGAAGCGGATTTGGACGTTTGCCGGTCGTGAGATCGGCTCGTCTCGAAATGCATTAGCGAAGTGAGACGCAAGCGCGACGTTGATAATTGTCTACGCCTC	d:Fungi(1.0000),p:Basidiomycota(0.5900),c:Agaricomycetes(0.3481),o:Auriculariales(0.2054)	Fungi	_	_	_	_	_
OTU141	TGGCTCTCGCATCGATGAAGAACGCAGCGAAATGCGATAAGTAATGTGAATTGCAGAATTCAGTGAATCATCGAATCTTTGAACGCACCTTGCGCTCCTTGGTATTCCGAGGAGCATGCCTGTTTGAGTGTCATGAAATTTCTCAAAGTTCTTGTTTATTTTCTAAACATAGGACATTTGGACTTGGGAGTTTGCCGGATTCTTTATTGAAATCGGCTCTTCTAAAATGTATTAGCAAGGACTTTTCTAAAACCTTGGTGTGATAAT	d:Fungi(1.0000),p:Basidiomycota(1.0000),c:Agaricomycetes(1.0000),o:Agaricales(1.0000),f:Tricholomataceae(1.0000),g:Clitocybe(1.0000)	Fungi	Basidiomycota	Agaricomycetes	Agaricales	Tricholomataceae	Clitocybe
OTU142	TGGTTCTGGCATCGATGAAGAACGCAGCGAAATGCGATAAGTAATGTGAATTGCAGAATTCAGTGAATCATCGAATCTTTGAACGCACATTGCGCCCATTAGTATTCTAGTGGGCATGCCTGTTCGAGCGTCATTTCAACCCTTAAGCCCCCGTTGCTTAGCGTTGGGAGACTACCGCTTTGGGTAGCTCCCCAAAACCAGTGGCGGAGCCCGGTCCCAGCGCCCCGGACGTAGTAGACATCTTCTCGTCTGCGGCGAGGCCGGCCC	d:Fungi(1.0000),p:Ascomycota(0.9500),c:Sordariomycetes(0.8930),o:Xylariales(0.8394),f:Xylariaceae(0.7471),g:Xylaria(0.3885)	Fungi	Ascomycota	Sordariomycetes	Xylariales	Xylariaceae	_
OTU143	TGGTTCCGGCATCGATGAAGAACGCAGCGAAATGCGATAATTAATGTGAATTGCAGAATTCAGTGAATCATCGAGTCTTTGAACGCACATTGCGCCCCCTGGTATTCCGGGGGGCATGCCTGTCCGAGCGTCATTGCTGCCCTCAAGCCCGGCTTGTGTGTTGGGTCTTGTCCCCCCCGGGGGACAGGCCCGAAAGGCAGTGGCGGCACCGTCCGATCCTCGAGCGTATGGGGCTTTGTCACCCGCTCTGTAGGCCCGGCCGGCTGC	d:Fungi(1.0000),p:Ascomycota(1.0000),c:Eurotiomycetes(1.0000),o:Eurotiales(1.0000),f:Aspergillaceae(1.0000),g:Penicillium(0.9200)	Fungi	Ascomycota	Eurotiomycetes	Eurotiales	Aspergillaceae	Penicillium
OTU144	TGGCTCTCGCATCGATGAAGAACGCAGCGAAATGCGATAAGTAATGTGAATTGCAGAATTCAGTGAATCATCGAATCTTTGAACGCACCTTGCACCCTTTGGTATTCCGAAGGGTACACCCGTTTGAGTGTCATTGTAATCTCACTACGATCGACTTTTTGTCTTTCCGTATGTGGACTTGGATGCTGCCGTGATATTCACGACTCGTCTGAAATGCCTGAGTGTACCCCGCTTTGCGGCGTATTCGGTGTGATACATCTTCACCGG	d:Fungi(1.0000),p:Basidiomycota(1.0000),c:Agaricomycetes(1.0000),o:Sebacinales(1.0000),f:Serendipitaceae(1.0000),g:Serendipita(0.8300)	Fungi	Basidiomycota	Agaricomycetes	Sebacinales	Serendipitaceae	Serendipita
OTU145	TGGCTCTGGCATCGATGAAGAACGCAGCGAAATGCGATACGTAATGCGAATTGCAGAATCCAGTGAGTCATCGAATCTTTGAACGCACATTGCGCCCGCCAGCATTCTGGCGGGCATGCCTGTCCGAGCGTCATTTCCACCCTCGAGCCCCTGTGGCTCGGTGTTGGGGATCCCCTACGGCTCGCCGTAGGGCCCCGAAATACAGTAGCGGACCCTCTAGCACTTCCGGGCGCAGTAGTTACATCTCGCCTTCTGGGGGGGCTTCAG	d:Fungi(1.0000),p:Ascomycota(1.0000),c:Sordariomycetes(1.0000)	Fungi	Ascomycota	Sordariomycetes	_	_	_
OTU146	TGGTTCTGGCATCGATGAAGAACGCAGCGAAATGCGATAAGTAATGTGAATTGCAGAATTCAGTGAATCATCGAATCTTTGAACGCACATTGCGCCTAGAGGTATTCCTCTAGGCATGCCTGTTCGAGCGTCATTTCAACCCTCAAGCCTAGCTTGGTATTGGGTGCCACCGGCATGGTGCACCTTAAATCTAGTGGCGGTGCCATCTGGCTTCAAGCGTAGTAATACTTCTCGCTCTGGAGGTCTACATGGTTGCTTGCCAAAACC	d:Fungi(1.0000),p:Ascomycota(1.0000),c:Leotiomycetes(0.9700)	Fungi	Ascomycota	Leotiomycetes	_	_	_
OTU147	TGGTTCTGGCATCGATGAAGAACGCAGCGAAATGCGATAAGTAATGTGAATTGCAGAATTCAGTGAATCATCGAATCTTTGAACGCACATTGCGCCCATTAGTATTCTAGTGGGCATGCCTGTTCGAGCGTCATTTCAACCCTTAAGCCTCTTGTTGCTTAGCGTTGGGAGCCTGCGTTACAGCAGCTCCCCAAAGTTAGCTGGCGGAGTTAGGATGTACTCTGAGCGTAGTAATTTTTCTCGCTTCCTGTAGTCGTCCTAGCCCCG	d:Fungi(1.0000),p:Ascomycota(1.0000),c:Sordariomycetes(1.0000),o:Xylariales(1.0000),f:Xylariaceae(1.0000)	Fungi	Ascomycota	Sordariomycetes	Xylariales	Xylariaceae	_
OTU148	TGGTTCCGGCATCGATGAAGAACGCAGCGAAATGCGATAAGTAATGTGAATTGCAGAATTCCGTGAATCATCGAATCTTTGAACGCACATTGCGCCCTCTGGCATTCCGGGGGGCATGCCTGTCCGAGCGTCATTTCTGCCTTCAAGCGCGGCTTGTGTGTTGGGCGTTGACCCCTCCGGGGGACATACCCTAAATGCAGTGGCGGCTTGTCTGTCTGTGGGTTCTCGAGTATTTTGGGCTCTGTCACTTGCTCGGGAGGGACTCGC	d:Fungi(1.0000),p:Ascomycota(1.0000),c:Eurotiomycetes(0.9200),o:Eurotiales(0.7452),f:Trichocomaceae(0.4769),g:Talaromyces(0.2862)	Fungi	Ascomycota	Eurotiomycetes	Eurotiales	_	_
OTU149	TGGTTCTGGCATCGATGAAGAACGCAGCGAAATGCGATAAGTAATGTGAATTGCAGAATTCAGTGAATCATCGAATCTTTGAACGCACATTGCACCCTCTGGTATTCCGGGGGGTATGCCTGTTCGAGCGTCATTACAACCCTCAAGCCTAGCTTGGTATTGGGTGCCACCAATTTTTGGTGCTCCCTAAAATTAGTGGCGGCGCCAATTCGGCCTCAAGCGTAGTAGCATTTTTCTCGCTTTGGAGGCTGGGTTGTGTGCTTGCCA	d:Fungi(1.0000),p:Ascomycota(0.9600),c:Leotiomycetes(0.7296),o:Helotiales(0.4669)	Fungi	Ascomycota	Leotiomycetes	_	_	_
OTU150	TGGCTCTCGCATCGATGAAGAACGTAGCGAAGTGCGATAAGTAGTGTGAATTGCAGAATCCGTGAATCATCGAATTTTTGAACGCAAATTGCACTCTCTGGTATTCCAGGGAGTATGCCTGTTTGAGGGTTGGTTTAAATAACAATCGGTATGTTGCTTTTGTGACATCTCGGAGTTGGGTCATCTTAATTTTCTTAAGGGATCTAAAATTAAAGTACTTGCGCATTTTGACGTGTATAATTTTTTTTATCTCGTCACCGAATGCCA	d:Fungi(1.0000),p:Glomeromycota(1.0000)	Fungi	Glomeromycota	_	_	_	_
OTU151	TGGTTCTGGCATCGATGAAGAACGCAGCGAAATGCGATAAGTAATGTGAATTGCAGAATTCAGTGAATCATCGAATCTTTGAACGCACATTGCGCCCTTTGGTATTCCGAAGGGCATGCCTGTTCGAGCGTCATTTCAAACCTCAAGCTTCTGCTTGGTGTTGGGCCTTCGCCCTGGGGTTTCCCCGCGGCGGGCTCGAAACTCGTGGGCGGTGATGTCCAGCGTCGTTGCGTAGTCATGTTCACCTCGCTTCCGGCCATCTGGACG	d:Fungi(1.0000),p:Ascomycota(0.9900),c:Dothideomycetes(0.9801),o:Botryosphaeriales(0.3528)	Fungi	Ascomycota	Dothideomycetes	_	_	_
OTU152	TGGCTCTCGCATCGATGAAGAACGCAGCAAATTGCGAAAATTAATGTGCATTGCAGTACGTGAATCATCGAGTCTTTGAACGCAACTTGCACTCTAGGTTTTCCTAGAGTATGCCTATTTGAGTATCAGTACACCCCACTCAAACCCCCAATGGCGGGATTTGGATCTGATGAGTCGTGTGGTACAATATTGTTTGACAACAATGCATGCGTACCACTGACTTGAAGTGTACACTGAATCGGGCCTATGCATGCCGCGCACCTGGTT	d:Fungi(1.0000),p:Kickxellomycota(1.0000),c:GS19(0.9600),o:GS19(0.9216)	Fungi	Kickxellomycota	_	_	_	_
OTU153	TGGCTCTCGCATCGATGAAGAACGCAGCGAAATGCGATAAGTAATGTGAATTGCAGAATTCAGTGAATCATCGAATCTTTGAACGCACCTTGCGCTCCTTGGTATTCCGAGGAGCATGCCTGTTTGAGAGTCATGAAATTCTCAACCTATCTTGCTTTCACGAGTTAAGTTAGGCTTGGATTTGGAGGTTGCTGGTTTCTCAGAAATCAGCTCTTCTTAAATGTATTAGCAGAACCTTTGCTGATTGTCTTTGGTATGATAATTATC	d:Fungi(1.0000),p:Basidiomycota(1.0000),c:Agaricomycetes(1.0000),o:Agaricales(1.0000),f:Entolomataceae(1.0000),g:Entoloma(1.0000),s:Entoloma_ameides_SH1555042.08FU(0.9900)	Fungi	Basidiomycota	Agaricomycetes	Agaricales	Entolomataceae	Entoloma
OTU154	TGGTTCTGGCATCGATGAAGAACGCAGCGAAATGCGATAAGTAATGTGAATTGCAGAATTCAGTGAATCATCGAATCTTTGAACGCACATTGCGCCCGCCAGTATTCTGGCGGGCATGCCTGTCCGAGCGTCATTTCAACCCTCGAACCCCTCCGGGGGGTCGGCGTTGGGGATCGGCCCTTTACGGGGCCGGCCCCGAAATACAGTGGCGGTCTCGCCGCAGCCTCTCCTGCGCAGTAGTTTGCACACTCGCATCGGGAGCGCGGC	d:Fungi(1.0000),p:Ascomycota(0.9900),c:Sordariomycetes(0.9801),o:Hypocreales(0.9703),f:Hypocreaceae(0.9509),g:Trichoderma(0.9224),s:Trichoderma_spirale_SH1568252.08FU(0.1476)	Fungi	Ascomycota	Sordariomycetes	Hypocreales	Hypocreaceae	Trichoderma
OTU155	TGGTTCTGGCATCGATGAAGAACGCAGCGAAATGCGATAAGTAATGTGAATTGCAGAATTCAGTGAATCATCGAATCTTTGAACGCACATTGCGCCCATTAGTATTCTAGTGGGCATGCCTGTTCGAGCGTCATTTCAAACCCTTAAGCCCTGTTGCTTAGCGTTGGGAGCCTACGGTACCGTAGCTCCCCAAAGTTAGTGGCGGAGTCGGTCTCACACCCTAGACGTAGTAAATCTCTCTCGTCTGCGGTTAGGCCGGTCTCCTGC	d:Fungi(1.0000),p:Ascomycota(0.9800),c:Sordariomycetes(0.9604),o:Xylariales(0.9412),f:Xylariaceae(0.8000),g:Xylaria(0.5360)	Fungi	Ascomycota	Sordariomycetes	Xylariales	Xylariaceae	_
OTU156	TGGTTCTGGCATCGATGAAGAACGCAGCGAAATGCGATAAGTAATGTGAATTGCAGAATTCAGTGAATCATCGAATCTTTGAACGCACATTGCGCCCTCTGGTATTCCAGAGGGCATGCCTGTTCGAGCGTCATTTCAACCCTCAAGCCTAGCTTGGTGTTGGGGCATTACCTGTACTGTTTTTTTACAGAAGGGTAAGCCCTGAAATTTAGTGGCGAGCTCGCCAGGACTCCGAGCGTAGTAGTAAAACCCTCGCTTAGGATCGTA	d:Fungi(1.0000),p:Ascomycota(1.0000),c:Sordariomycetes(1.0000),o:Diaporthales(1.0000),f:Valsaceae(1.0000),g:Cytospora(0.8400)	Fungi	Ascomycota	Sordariomycetes	Diaporthales	Valsaceae	Cytospora
OTU157	TGGTTCTGGCATCGATGAAGAACGCAGCGAAATGCGATAAGTAATGTGAATTGCAGAATTCAGTGAATCATCGAATCTTTGAACGCACATTGCACCCTCTGGTATTCCAGGGGGTATGCCTGTTCGAGCGTCATTTCAACCATCAAGCACTGCTTGGTATTGGATGCAACATGCTTGTAGTGCATCTTAAAAGCATTGGCGGCAGCAGCATTTAGCTTTTAGCGTAGTAAATTTTCTCGCTCTGGAGCTTAGATGCCTGCTGGCCAG	d:Fungi(1.0000),p:Ascomycota(0.8900),c:Leotiomycetes(0.7031),o:Helotiales(0.4008)	Fungi	Ascomycota	Leotiomycetes	_	_	_
OTU158	AGGCTCTTGCATCGATGAAGAACGCAGTGAAATGCGATAAGTAATGTGAATTGCAGAATTACGTGAATCATCGAATCTTTGAACGCACATTGCGCCCTATGGTATTCCGTAGGGCATGCCTGTCTGAGCGTCAGCTCCCCCCCTCTCAAGCCTTTTTTTTTCTTTAAAAAGAAGCTTGGATTACTTTGAAGATGTAGCTTTTTTTTTAAGCCGCCCTTCAGAAATTCATAGGCAGTATGGTTGTTCCTGAACCAGACGTAATAATAA	d:Fungi(1.0000),p:Ascomycota(0.7000),c:Pezizomycetes(0.4900)	Fungi	Ascomycota	_	_	_	_
OTU159	TGGCTTTCGCAACAATGAAGAACATAGCGAAGTGCGATAAGTAATGTGAATTGCAGAATCCGTGAATCATCGAATTTTTGAACGTAAATTGCACTCTTCGGTATTCCGGGGAGTATGCCTGTTTGAGGGTTGATTAAATAAGATTGACGTATTGCTTTTTTGCAACACTTCGGAGTTGGGTCATCTTAATCCTTTTTAGGGATTTTAAGAGGCTTTAAAATCGATATCTTTTTGCACATTTTTAGACGTATAAATTTATTATTGTCT	d:Fungi(1.0000),p:Glomeromycota(0.9100),c:Glomeromycetes(0.7371),o:Glomerales(0.5823),f:Glomeraceae(0.4076)	Fungi	Glomeromycota	Glomeromycetes	_	_	_
OTU160	TGGTTCTGGCATCGATGAAGAACGCAGCGAAATGCGATAAGTAATGTGAATTGCAGAATTCAGTGAATCATCGAATCTTTGAACGCACATTGCGCCCGCCAGTATTCTGGCGGGCATGCCTGTTCGAGCGTCATTTCAACCCTCAAGCCCCCCCGGGGGCTCGGTGTTGGGGACCGACCCCGCCCTCCGTGGCTGGCGGCCGCCCCCTAAATACAGTGGCTGCCTCGCCGCAGTCTCCCCTGCGTAGTAACATCTGAACCTCGCACC	d:Fungi(1.0000),p:Ascomycota(0.9900),c:Sordariomycetes(0.9702),o:Hypocreales(0.8538)	Fungi	Ascomycota	Sordariomycetes	Hypocreales	_	_
OTU161	TGGCTCTTGCATCGATGAAGAACGTAGCGAAGCGCGAAATGTAGTGTGAATCGCAGAACACTGTGAATCATCGAATCTTTGAACGCACATTGCGCCTCCCTTAGGGAGGCATGCCTGTCTGAGCGTCATTTAAACCAAATGGACCCGATCGGGTTCGTGTTGGGCCTCGCCCCGAAGGGGGCGTCGCCTCGAGGCCATCGGTCTAACGAGCGGACGAGTTCCTCTAGGACGGACCGCTCGGTGACCCACATTGATCACTGATTTGAC	d:Fungi(1.0000),p:Ascomycota(0.6100),c:Archaeorhizomycetes(0.3721),o:Archaeorhizomycetales(0.2121),f:Archaeorhizomycetaceae(0.1209),g:Archaeorhizomyces(0.0689)	Fungi	_	_	_	_	_
OTU162	TGGCTCTGGCATCGATGAAGAACGCAGCGAAATGCGATACGTAATGTGAATTGCAGAGCTCAGTGAATCATCGAATCTTTGAACGCACATTGCGCCCCCCGGTATTCCGAGGGGCATGCCTGTTCGAGCGTCATTATCACCCCTCAAGCTTGGCTTGGTGTTGGGGCCTGCCCGTCACACGGCAGCCCTTAAAAGCAGTGGCGGTGCCGTTAGGCTCTAAGCGTAGTAATACTCCTCGCTACAGAGTTCTGACGGTCTCCTGCCAGA	d:Fungi(1.0000),p:Ascomycota(0.9900),c:Leotiomycetes(0.9306),o:Helotiales(0.7352),f:Helotiales_fam_Incertae_sedis(0.2794),g:Chalara(0.1034)	Fungi	Ascomycota	Leotiomycetes	Helotiales	_	_
OTU163	TGGCTCTTGCAACGATGAAGAACGCAGTGAAATGCGAAAAGTAATGCGATTTGCATGAATCTGTGAGTCATCAAGTCTTTGAACGCATCTTGCACCGTATGAGCAATCGTACGGTATACCTGTTTGAGAATCGTAAAATCCACTTCCTCCCAGTTTGGGTGGAGAACTGTCGGTTGTCCATGCAATACTGGACTCTGATTAAAAGCAGTAGGTTTGTGATCAGGCTGGTGGCCTGGGACATTGTGTGCTAGAGACGCGGTTCGCGCC	d:Fungi(1.0000),p:Rozellomycota(1.0000)	Fungi	Cryptomycota	_	_	_	_
OTU164	TGGCTCTCGCATCGATGAAGAACGCAGCGAAATGCGATAAGTAATGTGAATTGCAGAATTCAGTGAATCATCGAATCTTTGAACGCACCTTGCGCCCCTTGGCCATTCCGAGGGGCATGCCTGTTTGAGTATCATGAACACCTCAACTCTCCACGGTTTGCCCGTGGTGAGCTTGGACTTTGGAGGTTTGCTGGCCCCACAGGTCGGCTCCTCTCAAATGGATCAGCTTGCCAGCGTTTGGTGGCGTCGCAGGTGTGATAAATATCT	d:Fungi(1.0000),p:Basidiomycota(0.9900),c:Agaricomycetes(0.9801),o:Thelephorales(0.9703),f:Thelephoraceae(0.9606),g:Thelephora(0.6340)	Fungi	Basidiomycota	Agaricomycetes	Thelephorales	Thelephoraceae	_
OTU165	TGGTTCTGGCATCGATGAAGAACGCAGCGAAATGCGATAAGTAATGTGAATTGCAGAATTCAGTGAATCATCGAATCTTTGAACGCATATTGCGCCCCTTGGTATTCCGGGGGGCACACCTGTTCGAGCGCCATTTTGACCCTCAAGCATAGCTTGGTGTTGGGCAAGGTCCTGGGGGACCCGCCCGTAACTCGTAGGCGGCCGCCGCCCGCACCCCCAGCGTAGCAAGCTCACGCGTTCGCTCGGAGTCGGTGCGTCTGGCCCGCC	d:Fungi(1.0000),p:Ascomycota(0.8700),c:Dothideomycetes(0.6873),o:Venturiales(0.5086),f:Venturiaceae(0.1984)	Fungi	Ascomycota	Dothideomycetes	_	_	_
OTU166	TGGCTCTCGCATCGATGAAGAACGCAGCGAAATGCGATACGTAATGTGAATTGCAGATTTAACAGAATCATCGAATCTTTGAACGCACCTTGCACTCTTTTGTTATTCAGAAGAGTATGCCTGTTTGAGTGTCGCGAACCTCTCAACCCCGCCCGATCTTTGCTGATCTGGGTTGCCTGGGCTTGGATCATGGTCTTTAACAATGCCGGCTGTCTTCGGAACCGGCTGGACTGAAATACAACAAGCTGGATCAGAACTTTCTTGCGG	d:Fungi(1.0000),p:Basidiomycota(0.8500),c:Agaricostilbomycetes(0.5185),o:Agaricostilbales(0.3163),f:Kondoaceae(0.1740),g:Bensingtonia(0.0574),s:Bensingtonia_ciliata_SH1517766.08FU(0.0115)	Fungi	Basidiomycota	_	_	_	_
OTU167	TGGTTCTGGCATCGATGAAGAACGCAGCGAAATGCGATAAGTAATGCGAATTGCAGAATTCAGTGAGTCATCGAATCTTTGAACGCATATTGCGCCCTTTGGTATTCCGAAGGGCATGCCTGTTCGAGCGTCATTATCAACCATCAAGCTTGGCTTGTAGTTGGACTTTTGGTTAAGGAAGCTCCTGGACCAGTCCAAAAGATAATGAACGAGTACTTAGCAACCCTCGATGCAACGAGCTTTTTAAAAGCACGCATTATACGGTTG	d:Fungi(1.0000),p:Ascomycota(0.9100),c:Eurotiomycetes(0.7280),o:Chaetothyriales(0.4222)	Fungi	Ascomycota	Eurotiomycetes	_	_	_
OTU168	TGGCTCTCGCATCGATGAAGAACGTAGCGAAGTGCGATAAGTAATGTGAATTGCAGAATCCGTGAATCATCGAATCTTTGAACGCAAATTGCACTTCCTGGTATTCCGGGAAGTATGCCTGTTTGAGGGTCGTTTTAAATTAAATCGATGTGTTGTTTTTTCATGACGACGCGTCGGAGTTTGGGTTATCTTGGCTTTTTTTTAGTTAAGAGACCTAAAATTGACGTTTTTTGCGCATTCTAGACGTGTAAATTTTTTTTTATCTGT	d:Fungi(1.0000),p:Glomeromycota(1.0000),c:Glomeromycetes(1.0000),o:Glomerales(1.0000)	Fungi	Glomeromycota	Glomeromycetes	Glomerales	_	_
OTU169	TGGTTCTGGCAACGATGAAGAACGCAGCGAAATGCGATAAGTAATGTGAATTGCAGAATTCAGTGAATCATCGAATCTTTGAACGCACATTGCGCCCCCTGGCATTCCGGGGGGCACACCTGTTCGAGCGCCATTTCAACCCTCAAGCCCTGCTTGGTGATGGGTCCCGCCCGCGCGGCGGGCCCGAAACTCGTGGGCGTCGTCGTTCGGCTCCAAGCGTAGCAAAACCCTCGCTTGGGTTGTCGGACGGCGGCCGCCCGGAACGAA	d:Fungi(1.0000),p:Ascomycota(1.0000),c:Dothideomycetes(0.8500),o:Venturiales(0.7225)	Fungi	Ascomycota	Dothideomycetes	Venturiales	_	_
OTU170	TGGCTCTCGCATCGATGAAGAACGCAGCGAATTGCGAAAAGTAATGTGAATTGCAGAATTCAGTGAATCATCGAATCTTTGAACGCACCTTGCACCCTTTGGTATTCCGAAGGGTATGCCTGTCTGAGTGTCATTAGACCATCTCTCTTTTCCGTTTCGGAATGGGAGCTTTGGGGGTCTGCCTTTTCGGCTCCCCTTAAATGCATTAGTGAAAAGACGACCGATCCAAGTTGCTTGGTCTTTGAATTTTCACTCTAATTGACACAT	d:Fungi(1.0000),p:Basidiomycota(1.0000),c:Tremellomycetes(1.0000),o:Tremellales(1.0000),f:Bulleraceae(0.4000),g:Bullera(0.1600)	Fungi	Basidiomycota	Tremellomycetes	Tremellales	_	_
OTU171	TGGCTCTCGCATCGATGAAGAACGCAGCGAAATGCGATAAGTAATGTGAATTGCAGAATTCAGTGAATCATCGAATCTTTGAACGCACCTTGCGCCCTTTGGCTATTCTGAAGGGCATGCCTGTTTGAGTATCATGAACACCTCAACTCCTCATGGTTTGCCATGATGAGCTTGGACTTTGGGGGTCTTGCCGGCCTATGGTTGGCTCCTCTCAAATGGATCAGCTTGCCAGTGTTTGGTGGCATCACAGGTGTGATAAATATCTAC	d:Fungi(1.0000),p:Basidiomycota(1.0000),c:Agaricomycetes(1.0000),o:Thelephorales(1.0000),f:Thelephoraceae(1.0000)	Fungi	Basidiomycota	Agaricomycetes	Thelephorales	Thelephoraceae	_
OTU172	TGGTTCTCGCATCGATGAAGAACGCAGCGAATTGCGATATGTAATGTGAATTGCAGAATTCAGTGAATCATCGAATCTTTGAACGCACCTTGCGCCCTTTGGTATTCCGAAGGGCATGCCTGTTTGAGTGTCATTAAATTCTCAACTTCAACACTTTTTGTGTATTGAAGCTTGGATGTTGGAGGGTTTGCAGGCATGTATTAATGTCAGCTCCTCTTAAATGCATTAGCAGAACGTGTACGTTCGGCTCTGGTTTGATAATCCTAT	d:Fungi(1.0000),p:Basidiomycota(1.0000),c:Agaricomycetes(1.0000),o:Agaricales(0.8300),f:Clavariaceae(0.6889),g:Clavulinopsis(0.4685),s:Clavulinopsis_laeticolor_SH1611747.08FU(0.1827)	Fungi	Basidiomycota	Agaricomycetes	Agaricales	Clavariaceae	_
OTU173	TGGTTCTCGCATCGATGAAGAACGCAGCGAAATGCGATACGTAATATGAATTGCAGATATTCGTGAATCATCGAATCTTTGAACGCACATTGCGCCCTTTGGTATTCCAAAGGGCATGCCTGTTTGAGCGTCATTTCTCCCTCAAACCCCCGGGTTTGGTGTTGAGCAATACGCTAGGTTTGTTTGAAAGAATTTAACGTGGAAACTTATTTTAAGCGACTTAGGTTTATCCAAAACGCTTATTTTGCTAGTGGCCACCACAATTTA	d:Fungi(1.0000),p:Ascomycota(1.0000),c:Saccharomycetes(1.0000),o:Saccharomycetales(1.0000),f:Saccharomycetales_fam_Incertae_sedis(1.0000),g:Candida(1.0000),s:Candida_tropicalis_SH1234086.08FU(0.5300)	Fungi	Ascomycota	Saccharomycetes	Saccharomycetales	_	Candida
OTU174	TGGTTCTGGCAACGATGAAGAACGCAGCGAAATGCGATAAGTAATGTGAATTGCAGAATTCAGTGAATCATCGAATCTTTGAACGCACATTGCGCCCTCTGGTATTCCGGGGGGCACACCTGTCCGAGCGCCATTTCAACCCTCAAGCCGCGCTTGGTGTTGGGCGGGTCCACAGCGGACCCCCCCGAAAGCCGTAGGCGCCGCCGCCCGGCCCGTCCGCGTAGCAAGCTAACGCGAGCGCGGGGGCCAGGGCGGCCGCCGCCGCCT	d:Fungi(1.0000),p:Ascomycota(0.9700),c:Dothideomycetes(0.7663),o:Venturiales(0.3602),f:Venturiaceae(0.1549)	Fungi	Ascomycota	Dothideomycetes	_	_	_
OTU175	TGGCTCTCGCATCGATGAAGAACGCAGCAAATTGCGAAAATTAATGTGCATTGCAGTACGTGAATCATCGAGTCTTTGAACGCAACTTGCACTCTAAGTTTTCTTAGAGTATGCCTATTTGAGTATCGGTACACCCCCAATCAAGCCAATATGTTGGCTTGGACTAGATGAGTTATGTGTGCTGTGTTGTGCCCGCACATTCTTATGTACGCGCGCACCACACCACTAACTTGAAGTGTACACTGAATCGGGCCTATGCATACTGTG	d:Fungi(1.0000),p:Kickxellomycota(1.0000),c:GS19(0.9300),o:GS19(0.8649)	Fungi	Kickxellomycota	_	_	_	_
OTU176	TGGTTCTCGCATCGATGAAGAACGTAGCAAAGTGCGATAACTAGTGTGAATTGCATATTCAGTGAATCATCGAGTCTTTGAACGCAACTTGCGCTTGCTGGTATTCCAGCAAGCATGCCTGTTTCAGTATCAAAAACAACCCACTATCAAAATTTTTTATTTTGAAAGGTATTGGACGAGTCCTCTTTTTAGAAGTACTCGTTTGAAATATATTAGGCCTGATTTTGTAGTCTTGCCGGATAACTTTTTTTAATATAAAGGAAGTTT	d:Fungi(1.0000)	Fungi	_	_	_	_	_
OTU177	TGGTTCCAGCATCGATGAAGAACGCAGCGAAATGCGATAAATAATGTGAATTGCAGAATTCCGTGAATCATCGAGTCTTTGAACGCACATTGCACTCCTTGGTATTCCGAGGAGTACGCCTGTTCGAGCGTCATTACACTCTCAAGCGCGGCTTGGATTTGAATCACTGTCGCGGCAGGATTCCAATAGTGTCGGCAATTGACCATCTGTGATGACTCACTCCGAGTCGATTCGCCTACTCACGTTTTCACAGTTGACCTCGGATCA	d:Fungi(1.0000),p:Glomeromycota(0.8500),c:Glomeromycetes(0.7225),o:Diversisporales(0.6141)	Fungi	Glomeromycota	Glomeromycetes	_	_	_
OTU178	TGGTTCTGGCATCGATGAAGAACGCAGCGAAATGCGATAAGTAGTGTGAATTGCAGAATTCAGTGAATCATCGAATCTTTGAACGCACATTGCGCCCCTTGGTATTCCATGGGGCATGCCTGTTCGAGCGTCATTTACACCCTCAAGCTTTGCTTGGTGTTGGGCGTCTGTCTACGGACTCGCCTCAAAGGCATTGGCAGCGGTCCTGTCGGGGCCTCCTAATCGCGCAGCACTGTTCGCGCTTCTTGGAGCCTGGTACGGGATTCA	d:Fungi(1.0000),p:Ascomycota(1.0000),c:Dothideomycetes(1.0000),o:Pleosporales(1.0000)	Fungi	Ascomycota	Dothideomycetes	Pleosporales	_	_
OTU179	TGGCTCTCGCATCGATGAAGAACGCAGCGAAATGCGATAAGTAATGTGAATTGCAGAATTCAGTGAATCATCGAATCTTTGAACGCACCTTGCGCTCCTTGGTATTCCGAGGAGCATGCCTGTTTGAGTGTCATGAAATTCTCAACCCTTCTAGCTTTTCGAAGTTCGTCGGGCTTGGATCTTGGAAGCTGCTGGTTTTCACGAATCAGCTCTTCTCAAATGTATTAGCAGCCCTTTGCTTGCTCGTCTTTGATATGATAATTATCT	d:Fungi(1.0000),p:Basidiomycota(1.0000),c:Agaricomycetes(1.0000),o:Agaricales(0.9700),f:Entolomataceae(0.8924),g:Entoloma(0.8032)	Fungi	Basidiomycota	Agaricomycetes	Agaricales	Entolomataceae	Entoloma
OTU180	TGGTTCTGGCATCGATGAAGAACGCAGCGAAATGCGATAAGTAATGTGAATTGCAGAATTCAGTGAATCATCGAATCTTTGAACGCACATTGCGCCCGGTGGTATTCCACCGGGCATGCCTGTTCGAGCGTCATTTCAACCCTCAAGCCTAGCTTGGTGTTGGGGCACTGCCGCCGTAAAACGCGGCAGGCCCCCAAATTCAGTGGCGAGCTCGCCAGGACTCCGAGCGCAGTAGTTTTACCACCTCGCTTAGGAAGGACTGGCGGT	d:Fungi(1.0000)	Fungi	_	_	_	_	_
OTU181	TGGTTCTGGCATCGATGAAGAACGCAGCGAAATGCGATAAGTAATGTGAATTGCAGAATTCAGTGAATCATCGAATCTTTGAACGCATATTGCACCTTCTGGTATTCTGGGAGGTATGCCTGTTCGAGCGTCATTTACAACCAACAAGCCTTTAAGCTTGGTGTTGGATGTCACTATATTAAAGTGCATCTTAAAATCAATAAGCAGTATTCTCCAGCTTCGAGCGGTAGTAATATATCTCGCTTCTGGTGCTTAGATAGTCTGCTA	d:Fungi(1.0000),p:Ascomycota(1.0000),c:Leotiomycetes(0.5400),o:Helotiales(0.2916)	Fungi	Ascomycota	_	_	_	_
OTU182	TGGCTCTGGCATCGATGAAGAACGCAGCGAAATGCGATAAGTAATGTGAATTGCAGAATTCAGTGAATCATCGAATCTTTGAACGCACATTGCGCCCGCCAGTATTCTGGCGGGCATGCCTGTCCGAGCGTCATTTCAACCCTCAGAGCCCACCGCTTGCGGTGCGGCGCTGGTGTTGGGGATCGGCCCGCCTCCGCGCGGCGCCGTCCCCCAAATACAGTGGCGGTCTCGCTGCAGCCTCCCCTGCGTAGTAGCAACACTCGCATG	d:Fungi(1.0000),p:Ascomycota(1.0000),c:Sordariomycetes(1.0000),o:Hypocreales(1.0000),f:Stachybotryaceae(1.0000)	Fungi	Ascomycota	Sordariomycetes	Hypocreales	Stachybotryaceae	_
OTU183	TGGCTCTCGCATCGATGAAGAACGCAGCGAAATGCGATAAGTAATGTGAATTGCAGAATTCAGTGAATCATCGAATCTTTGAACGCACCTTGCGCTCCCTGGTATTCCGAGGAGCATGCCTGTTTGAGTGTCAGTAAATTCTCAACCCCTCCAATTTTGTGTTGGACTTGGGGTTTGGATGTGGAGGTACTGCCAGCCTTCTATAGGTTGACTCCTCTGAAATTCATTAGCGGAACTGTTTGCGATCCGTAACAGGTGTGATAATTA	d:Fungi(1.0000),p:Basidiomycota(1.0000),c:Agaricomycetes(0.9900),o:Agaricales(0.9801),f:Agaricaceae(0.9605)	Fungi	Basidiomycota	Agaricomycetes	Agaricales	Agaricaceae	_
OTU184	TGGTTCTGGCATCGATGAAGAACGCAGCGAAATGCGATAAGTAATGTGAATTGCAGAATTCAGTGAATCATCGAATCTTTGAACGCACATTGCACCCTCTGGTATTCCGGGGGGTATGCCTGTTCGAGCGTCATTTCAACCCTCAAGCCCAGCTTGGTATTGGGTGTCACCTGGCAATGGTGCACCTTAAAATCAGTGGCGGTGCCATCTGGCTTCAAGCGTAGTAAAACAATCGCTTTGGAGGTTTGGATGTGTCCTTGTCATCAA	d:Fungi(1.0000),p:Ascomycota(1.0000),c:Leotiomycetes(1.0000),o:Helotiales(0.9100)	Fungi	Ascomycota	Leotiomycetes	Helotiales	_	_
OTU185	TGGCTCTCGCATCGATGAAGAACGCAGCGAAATGCGATAAGTAATGTGAATTGCAGAATTCAGTGAATCATCGAATCTTTGAACGCACCTTGCACCCTTTGGTATTCCGAAGGGTATGCTCGTTTGAGTGTCATTGTACTCTCACACTCTCTGATCTTATGTTGGATTTGGGAGTGGTGGACTTGGGTGTTGCTGCTTTACTGTGGCTCACCTCAAATGTGTTAGTGCAACTCTTGGTTGGACATAGTACGGCGTGATAAGTTTCTT	d:Fungi(1.0000),p:Basidiomycota(1.0000),c:Agaricomycetes(1.0000),o:Sebacinales(1.0000),f:Sebacinaceae(1.0000),g:Sebacina(1.0000)	Fungi	Basidiomycota	Agaricomycetes	Sebacinales	Sebacinaceae	Sebacina
OTU186	TGGCTCTGGCATCGATGAAGAACGCAGCGAAATGCGATAACTAGTGTGAATTGCAGACCTCATGAATCATCGAATCTTTGAACGCACATTGCGCCCGCCGGTACTCCGGCGGGCATGCCTGTCCGAGCGTCATTGACAACCCTCAGGCCCTGGTGCCTGGTGTTGGGGCACTACAGCATGCTGTAGGCCCTGAAATCCAGTGGCGGGACCGCTGTAAACCCGGGCGTAGTAACTTTACGTCGTCCAGGGTGTTCCGGCGCGCCCCAG	d:Fungi(1.0000),p:Ascomycota(1.0000),c:Sordariomycetes(1.0000),o:Sordariales(1.0000),f:Cephalothecaceae(0.9700),g:Cephalotheca(0.9409)	Fungi	Ascomycota	Sordariomycetes	Sordariales	Cephalothecaceae	Cephalotheca
OTU187	TGGCTCTCGCATCGATGAAGAACGCAGCGAAATGCGATACGTAATGTGAATTGCAGATTCAGTGAATCATCGAATCTTTGAACGCATATTGCGCTCTCTGGTATTCCGGAGAGCATGCCTGTTTCAGCATCATTTGAACATCTCAAAATCGTCTTTTTTTTGATGGTTTTGGAAGCTGGGCTTTTGTTGCGACTTGTTTGTCACAACTGGCTTGAAATGGTGAAAAAAGACCAATGCAAGAAAATATGTAGATGCTAGAGTGGTCGA	d:Fungi(1.0000),p:Mucoromycota(0.7200),c:Endogonomycetes(0.5184),o:GS21(0.3629)	Fungi	Mucoromycota	_	_	_	_
OTU188	TGGTTCTGGCATCGATGAAGAACGCAGCGAAATGCGATAAGTAATGCGAATTGCAGAATTCCAGTGAGTCATCGAATCTTTGAACGCACATTGCGCCCTTTGGTATTCCGAAGGGCATGCCTGTTCGAGCGTCATTATCACCCCTCAAGCCCTCGGCTTGGTGTTGGACGGTTTGGTGGAGGGCCTTCGGGCGCCACCCCTCCCAAAGACAATGACGGCGGCCTCGTTGGACCCCCGGTACACTGAGTTCTTCACGGGACACGTATC	d:Fungi(1.0000),p:Ascomycota(1.0000),c:Eurotiomycetes(1.0000),o:Chaetothyriales(1.0000),f:Herpotrichiellaceae(0.9900),g:Exophiala(0.9306),s:Exophiala_cancerae_SH1635782.08FU(0.7910)	Fungi	Ascomycota	Eurotiomycetes	Chaetothyriales	Herpotrichiellaceae	Exophiala
OTU189	TGGTTCTGGCATCGATGAAGAACGCAGCGAAATGCGATAAGTAATGCGAATTGCAGAATTCCAGTGAGTCATCGAATCTTTGAACGCACATTGCGCCCTTTGGTATTCCGAAGGGCATGCCTGTTCGAGCGTCATTATCACCCCTCAAGCCCCGTGCTTGGTGTTGGACGGGATGGTCGGGGGTTTCCCTCGACCCCTCCTAAAGACAATGACGGCGGCCTGTGGCTCCCCCGGTACACTGAGCTTCTTAACCGAGCACGTACCGGA	d:Fungi(1.0000),p:Ascomycota(0.9900),c:Eurotiomycetes(0.9702),o:Chaetothyriales(0.9508),f:Herpotrichiellaceae(0.8652),g:Cladophialophora(0.7268)	Fungi	Ascomycota	Eurotiomycetes	Chaetothyriales	Herpotrichiellaceae	Cladophialophora
OTU190	TGGCTCTCGCAACGATGAAGAACGCAGCGAAATGCGATAAGTAATGTGAATTGCAGAATTCAGTGAATCATCAAATCTTTGAACGCACATTGCGCTCCTTGGTATTCCGGGGAGCATGCCTGTTTCAGAATCATTTAAATCTCTCGACCTTTCTCTGAACGCGAAAGCTGTTTCGAGGATGTCGGATATGGACCCTGTGACTTCTTCAAGAAGACACTGGTGCTTAAAGACAGTTCGATTTCAATTCGCTTGGGTTGATCCTTCATT	d:Fungi(1.0000),p:Chytridiomycota(1.0000),c:Rhizophlyctidomycetes(1.0000),o:Rhizophlyctidales(1.0000)	Fungi	Chytridiomycota	Rhizophlyctidomycetes	Rhizophlyctidales	_	_
OTU191	TGGCTCTCGCATCGATGAAGAACGCAGCGAAATGCGATAAGTAATGTGAATTGCAGAATTCAGTGAATCATCGAATCTTTGAACGCACCTTGCGCCCTTTGGTATTCCGAAGGGCATGCCTGTTTGAGTGTCATTAAATTCTCAACTTCAGAAGCTTTGTCTTTTTGAAGCTTGGATGTGAAGGCTTGCTGGCGTTTTAAATGTTCAGCTCCTTTGAAATGCATTAGTGGACCCATTTGTGTTTAGCTTTAGTGTGATAATTATCTA	d:Fungi(1.0000),p:Basidiomycota(1.0000),c:Agaricomycetes(1.0000),o:Agaricales(1.0000)	Fungi	Basidiomycota	Agaricomycetes	Agaricales	_	_
OTU192	TGGCTCTCGTATCGATGAAGAACGCAGCGAAATGCGATAAGTAATGTGAATTGCAGAATTCAGTGAATCATCGAATCTTTGAACGCATCTTGCACCCTTTGGTATTCCGAAGGGTATGCCTGTTTGAGTGTTATTAAATTCTCAATCCTATTAAACTTTGTTTGATTGGGATTGGATTTGAGGGTTTGTTGGCTTGCAAAAGTTCGACTCCCTTTAAATGTATTCGTGGCTTAGTTGGTCCCCATTATTTGGTGTGATAATATTATC	d:Fungi(1.0000),p:Basidiomycota(0.9900),c:Agaricomycetes(0.9801),o:Agaricales(0.9605),f:Cyphellaceae(0.8837),g:Henningsomyces(0.8041),s:Henningsomyces_candidus_SH1160057.08FU(0.5790)	Fungi	Basidiomycota	Agaricomycetes	Agaricales	Cyphellaceae	Henningsomyces
OTU193	TGGCTCTCGCATCGATGAAGAACGTAGCGAAGTGCGATAAGTAGTGTGAATTGCAGAATTCCGTGAATCATCGAATTTTTGAACGCAAATTGCACTCTCTGGTATTCCAGGGAGTATGCCTGTTTGAGGGTTGGTTTAAATAACAATCGGTATGTTGCTTTTGTGACATCTCGGAGTTGGGTCATCTTAATTTTTTTTAAGGGACCTAAAATTTAAAGTACTTGTGTATTTTCGACGTGTAGAATTTTTTTTATCTCGTCACCGAAT	d:Fungi(1.0000),p:Glomeromycota(1.0000),c:Glomeromycetes(0.9600)	Fungi	Glomeromycota	Glomeromycetes	_	_	_
OTU194	TGGCTCTTGCATCGATGAAGAACGCAGCGAAATGCGATAAGTAATGTGAATTGCAGAATTCAGTGAATCATCGAATCTTTGAACGCATCTTGCGCTCCTTGGTATTCTGAGGAGCATGCCTGTTTGAGTGTCATGAAATTTATCAACTGCTTTCTTCATAAGAAAGTGAAGTTGGACTTTGGAAGTCATAAGCTAGTGTGTATCACATTGGCTCTTCTGGAATACACTACTACTATTACATGTCCATAACAAACCTTTTCAGCATGA	d:Fungi(1.0000),p:Basidiomycota(0.9900),c:Agaricomycetes(0.9603),o:Thelephorales(0.3937),f:Thelephoraceae(0.0669),g:Pseudotomentella(0.0107)	Fungi	Basidiomycota	Agaricomycetes	_	_	_
OTU195	TGGTTCTGGCATCGATGAAGAACGCAGCGAAATGCGATAAGTAATGTGAATTGCAGAATTCAGTGAATCATCGAATCTTTGAACGCACATTGCGCCCGCCAGTATTCTGGCGGGCATGCCTGTCCGAGCGTCATTTCAACCCTCGTGCCCCCCCGGGGGCGCGGCGTTGGGAGACGGCCCCCGCCCCATCGTGGATGGCGGCCGCTCCCCAAATCCAGTGGCGACCCCGCCGCAGCCTCCCCTGCGTAGTAGCTTACCAAGAAACAT	d:Fungi(1.0000),p:Ascomycota(1.0000),c:Sordariomycetes(1.0000),o:Hypocreales(1.0000),f:Hypocreaceae(1.0000),g:Hypomyces(1.0000)	Fungi	Ascomycota	Sordariomycetes	Hypocreales	Hypocreaceae	Hypomyces
OTU196	TGGCTCTCGCATCGATGAAGAACGCAGCGAAATGCGATAAGTAATGTGAATTGCAGAATTCAGTGAATCATCGAATCTTTGAACGCACCTTGCGCTTCTTGGTATTCTGAGAAGCATGCCTGTTTGAGTGTCATAAAATTCTCAAACTTCATTTATGTTTTTTAAACAATGAAGCTTGGATAATTGAGAGTTGCTAAATTTCTTTAATTTAGCTCTCTTAAAATATATTAGCAAGATCATCACTGATTGTCTATGATATAATAATTA	d:Fungi(1.0000),p:Basidiomycota(1.0000),c:Agaricomycetes(1.0000),o:Agaricales(1.0000),f:Entolomataceae(1.0000),g:Entoloma(1.0000),s:Entoloma_luteum_SH1246365.08FU(0.9900)	Fungi	Basidiomycota	Agaricomycetes	Agaricales	Entolomataceae	Entoloma
OTU197	TGGTTCTCGCATCGATGAAGAACGCAGCGAAACGCGATAGGTAATGTGAATTGCAGAATTCCGTGAATCATCGAATCTTTGAACGCACATTGCGCCTGCTGGTATTCCGGTAGGCATGCCTGTTCGAGCGTCAGCAAAACCTCTCAATGAATTTATTTTTATTGGTCATGGGCCGTGGAGGAAAATGGCTTTAACTAGCCGCTCCCGCCTTAAACTTGCTGCACGACCTCAAGCAAATGCTAGGTTAATGGAGTGGTGTTTACATTG	d:Fungi(1.0000),p:Ascomycota(1.0000),c:Orbiliomycetes(1.0000)	Fungi	Ascomycota	Orbiliomycetes	_	_	_
OTU198	TGGCTCTGGCATCGATGAAGAACGCAGCGAAATGCGATAAGTAATGTGAATTGCAGAATTCAGTGAACCATCGAATCTTTGAACGCACATTGCGCCCGCCAGTATTCTGGCGGGCATGCCTGTTCGAGCGTCATTTCAACCCTCAAGCCCCCGGGCTTGGTGTTGGGGATCGGCACCGGACGGCGGCCCCCCGGGGCCCCCGCCCGCCGTCCCCCAAATCCAGTGGCGGTCACGCCGCGGCCTCTTGCGCGTAGTAGCAACACCTCG	d:Fungi(1.0000),p:Ascomycota(1.0000),c:Sordariomycetes(0.9700),o:Hypocreales(0.9118),f:Nectriaceae(0.8024)	Fungi	Ascomycota	Sordariomycetes	Hypocreales	Nectriaceae	_
OTU199	TGGCTCTCGCATCGATGAAGAACGCAGCGAAATGCGATAAGTAATGTGAATTGCAGAATTCAGTGAATCATCGAATCTTTGAACGCATCTTGCGCCCTTTGGTATTCCGAAGGGCATGCCTGTTTGAGTGTCATGAAAACATCATCCCATCGGGTTTCCGATGACGATGGATTTGGGTGTTGCCGTTTCGGCTCGCCTTAAAAGTGTTAGTGGTTCTAAGATTGAATCTGGCGTAATAAGTTTCGCTGGCCAAGATCGAAGGCTGCT	d:Fungi(1.0000),p:Basidiomycota(0.9800),c:Tremellomycetes(0.9604),o:Tremellales(0.9412)	Fungi	Basidiomycota	Tremellomycetes	Tremellales	_	_
OTU200	TGGTTCCCGCATCGATGAAGAACGCAGCGAAATGCGATAAGTAATGTGAATTGCAGAATTCAGTGAATCATCGAATCTTTGAACGCACATTGCGCCCTTTGGCATTCCGAAGGGCATGCCTGTTCGAGCGTCATGATACAATCTCAAGCCTTGCTTGGTATTGGGCTTTCGTCTCCCTTGTCTTTGTACATGTAGTGACGTGCCTGAAAATCAATGGCGGTGCCTCAATAGACTCAAGCGTAGCAGACTGACTCACGCTTTGGAGAA	d:Fungi(1.0000),p:Ascomycota(1.0000),c:Geoglossomycetes(1.0000),o:Geoglossales(1.0000),f:Geoglossaceae(0.9700),g:Geoglossum(0.9409)	Fungi	Ascomycota	Geoglossomycetes	Geoglossales	Geoglossaceae	Geoglossum
OTU201	TGGTTCTGGCATCGATGAAGAACGCAGCGAAATGCGATAAGTAATGTGAATTGCAGAATTCCGTGAATCATCGAATCTTTGAACGCATATTGCGCCCTCTGGTATTCCGGAGGGCATGCCTGTTCGAGCGTCATTACTACCTTCAAGCACGGCTTGTGTGTTGAGCACCTGTTCATGGAAAGAACAGGCTTGAAATACAGTGACGATGGCGAGTTTGGAGCCCCAGCATATGGAACTTTGTAACAGGCTGCGGCGGCCCAACTCACT	d:Fungi(1.0000),p:Ascomycota(1.0000),c:Eurotiomycetes(0.9100)	Fungi	Ascomycota	Eurotiomycetes	_	_	_
OTU202	TGGCTCTCGCATCGATGAAGAACGCAGCGAAATGCGATACGTAATGTGAATTGCAGAATTCAGTGAATCATCGAATCTTTGAACGCATATTGCGCTCTTTGGTATTCCGAAGAGCATGCTTGTTTGAGTATCAGTAAACACCTCAAATCATTTAAATTTTTTTAAAGGATTTGGATTTGAGTGATCCTAACGGGATTTTTAATAAAATCTTGGCAGGCCACTTGAAATGCAGGTGCAGCTGAATATTTCTTCTGGGCTATAAGCATA	d:Fungi(1.0000),p:Mortierellomycota(1.0000),c:Mortierellomycetes(1.0000),o:Mortierellales(1.0000),f:Mortierellaceae(1.0000)	Fungi	Mortierellomycota	Mortierellomycetes	Mortierellales	Mortierellaceae	_
OTU203	TGGCTCTCGCATCGATGAAGAACGTAGCGAAGTGCGATAAGTAGTGTGAATTGCAGAATTCCGTGAATCATCGAATCTTTGAACGCAAATTGCACTCCCTGGCATTCCGGGGAGTATGCCTGTTTGAGGGTCGGTATAAGTAATGATCGATGTGTCGCTAGCGTTTTTGTTTGGTGACATTTTCGGGGTTGGGTCATTCTTAGGCCTTTTTTTTTGGTTTAAGAGACCTGAAATTGATGTTTGCCTTGCGCATCATTGACGTTGTAA	d:Fungi(1.0000),p:Glomeromycota(0.7500),c:Glomeromycetes(0.5625),o:Glomerales(0.4219),f:Glomeraceae(0.2616)	Fungi	Glomeromycota	_	_	_	_
OTU204	TGGTTCTGGCATCGATGAAGAACGCAGCGAAATGCGATAAGTAATGTGAATTGCAGAATTCAGTGAACCATCGAATCTTTGAACGCACATTGCGCCCGGCAGTAATCTGCCGGGCATGCCTGTCCGAGCGTCATTTCTGCCCTCGAGCGAGTCCAGCATCTAGGTGCTGGACGAGCCCGGCGTTGGGGCACTACGGGAAGCCTCGTGCTATCCCCCGTAGGCCCCGAAATGAAGTGGCGGTCCTGCCGCGGCGCCCCCTGCGTAGTA	d:Fungi(1.0000),p:Ascomycota(1.0000),c:Sordariomycetes(1.0000),o:Microascales(1.0000),f:Microascaceae(0.9300),g:Cephalotrichum(0.8649),s:Cephalotrichum_stemonitis_SH1575616.08FU(0.3373)	Fungi	Ascomycota	Sordariomycetes	Microascales	Microascaceae	Cephalotrichum
OTU205	TGGTTCTGGCATCGATGAAGAACGCAGCGAAATGCGATAAGTAATGTGAATTGCAGAATTCAGTGAATCATCGAATCTTTGAACGCACATTGCGCCCTCTGGTATTCCGGGGGGCATGCCTGTTCGAGCGTCATTACAACCCTCAAGCTCAGCTTGGTATTGGGTGCCGTCCCCCCGGGGCGCACCTGGAAATTAGCGGCGGTGCGACCGGTGATCAAGCGTAGTCATGACTCCCGCTTCGAGACACCCGGGCGTGCCGGCCGGACA	d:Fungi(1.0000),p:Ascomycota(0.6200),c:Lecanoromycetes(0.3782)	Fungi	_	_	_	_	_
OTU206	TGGCTCTCGCATCGATGAAGAACGCAGCGAATTGCGATATGTTAATGTGAAACGCAGAACAGTGAATCATCGAGATTTTGAACGCACCTTGCGCCCTCCGGTCTTCCGGAGAGCATGCCTGTTTGAGTGTCGCTAAAAACCCATAGGCCGAAAGGTCTGATTCGGATGTGTGCCGTTGTCCGGCTCCGTCTTAGATGCAATTGGAACGTGGCTGAAGCCGCGTCCCTGAGACATTTGATCGTAATTACCTTCACGCGTCTCGAGGAT	d:Fungi(1.0000),p:Basidiomycota(1.0000),c:Agaricomycetes(1.0000),o:Polyporales(0.7900),f:Xenasmataceae(0.6241),g:Xenasma(0.4930)	Fungi	Basidiomycota	Agaricomycetes	Polyporales	_	_
OTU207	TGGTTCTGGCATCGATGAAGAACGCAGCGAAATGCGATAAGTAATGTGAATTGCAGAATTCAGTGAATCATCGAATCTTTGAACGCACATTGCGCCCCCTGGCATTCCGGGGGGCATGCCTGTTCGAGCGTCATTACACCACTCAAGCCTGGCTTGGTATTGGAGGTCGCGGTCCGCCGCGCCTCCTAATGTCGCCGGCCGAGTCGTCTGTCTCCGAGCGTTGTGAATCTTCAATTCGCTTTCGAGTACAGGCGGCGCGCGCCGTTA	d:Fungi(1.0000),p:Ascomycota(1.0000),c:Dothideomycetes(1.0000),o:Capnodiales(1.0000),f:Mycosphaerellaceae(1.0000)	Fungi	Ascomycota	Dothideomycetes	Capnodiales	Mycosphaerellaceae	_
OTU208	TGGTTCTCGCATCGATGAAGAACGCAGCGAATTGCGATATGTAATGTGAATTGCAGAATTCAGTGAATCATCGAATCTTTGAACGCACCTTGCGCCCTTTGGTATTCCGAAGGGCATGCCTGTTTGAGTGTCATTAAATTCTCAACTTCAGAACATTATTGTTCCTTGAAGCTTGGACTTTGGAGGCTTTGCCGGCCAGAAATATGGTCAGCTCCTCTTAAATGCATTAGCAGAACCTTCTTGCAAAAAGGGAACTGGCTTCAGTTT	d:Fungi(1.0000),p:Basidiomycota(1.0000),c:Agaricomycetes(1.0000),o:Agaricales(0.9900),f:Clavariaceae(0.9702),g:Ramariopsis(0.7082)	Fungi	Basidiomycota	Agaricomycetes	Agaricales	Clavariaceae	Ramariopsis
OTU209	TGGTTCTGGCATCGATGAAGAACGCAGCGAAATGCGATAAGTAATGTGAATTGCAGAATTCAGTGAATCATCGAATCTTTGAACGCACATTGCGCCCCCTGGTATTCCGGGGGGCATGCCTGTCCGAGCGTCATTACAACCCTCAAGCTCTGCTTGGTGTTGGGCCCCGCCGCCGCGGCGGGCCCTAAAGTCAGTGGCGGTGCCGTCCGGCTCCGAGCGCAGTAACTCTTCTCGCTCTGGAGGCCTGGGCGCGTGCCCGCCAGCAAC	d:Fungi(1.0000),p:Ascomycota(0.9800),c:Leotiomycetes(0.6762),o:Thelebolales(0.4328),f:Pseudeurotiaceae(0.2770),g:Geomyces(0.0859)	Fungi	Ascomycota	Leotiomycetes	_	_	_
OTU210	TGGTTCTGGCATCGATGAAGAACGCAGCGAAATGCGATAAGTAATGCGAATTGCAGAATTCCAGTGAGTCATCGAATCTTTGAACGCACATTGCGCCCTTTGGCATTCCGAAGGGCATGCCTGTTCGAGCGTCATTATCACCCTTCAAGCCCTCGGGTTTGGTGTTGGACGGTTTTGGCGGGACCTGCAGCGTCCCACCCCTCCTAAAGACAATGACGGTGGCCTCGTTAGACCCCCGGTACACTGAGCTTCTTAACCGAGCATGTA	d:Fungi(1.0000),p:Ascomycota(0.8300),c:Eurotiomycetes(0.6889),o:Chaetothyriales(0.5718),f:Herpotrichiellaceae(0.4346)	Fungi	Ascomycota	Eurotiomycetes	_	_	_
OTU211	TGGCTCTGGCAACGATGAAGAACGCAGCGAAACGCGAAAGGTAATGCGAATTGCAGAATCAGTGAGTCATCGAATCTTTGAACGCACATTGCGCCTCCTGGTATTCCGGGAGGCACGCCTGTTCGAGCGCCATTACACACTCCAAGCGAAGCTTGATGTTGGACGATGCGGTTTTCTTTTCGGGGACCGCACGTCTGGAACGCGTGGGCGCCCACCGCCGGATCACGAGCGTAGCAAGACAAATATTTTTTTCGTCAATTCGTTCTG	d:Fungi(1.0000),p:Ascomycota(0.9700)	Fungi	Ascomycota	_	_	_	_
OTU212	TGGTTCTGGCATCGATGAAGAACGCAGCGAAATGCGATAAGTAATGTGAATTGCAGAATTCCGTGAATCATCGAATCTTTGAACGCATATTGCGCCCTCTGGTATTCCGGAGGGCATGCCTGTTCGAGCGTCATTTCTACCTTCAAGCATGGCTTGTGTGTTGAGCATCTGTTCTTTTTAAGAACATGCTTGAAATGCAGTGGCGATGGCGAGTTTGAAGCCCGAGCGTATGGAGCACTGTCACACGCTGCGGTGGCCCGGCTCACT	d:Fungi(1.0000),p:Ascomycota(1.0000),c:Eurotiomycetes(0.9800)	Fungi	Ascomycota	Eurotiomycetes	_	_	_
OTU213	TGGTTCTCGCATCGATGAAGAACGCAGCGAATTGCGATATGTAATGTGAATTGCAGAATTCAGTGAATCATCGAATCTTTGAACGCACATGGCACCCTCTCTTGAAATAGGAGGGTATGCCTGTTTGAGTGTCATTAATCCTTCTCAACTCCTGGTAAACTGGAGTTGGATGCTGAAGGTCTGCTGGCATATTTCATTATCAGCTCCTTTCAAATACATGAGCAGGATGACTACTATATCTGCCCAGCTCCAATTTGATAAGCTAGT	d:Fungi(1.0000),p:Basidiomycota(1.0000),c:Agaricomycetes(1.0000),o:Agaricales(1.0000),f:Clavariaceae(0.9700)	Fungi	Basidiomycota	Agaricomycetes	Agaricales	Clavariaceae	_
OTU214	TGGTTCTGGCATCGATGAAGAACGCAGCGAAATGCGATAAGTAATGTGAATTGCAGAATTCAGTGAATCATCGAATCTTTGAACGCACATTGCGCCCGCCAGTATTCTGGCGGGCATGCCTGTTCGAGCGTCATTTCAACCATCAAGCCCCGGGCTTGTGTTGGGGACCTGCGGCCGCCCGCAGGCCCTGAAAACCAGTGGCGGGCTCGCTGTCACCCCGAGCGTAGTAGCAATCACCTCGCTCAGGGCGTGCCGCGGGCACCGGCC	d:Fungi(1.0000),p:Ascomycota(1.0000),c:Sordariomycetes(1.0000),o:Sordariales(1.0000),f:Chaetomiaceae(0.9800),g:Chaetomium(0.4508)	Fungi	Ascomycota	Sordariomycetes	Sordariales	Chaetomiaceae	_
OTU215	TGGCTCTTGCATCGATGAAGAACGTGGCAAAATGCGAAAAGTAATGTGAATTGCAGAATTCCCGTGAATCATTGAATTTTTGAACGCAACTGGCACTCTTTGGCTATCCAAAGAGTATACCTGTTTGAGTATCATGTATACCATCTTTAACAATTTAGTTAAAGGAGTATGAGTTTTACCTTTTTAAGGGTTGACTTTAAATGAATGGGGGTTTGACTGAAGACCGAAATTTTTAGCCAATTGAAATTGAATTTGAAATTGAATTTG	d:Fungi(1.0000),p:Glomeromycota(0.1900),c:Glomeromycetes(0.0323),o:Diversisporales(0.0045),f:Acaulosporaceae(0.0006)	Fungi	_	_	_	_	_
OTU216	TGGTTCTGGCATCGATGAAGAACGCAGCGAAATGCGATAAGTAATGCGAATTGCAGAATTCAGTGAGTCATCGAATCTTTGAACGCACATTGCGCCCCGTGGTATTCCGCGGGGCATGCCTGTTCGAGCGTCATTTCAACCCTCAAGCACTGCTTGGTGTTGGGCCACGCCCATTGCGGCCGGCCCTAAAGTCAGTGGCGGCGCCGCCAGGATCCCGAGCGTAGTACAATACCCTCGCTCCGGGGCCGGGCGGCTGCTTGCCAGAAG	d:Fungi(1.0000),p:Ascomycota(1.0000),c:Leotiomycetes(0.9600),o:Helotiales(0.9216),f:Myxotrichaceae(0.8755),g:Oidiodendron(0.5253)	Fungi	Ascomycota	Leotiomycetes	Helotiales	Myxotrichaceae	_
OTU217	TGGCTCTCGCATCGATGAAGAACGCAGCGAAATGCGATAAGTAATGTGAATTGCAGAATTCAGTGAATCATCGAATCTTTGAACGCACCTTGCACCCCTTGGTATTCCGAGGAGTATGCCTGTTTGAGTGTCATGGAAATCTCACACCGTGTACCAGTGTTGGGGACACATGTGTGGAATGTGGAGGCTTGTGCTGGGCAGAAAAACGTACGCATGTTGTACGTGTGTCTCAGCTCCTCTGAAAATCATTAGCGCCAATGTCGTAGT	d:Fungi(1.0000),p:Basidiomycota(0.9900),c:Agaricomycetes(0.9801),o:Polyporales(0.6077),f:Meruliaceae(0.2188),g:Candelabrochaete(0.0613),s:Candelabrochaete_verruculosa_SH1246645.08FU(0.0074)	Fungi	Basidiomycota	Agaricomycetes	_	_	_
OTU218	TGGTTCTGGCATCGATGAAGAACGCAGCGAAATGCGATAAGTAATGTGAATTGCAGAATTCAGTGAATCATCGAATCTTTGAACGCACATTGCGCCCGCCAGCACTCTGGCGGGCATGCCTGTTCGAGCGTCATTTCAACCCACCAAGCCCTGCTTGTGCTGGGGCCCTGCGGCTGCCCGCAGGCCCTGAAAACCAGTGGCGGGCTCGCTAGTCACACCGAGCGCAGTAGCACACTTCTCGCTCAGGGCGTGCGGCGGGCTCTTGCC	d:Fungi(1.0000),p:Ascomycota(1.0000)	Fungi	Ascomycota	_	_	_	_
OTU219	TGGCTCTCGCATCGATGAAGAACGCAGCGAAATGCGATAAGTAATGTGAATTGCAGAATTCAGTGAATCATCGAATCTTTGAACGCACCTTGCGCTCCTTGGTTATTCCGAGGAGCATGCCTGTTTGAGTGTCATTATATTCTCAACTCCACCGGCTTTTGTGGCTGGCTTGGAGCTTGGATGTGGAGGTTTTGCTGGCCCTGGTGTCAGCTCCTCTGAAATACATTAGCGGAACCGTTTGCGATCCGTCACAGGTGTGATAATTAT	d:Fungi(1.0000),p:Basidiomycota(1.0000),c:Agaricomycetes(1.0000),o:Agaricales(1.0000),f:Agaricaceae(0.9300),g:Micropsalliota(0.7254),s:Micropsalliota_xanthorubescens_SH1547430.08FU(0.1886)	Fungi	Basidiomycota	Agaricomycetes	Agaricales	Agaricaceae	Micropsalliota
OTU220	TGGCTCTCGCATCGATGAAGAACGCAGCGAAATGCGATACGTAATGTGAATTGCAGAATTCAGTGAATCATCGAATCTTTGAACGCATATTGCGCTCTCTGGTATTCCGGGGAGCATGCCTGTTTCAGCATCATTTGAACATTTCAAAGCCATTTTGGATGGCTTTGGAAAGATGGGCTTTTCTGTTGTGTGATTTCAGCACAACTAGCCTGAAATGCATGATAGTTAAATGCAAGAAAATCATGTAGATGCTCTGTTGCAAAAAAA	d:Fungi(1.0000),p:Mucoromycota(0.7600),c:Endogonomycetes(0.5776),o:GS21(0.4390)	Fungi	Mucoromycota	_	_	_	_
OTU221	TGGTTCTCGCATCGATGAAGAACGCAGCGAAATGCGATAAGTAATGTGAATTGCAGAATTCAGTGAATCATCGAATCTTTGAACGCACCTTGCGCTCCTTGGTATTCCGAGGAGCATGCCTGTTTGAGTGTCATGAAACTCTCAACCTCTGACTTTCTTAATCGTCGGTCAGCGGCTTGGATGTGGGCGCTGCCGGTCTTAATTGATCGGCTCGCCTGAAAAACATTAGCGAATCCCTTCTGTAATCGGTTCCACTCGACGTGATAA	d:Fungi(1.0000),p:Basidiomycota(1.0000),c:Tremellomycetes(1.0000),o:Cystofilobasidiales(1.0000),f:Mrakiaceae(1.0000),g:Itersonilia(1.0000),s:Itersonilia_pannonica_SH1556070.08FU(0.9900)	Fungi	Basidiomycota	Tremellomycetes	Cystofilobasidiales	Mrakiaceae	Itersonilia
OTU222	TGGCTCTCGCATCGATGAAGAACGCAGCGAAATGCGATAAGTAATGTGAATTGCAGAATTCAGTGAATCATCGAATCTTTGAACGCACCTTGCACTCTCTGGTATTCCGGAGAGTACGCCTGTTCGAGTGTCATGAAACTCTCAAGCAGAGATGGCTTTGTTGCTTGTCTTTGTTTGGATTTGGACTTTGCTGTGTCAATGCGGCTGGTCTTAAATGTATTAGCTGGTCCTTATGAATGATTTGGTTCTACTCGGCGTGATAATTAT	d:Fungi(1.0000),p:Basidiomycota(1.0000),c:Agaricomycetes(1.0000),o:Cantharellales(1.0000),f:Hydnaceae(1.0000),g:Hydnum(1.0000)	Fungi	Basidiomycota	Agaricomycetes	Cantharellales	Hydnaceae	Hydnum
OTU223	TGGCTCTGGCAACGATGAAGAACGCAGCGAAATGCGAAAAGTAATGCGAATTGCAGAATCAGTGAGTCATCGAATCTTTGAACGCACATTGCGCCTCTCGGTATTCCGGGAGGCACGCCTGTTCGAGCGCCATTACAAACTCCAAGCCGTGCTTGATGTTGGGCGATGCGGGGGGGCCCCCTTTTAAGGAGGGTCTCCGCATGCCTGGAACGCGTGGGCGCCGGCCGCGGGAACACGAGCGTAGCAAGACAGTTTGGTCGATCGCTG	d:Fungi(1.0000),p:Ascomycota(0.9600),c:Dothideomycetes(0.7872),o:Venturiales(0.6455),f:Sympoventuriaceae(0.5099),g:Ochroconis(0.1734)	Fungi	Ascomycota	Dothideomycetes	_	_	_
OTU224	TGGCTCTCGCATCGATGAAGAACGCAGCGAAATGCGATAAGTAATGTGAATTGCAGAATTCAGTGAATCATCGAATCTTTGAACGCACATTGCGCCCTTTGGTATTCCTTAGGGCATGCCTGTTCGAGCGTCACTAAAAACCCTTTCACAGATAACATGTGGTATTGGTAGAAGTTGATAGTACTAACACTACTTTGTCTTACTCTACTGAAATAAATAGGCCAGAGAAGTGGACCATGGTAATAGACTCCAGGAGTGTTCTAAAAT	d:Fungi(1.0000),p:Ascomycota(1.0000),c:Pezizomycetes(1.0000),o:Pezizales(1.0000),f:Tuberaceae(1.0000),g:Tuber(1.0000)	Fungi	Ascomycota	Pezizomycetes	Pezizales	Tuberaceae	Tuber
OTU225	TGGCTCTCGCATCGATGAAGAACGCAGCGAAATGCGATAAGTAATGTGAATTGCAGAATTCAGTGAATCATCGAATCTTTGAACGCATCTTGCGCTCCTTGGTATTCCGAGGAGCATGCCTGTTTGAGTGTCATTAAATTCTCAACTCTCTTATACTTTGTTGTAAAGGAGAGCTTGGATTGTGGGGGCTTGCTGGCCACTTATTGGGGTCAGCTCCTCTGAAATGCATTAGCGGAACTGTTTGCGATCTGCCACAAGTGTGATAAA	d:Fungi(1.0000),p:Basidiomycota(1.0000),c:Agaricomycetes(1.0000),o:Agaricales(1.0000),f:Agaricaceae(1.0000),g:Agaricus(1.0000)	Fungi	Basidiomycota	Agaricomycetes	Agaricales	Agaricaceae	Agaricus
OTU226	TGGCTCTCGCATCGATGAAGAACGCAGCGAAATGCGATAAGTAATGTGAATTGCAGAATTCAGTGAATCATCGAATCTTTGAACGCACCTTGCGCCCTTTGGTATTCCGAGGGGCATGCCTGTTTGAGTGTCTTGAAAACATCAAACCCACTGGCTTTGCGGTCGGTGCGGTTTGGACTTGGGGGTTCTTTGCTGCCGCTTGCGGTGGCTCCCCTTAAATGAATCGGTCGGGCTTTCGTGTGGCTTGTCCCTTGGCGTTGTATTACC	d:Fungi(1.0000),p:Basidiomycota(1.0000),c:Agaricomycetes(1.0000),o:Trechisporales(1.0000)	Fungi	Basidiomycota	Agaricomycetes	Trechisporales	_	_
OTU227	TGGCTCTCGCATCGATGAAGAACGCAGCGAAATGCGATAAGTAATGTGAATTGCAGAATTCAGTGAATCATCGAATCTTTGAACGCACCTTGCACCCTTTGGTATTCCGAAGGGTACACCCGTTTGAGTGTCATTGTAATCTCACTACAATTGCCTTTGGTTGTATGTGGATCTGGATGCTGCCGTGTGCTACAAACGGCTCGTCTAAAATGCCTGAGTGTACCCTGTTTTTGCAGTGTATTCGGTGTGATACATCTTCACCGGAGT	d:Fungi(1.0000),p:Basidiomycota(0.9900),c:Agaricomycetes(0.9801),o:Sebacinales(0.9703)	Fungi	Basidiomycota	Agaricomycetes	Sebacinales	_	_
OTU228	TGGCTCTCGCATCGATGAAGAACGCAGCGAAATGCGATAAGTAATGTGAATTGCAGAATTCAGTGAATCATCGAATCTTTGAACGCACCTTGCGCTCCTTGGTATTCCGAGGAGCATGCCTGTTTGAGTGTCATTAAATCATCAATTCTCAACTTCTGTAATGGTTGTTGTTGAATTGGACTTGGGGACTTGCTGATTCTAGTGTTGAACTGGCTTCCCTCAAATGCATTAGCTGAAGTCTTACAAGCAGCATATATGCGGTGTGAT	d:Fungi(1.0000),p:Basidiomycota(1.0000),c:Agaricomycetes(1.0000),o:Hymenochaetales(1.0000),f:Schizoporaceae(1.0000),g:Hyphodontia(0.8500),s:Hyphodontia_crustosa_SH1511964.08FU(0.7225)	Fungi	Basidiomycota	Agaricomycetes	Hymenochaetales	Schizoporaceae	Hyphodontia
OTU229	TGGTTCTCGCATCGATGAAGAACGCAGCGAAACGCGATAGGTAATGTGAATTGCAGAATTCAGTGAATCATCGAATCTTTGAACGCACATTGCGCCCTTTGGTATTCCGAGGGGCATGTCTGTTCGAGCGTCATATCCATCTCAAGGTCAAACTTGGTCATGAGCTTGCGCATTTCATTATGTCTGGCTTTAAATTGGCACGCTTTGCGGTCCCTAGATCGATCTAAGCTCATAAAATTGCGCTGTTTGGTTTTGATCTTTTGCGGA	d:Fungi(1.0000),p:Ascomycota(1.0000),c:Orbiliomycetes(1.0000),o:GS33(1.0000)	Fungi	Ascomycota	Orbiliomycetes	_	_	_
OTU230	TGGCTCTCGCATCGATGAAGAACGCAGCGAAATGCGATAAGTAATGTGAATTGCAGAATTCAGTGAATCATCGAATCTTTGAACGCACCTTGCGCTCCTTGGTATTCCGAGGAGCATGCCTGTTTGAGTGTCATTAAATTTCTCAACCCCCTCTTCAGTTTTTCTGAAGGGGGTGGCTTGGATGATGGAGGTGTTGCCGGCTTGATCAAAGTCAGCTCCTCTTAAATGCATTAGCGGAACCTTTGCATTGACTTTGTTTCTGGTGTG	d:Fungi(1.0000),p:Basidiomycota(1.0000),c:Agaricomycetes(0.9300),o:Agaricales(0.8649),f:Hygrophoraceae(0.7006),g:Cuphophyllus(0.4344),s:Cuphophyllus_pratensis_SH1216688.08FU(0.2302)	Fungi	Basidiomycota	Agaricomycetes	Agaricales	Hygrophoraceae	_
OTU231	TGGTTCTGGCATCGATGAAGAACGCAGCGAAATGCGATAAGTAATGTGAATTGCAGAATTCAGTGAATCATCGAATCTTTGAACGCACATTGCGCCCCTTGGCATTCCGGGGGGCATGCCTGTTCGAGCGTCATTAAGACCATCAAGCACCGCTTGGTATTAGGCCGCCGTCCGCCCCTCGCCGGGCGGGCCGGCCTCAAATGACTCGGCGGAGTCGAGGGGGCTTCGGACGTGGTAGAGCACACCGCGACGTCCAGAGGAGCCCTC	d:Fungi(1.0000)	Fungi	_	_	_	_	_
OTU232	TGGCTCTCGCATCGATGAAGAACGCAGCGAAATGCGATAAGTAATGTGAATTGCAGAATTCAGTGAATCATCGAATCTTTGAACGCACCTTGCGCCTTTTGGTATTCCGAAAGGCATGCCTGTTTGAGTGTCATGAAATCTCAATCCCCTCGGGTTTCTGATCTGAGATGGACTTGGACTTGGGTGTCTGCCGTCACTTGACTGGCTCGCCTCAAAAGACTCGGTGGGATTAGCATCCATGGCCTGACGTAATAAGTTTCGTCTGGC	d:Fungi(1.0000),p:Basidiomycota(1.0000),c:Tremellomycetes(1.0000),o:Trichosporonales(0.9900),f:Tetragoniomycetaceae(0.9801),g:Tetragoniomyces(0.9703),s:Tetragoniomyces_uliginosus_SH1235540.08FU(0.9606)	Fungi	Basidiomycota	Tremellomycetes	Trichosporonales	Tetragoniomycetaceae	Tetragoniomyces
OTU233	TGGCTCTCGCATCGATGAAGAACGCAGCGAAATGCGATAAGTAATGTGAATTGCAGAATTCAGTGAATCATCGAATCTTTGAACGCACCTTGCGCTCCTTGGTATTCCGAGGAGCATGCCTGTTTGAGTGTCATTAAATTCTCAACCTTATCAATTAGCTTTGATATTGGCTTGGATTGTGGGGGTTGCTGGCGACAAACCATTGTCGGCTCCCCTTAAATGCATTAGCTGGTGTTTCCCTCCTTGCTATTATTGGTGTGATAATTA	d:Fungi(1.0000),p:Basidiomycota(1.0000),c:Agaricomycetes(1.0000),o:Agaricales(0.9800),f:Hymenogastraceae(0.3234),g:Hymenogaster(0.0485)	Fungi	Basidiomycota	Agaricomycetes	Agaricales	_	_
OTU234	TGGTTCTGGCATCGATGAAGAACGCAGCGAAATGCGATAAGTAATGCGAATTGCAGAATTCCAGTGAGTCATCGAATCTTTGAACGCACATTGCGCCCTTTGGTATTCCGAAGGGCATGCCTGTTCGAGCGTCATTATCACCCCTCAAGCCCTGTGCTTGGTGTTGGACGGTCTGGTTAGGCGACTAACCCCTCCTAAAGACAATGACGGCGGCCTGTGGTTCCCCCGGTACACTGAGCTTTCTCCTAAGCACGTATCGGAATGTGG	d:Fungi(1.0000),p:Ascomycota(0.9800),c:Eurotiomycetes(0.9408),o:Chaetothyriales(0.9032),f:Herpotrichiellaceae(0.7948),g:Capronia(0.1749)	Fungi	Ascomycota	Eurotiomycetes	Chaetothyriales	Herpotrichiellaceae	_
OTU235	TGGCTCTCGCATCGATGAAGAACGCAGCGAATTGCGATATGTAATGTGAATTGCAGAATTCAGTGAATCATCGAATCTTTGAACGCATATTGCACCCTCTGGTCATTCCAGAGGGTATGCCTGTTTGAGTGTCATTAACATATCAAACTAACAAGTTTGCTTGTTGGTATTGGATGTTGAGGGTTGCTGGGTTTGATAATCAGCTCCCTTTAAATATATTAGCTTGGAATGTATGAGCCATTTTAGCTTAGGCTGATATGAATACAG	d:Fungi(1.0000),p:Basidiomycota(1.0000),c:Agaricomycetes(1.0000),o:Agaricales(1.0000),f:Clavariaceae(1.0000)	Fungi	Basidiomycota	Agaricomycetes	Agaricales	Clavariaceae	_
OTU236	TGGTTCTGGCATCGATGAAGAACGCAGCGAAATGCGATAAGTAATGCGAATTGCAGAATTCAGTGAGTCATCGAATCTTTGAACGCATATTGCGCCCTTTGGTATTCCGAAGGGCATGCCTGTTCGAGCGTCATTATCACCGTGTCAAGCTTGGCTTGTTGTTGGGCCCTTTGTCACCTGGTGACAGGTCCAAAAGACAATAACCGGTGTCATACAGACTCTATATGCAACGAGCTGACAACAGCATGCATCTGGTGGTCGTGTGGC	d:Fungi(1.0000),p:Ascomycota(1.0000),c:Eurotiomycetes(1.0000),o:Chaetothyriales(1.0000),f:Herpotrichiellaceae(0.5500)	Fungi	Ascomycota	Eurotiomycetes	Chaetothyriales	_	_
OTU237	TGGTTCTGGCATCGATGAAGAACGCAGCGAAATGCGATAAGTAATGTGAATTGCAGAATTCAGTGAATCATCGAATCTTTGAACGCACATTGCGCCCTCTGGTATTCCGGAGGGCATGCCTGTTCGAGCGTCATTACACCCCTCAAGCTCTTTTTTCTGCTTGGTGTTGGGGGAAGTTCGCCCCGGTTTTGGGGCGCCCCCGAAAATCAGCGGCGGTGCAGCCGAATATCTCTAGCGCAGTGACATATAAAACCTCTCGCTACGGAT	d:Fungi(1.0000),p:Ascomycota(1.0000),c:Lecanoromycetes(0.8900),o:Lecanorales(0.7654)	Fungi	Ascomycota	Lecanoromycetes	Lecanorales	_	_
OTU238	TGGCTCTGGCATCGATGAAGAACGCAGCGAAACGCGATAAGTAATGTGAATTGCAGAATCCAGTGAATCATCGAATCTTTGAACGCACATTGCGCCCGCCAGCATTCTGGCGGGCATGCCTGTTCGAGCGTCATTTCAACCCTCGACCTCCCTTTGGGGAAGTCGGCGTTGGGGACCGGCAGCACACCGCCGGCCCTGAAATGGAGTGGCGGCCCGTCCGCGGCGACCTCTGCGTAGTAATCCAACTCGCACCGGAACCCCGACGTG	d:Fungi(1.0000),p:Ascomycota(0.9900),c:Sordariomycetes(0.9801),o:Hypocreales(0.9703),f:Cordycipitaceae(0.9606),g:Beauveria(0.8645),s:Beauveria_asiatica_SH1887009.08FU(0.3631)	Fungi	Ascomycota	Sordariomycetes	Hypocreales	Cordycipitaceae	Beauveria
OTU239	TGGCTCTCGCATCGATGAAGAACGCAGCGAAATGCGATAAGTAATGTGAATTGCAGAATTCAGTGAATCATCGAATCTTTGAACGCACCTTGCGCTCTTTGGTATTCCGAAGAGCATGCCTGTTTGAGTGTCATGACATTATCAAACCATTTCAATTTTATTGATATGGTATTGGACTTGGGATTTGCTGGTATTCATTATCAGCTATCCTTAAATGCATTAGCAGAATTGAATAGGTTCGCATTGACGTGATAATTATCTACGCCA	d:Fungi(1.0000),p:Basidiomycota(1.0000),c:Agaricomycetes(1.0000),o:Agaricales(1.0000),f:Tricholomataceae(1.0000),g:Pseudobaeospora(1.0000),s:Pseudobaeospora_wipapatiae_SH1156302.08FU(1.0000)	Fungi	Basidiomycota	Agaricomycetes	Agaricales	Tricholomataceae	Pseudobaeospora
OTU240	TGGCCCTCGCATCGATGAAGAACGTAGCGAAGTGCGATAAGTAATGTGAATTGCAGAATTCTGTGAATCATCGAATCTTTGAACGCATATTGCACTCTCTGGTATTCCGGAGAGTATGCCTGTTTGAGGGTCGTTCGAATAAAAATTGACGTTTTTTTCGTCGAAATTGGGTCTTTCTTTTTGACCTTTCGGGTTTTTTAAAGTAACCTAAAATTGTTGAATTTTTTCAATGAACTCATCTGAATTTTTATTTTATGGGTTTGTCTT	d:Fungi(1.0000),p:Glomeromycota(0.9900)	Fungi	Glomeromycota	_	_	_	_
OTU241	TGGTTCTGGCATCGATGAAGAACGCAGCGAAATGCGATAAGTAATGCGAATTGCAGAATTCAGTGAGTCATCGAATCTTTGAACGCATATTGCGCCCTTTGGTATTCCGAAGGGCATGCCTGTTCGAGCGTCATTATCAACCATCAAGCTTGGCTTGTAGTTGGACCTATTGGTTTGGGGGATGCCCTGACCGGTCCGAAAGATAATGAACGGAGGTGCTCAGTGGCCTTGGATGCAACGAGCTTTTCTAAGCACGCATCGAACGGT	d:Fungi(1.0000),p:Ascomycota(0.9900),c:Eurotiomycetes(0.9603),o:Chaetothyriales(0.8451)	Fungi	Ascomycota	Eurotiomycetes	Chaetothyriales	_	_
OTU242	TGGCTCTCGCATCGATGAAGAACGCAGCGAAACGCGATATGTAATGTGAATTGCAGATCTACAGTGAATCATCGAATCTTTGAACGCACCTTGCGCTCCTTGGTATTCCGAGGAGCATGCCTGTTTGAGTGTCAGTAATTTCTCAACCCCTTTCAATTGACTTTGATTGGGAGCTTGGATAGTGGGGGTTTGCAGGAAACTTGGATCTTTTCTTTCATTAGAAAAAGTCTAGGATTCGGGCTCTCCTGAAATACATTGGCTTGCGGG	d:Fungi(1.0000),p:Basidiomycota(1.0000),c:Agaricomycetes(1.0000),o:Boletales(1.0000),f:Rhizopogonaceae(1.0000),g:Rhizopogon(1.0000)	Fungi	Basidiomycota	Agaricomycetes	Boletales	Rhizopogonaceae	Rhizopogon
OTU243	TGGCTCTCGCATTGATGAAGAACGCAGCAAAATGCGATAAGTAATGGGAATTGCAGAATTCAGTGAATCATCAAATCTTTGAACGCACCTTGCGCTCCTTGGTATTCCGAGGAGCATGCCTGTTTTACTGTTTGAGTGTCATTAAATTTTCAACCTAACCAGCTTTTTGTGAGCTTGGAATAGGCTTGGATGTGGGGGTCTTGCTGGCTTCACCAGAAGTCAGCTCCCCTTAAATGTATTAGTAGAACCTTTTGTTGACCTGTTCCT	d:Fungi(1.0000),p:Basidiomycota(1.0000),c:Agaricomycetes(1.0000),o:Agaricales(1.0000),f:Lyophyllaceae(0.9700),g:Termitomyces(0.9312)	Fungi	Basidiomycota	Agaricomycetes	Agaricales	Lyophyllaceae	Termitomyces
OTU244	TGGTTCTGGCATCGATGAAGAACGCAGCGAAATGCGATAAGTAGTGTGAATTGCAGAATTCAGTGAATCATCGAATCTTTGAACGCACATTGCGCCCCTTGGTATTCCATGGGGCATGCCTGTTCGAGCGTCATTTGTACCTTCAAGCTCTGCTTGGTGTTGGGTGTTTTGTCCTCTCCATTGCGTTTGGACTCGCCTTAAAGCAATTGGCAGCCAGTGTATTGGTTTTAAGCGCAGCACATCTTGCGTCTTTTTTCCTATCACACT	d:Fungi(1.0000),p:Ascomycota(0.9700)	Fungi	Ascomycota	_	_	_	_
OTU245	TGGTTCTGGCATCGATGAAGAACGCAGCGAAATGCGATAAGTAATGTGAATTGCAGAATTCAGTGAATCATCGAATCTTTGAACGCACATTGCGCCTGGAGGTATTCCTCTAGGCATGCCTGTTCGAGCGTCATTTCAACCCTCAAGCCTAGCTTGGTATTGGGTGCCACCAGCATGGTGCACCTTAAAATCAGTGGCAGTGCCCTCTGGCTTCAAGCGTAGTAATACTTCTCGCTCTGGAGGTCCAGGTGGTTGCTTGCCAAAACC	d:Fungi(1.0000),p:Ascomycota(1.0000),c:Leotiomycetes(0.8400)	Fungi	Ascomycota	Leotiomycetes	_	_	_
OTU246	TGGCTCTGGCATCGATGAAGAACGCAGCGAAATGCGATAAGTAATGTGAATTGCAGAATTCAGTGAATCATCGAATCTTTGAACGCACATTGCGCCCGCCAGTATTCTGGCGGGCATGCCTGTCCGAGCGTCATTTCAACCCCTCGAGCCCCCGGGCTCGGTGTTGGGGACCGACCACAAGCGATCCGTCGCCGGTCGGCCCTGAAATACAGTGGCGGACCCGCCGCGGCCCCCTTTGCGTAGTAGCACAACTCGCACTGGAGAGCG	d:Fungi(1.0000),p:Ascomycota(0.9300),c:Sordariomycetes(0.7905),o:Hypocreales(0.6324)	Fungi	Ascomycota	Sordariomycetes	_	_	_
OTU247	TGGTTCTGGCATCGATGAAGAACGCAGCGAAATGCGATAAGTAATGTGAATTGCAGAATTCAGTGAATCATCGAATCTTTGAACGCACATTGCGCCCCTTGGTATTCCGAGGGGCATGCCTGTTCGAGCGTCATTATGACCACTCAAGCTTTAGCTTGGTATTGGGGTCCGCGGTCTCGCGCCCCCTAAAATCAGTGGCGGCGCCATCTGGCTCTAAGCGTAGTAATTTTATCCTCGCTATAGAGTCCTGGTGGGTGCTTGCCAGAA	d:Fungi(1.0000),p:Ascomycota(1.0000),c:Leotiomycetes(1.0000),o:Helotiales(1.0000),f:Hyaloscyphaceae(0.8200),g:Hyaloscypha(0.6396),s:Hyaloscypha_albohyalina_SH1646548.08FU(0.4349)	Fungi	Ascomycota	Leotiomycetes	Helotiales	Hyaloscyphaceae	_
OTU248	TGGTTCTGGCATCGATGAAGAACGCAGCGAAATGCGATAAGTAATGTGAATTGCAGAATTCAGTGAATCATCGAATCTTTGAACGCACATTGCACCCTTTAGTATTCTGGGGGGTATGCCTGTTCGAGCGTCATTACAACCCTCAAGCACTGCTTGGTATTGGATGGCCACCGTTGTGGTGTTACCTTAAAAGTATTGGCAGCAGCAATCAGCTTCTTGTGTAGTAAATTTCTTATTAAGGAGTTGGTTGTGAAAGCCAAAACCCTC	d:Fungi(1.0000),p:Ascomycota(0.9700),c:Leotiomycetes(0.8051),o:Helotiales(0.6521)	Fungi	Ascomycota	Leotiomycetes	Helotiales	_	_
OTU249	TGGTTCTGGCATCGATGAAGAACGCAGCGAAATGCGATAAGTAATGTGAATTGCAGAATTCAGTGAATCATCGAATCTTTGAACGCACATTGCGCCCACTAGTATTCTGGTGGGCATGCCTGTTCGAGCGTCATTTCAACCCTCAAGCTCTGCTTGGTGTTGGGGATCGGCGTCGCGGCCTTCGGGCTGCTGCCGTCCCCTAAATCTAGTGGCGGTCCCGCTGTAGCCTCCTCTGCGTAGTAGTTTTCTCCTCGCACTGGCAGCTTA	d:Fungi(1.0000),p:Ascomycota(1.0000),c:Sordariomycetes(1.0000),o:Hypocreales(1.0000),f:Nectriaceae(1.0000),g:Volutella(1.0000)	Fungi	Ascomycota	Sordariomycetes	Hypocreales	Nectriaceae	Volutella
OTU250	TGGCTCTCGTATCGATGAAGAACGCAGCAAAGCGCGAAATGTAATGGACATAGCGTCACGTTTGTGAATCATCGAATCTTTGAACGCACATTGCGCCTCCGGTAGCTCGGAGGCATGCCTGTCTGAGCGTCATTTGTGACCATGGACCCAGGATCGGGTCCGTATTGGGCCTCGCCTCGATGGGCGTAGCCTCGAAGACATTGGTCTAACGCTCGGACGAGCTCCCCTGGGACAGACCGAGCAGAGACCCTAAGCATCTGACTTTGA	d:Fungi(1.0000),p:Ascomycota(0.9700),c:Archaeorhizomycetes(0.7760),o:Archaeorhizomycetales(0.6130),f:Archaeorhizomycetaceae(0.4843),g:Archaeorhizomyces(0.3826)	Fungi	Ascomycota	Archaeorhizomycetes	_	_	_
OTU251	TGGTTCTGGCATCGATGAAGAACGCAGCGAAATGCGATAAGTAATGTGAATTGCAGAATTCAGTGAATCATCGAATCTTTGAACGCATATTGCGCCCTCTGGTATTCCGGGGGGCATGCCTGTTCGAGCGTTTTTAAATAAAATCAAGTAAAAACTTGGTATTGGGCTTACGTCCATCGTCCATTTGGATGGGCCTAAAAATTAGTGACGATTGTCCCTCTTTCTTGGGCTTTCAAGCGTAGTAAAATTTTTTCTCGTTTGATAAAA	d:Fungi(1.0000),p:Ascomycota(0.9200),c:Leotiomycetes(0.4140)	Fungi	Ascomycota	_	_	_	_
OTU252	TGGCTCTCGCATCGATGAAGAACGCAGCGAAATGCGATACGTAATGTGAATTGCAGAATTCAGTGAATCATCGAATCTTTGAACGCATATTGCGCTCTCTGGTATTCCGGGGAGCATGCCTGTTTCAGCATCATTTGAACATCTCAAAATCAGTCCTTTTTTGGAGCAGATTTTGGAAGCTGGGCTTTATTGTTGTGTACGTTCACAACTGGCCTGAAATTCGTTGATAAAAAATCAATGCAAGAAAAATGTGTAGAGGCTTGAAGG	d:Fungi(1.0000),p:Mucoromycota(0.8800),c:Endogonomycetes(0.7744),o:GS21(0.6660)	Fungi	Mucoromycota	Endogonomycetes	_	_	_
OTU253	TGGCTCTCGCATCGATGAAGAACGCAGCGAAGCGCGAAATGTAGTGTGAATCGCAGAACATTGTGAATCATCGAATCTTTGAACGCACATTGCGCCTCTTGTAACTGAGAGGCATGCCTGTCTGAGTCTCATTTAACTTATAAACCACTGAATGGGTTTGTGCTGGGCGTTCGCCTCTGTGGGCGTCGTCTCAAAGTCATCTGTCTAACGAGCGGACGAGATCCTTTTGGACTGACCGTTTGTGGACTCTAAAACCTCTGACTTGAG	d:Fungi(1.0000),p:Ascomycota(1.0000),c:Archaeorhizomycetes(1.0000),o:Archaeorhizomycetales(1.0000),f:Archaeorhizomycetaceae(1.0000),g:Archaeorhizomyces(1.0000)	Fungi	Ascomycota	Archaeorhizomycetes	Archaeorhizomycetales	Archaeorhizomycetaceae	Archaeorhizomyces
OTU254	TGGCTCTTGCATCGATGAAGAACGCAGCGAAATGCGATAAGTAATGTGAATTGCAGAATTCAGTGAATCATCGAATCTTTGAACGCATCTTGCGCTCCTTGGTATTCTGAGGAGCATGTCTGTTTGAGTGTCATATTATCTTTTTCAACCTTCTCTTTCTTTGAAATGAAGGCTTGGATTCTGGAAGTTTGTGCTGGCTGGCTTTGAGCCGAGTTTAGCTCTTCTGAAATATATTAGCAAGGTCATTATGATCATTTTTGATATGAT	d:Fungi(1.0000),p:Basidiomycota(0.9700),c:Agaricomycetes(0.9215),o:Agaricales(0.7648),f:Entolomataceae(0.2983),g:Entoloma(0.1163)	Fungi	Basidiomycota	Agaricomycetes	Agaricales	_	_
OTU255	TGGTTCTGGCATCGATGAAGAACGCAGCGAAATGCGATAAGTAATGCGAATTGCAGAATTCAGTGAGTCATCGAATCTTTGAACGCACATTGCGCCCCGTGGCATTCCGCGGGGCATGCCTGTTCGAGCGTCATTGCACCCCTCAAGCGCGGCTTGGTGTTGGGCGTGGCCCGCGTGGCCGGCCCTAAAGACAGTGGCGGCGCCGCCTGGCCCTGAGCGCAGTACCGTCTCTCGCTCCAGGGCCCGGCGGGCGGCCTGCCAGGACCC	d:Fungi(1.0000),p:Ascomycota(0.8200),c:Leotiomycetes(0.6396),o:Helotiales(0.4989),f:Myxotrichaceae(0.3891),g:Oidiodendron(0.2568)	Fungi	Ascomycota	_	_	_	_
OTU256	AGGCTCTCGCAACGATGAAGAACGCAGCGAAATGCGATACGTAATGCGAATTGCAGAATTCAGTGAATCATCGAATCTTTGAACGCAACTTGCGCTCCCGGGATATGCCTGGGAGCATGCTTTCTTGAGCGTCGGTTCTATCATCATCTCACTTATCTTTTTGTTAAGATGAGTGGAAAATGAGCTTTCGAACTTTTCGAAGGCTTGAAATCTCTGATTGAGCTTCGTTTCCTGACCTGCACTATTCAGTGGGCAAACAAAGGCTCT	d:Fungi(1.0000)	Fungi	_	_	_	_	_
OTU257	TGGCTTTCGCATCGATGAAGAACGCCGCGAATGTGCGAAACGTAATGTGAATTGCAGAATTCAGTGAATCATCGAATCTTTGAACGCATCTTGCGCTCCTTGGTATTCCGAGGAGCATGCCTGTCTGAGTGTCGTGAACTTATATCGACCATTAGGTCGGATGTGGACGTTGTTGGTTTTATTACAAACTCGTCTTGAAATTGATTAGCGTTCTGAGTTGGGAGGTTTCAGTAAGGGTGTAATAATTTAATGATTAGCCCTTTCTAA	d:Fungi(1.0000),p:Basidiomycota(0.9900),c:Agaricomycetes(0.9801),o:Gomphales(0.8919),f:Gomphaceae(0.8116),g:Ramaria(0.7142)	Fungi	Basidiomycota	Agaricomycetes	Gomphales	Gomphaceae	Ramaria
OTU258	TGGTTCTGGCATCGATGAAGAACGCAGCGAAATGCGATAAGTAATGTGAATTGCAGAATTCAGTGAATCATCGAATCTTTGAACGCACATTGCGCCCGCTAGTATTCTGGCGGGCATGCCTGTTCGAGCGTCATTTCAACCCTCAAGCCCTGCTTGGTGTTGGGGTCCTACAGTAATGTAGGCCCTGAAAACTAGTGGCGGGCTCGCTATAACTCCGAGCGTAGTAGTAATATCTCGTTTAGGAAGTGTAGCGGGTTCTTGCCGTTA	d:Fungi(1.0000),p:Ascomycota(1.0000),c:Sordariomycetes(1.0000)	Fungi	Ascomycota	Sordariomycetes	_	_	_
OTU259	TGGTTCTGGCATCGATGAAGAACGCAGCGAAATGCGATAAGTAATGTGAATTGCAGAATTCCGCGAATCATCGAATCTTTGAACGCATATTGCGCCTTCTGGTATTCCGGAGGGCATGCCTGTCCGAGCGTCATTACGCTTCTTCAAGCCCGGCTTGTGTGTTGAGCATCTGTTCTTCTGATGGACATGCTTAAAATGCAGTGGCAATGCTGCATCTGGTAGCCCAAGCATTATAAGGCCCATCTGCTTTGTTGGCTCCAGTCGGCA	d:Fungi(1.0000),p:Ascomycota(0.9900),c:Eurotiomycetes(0.9207)	Fungi	Ascomycota	Eurotiomycetes	_	_	_
OTU260	TGGTTCTGGCATCGATGAAGAACGCAGCGAAATGCGATAAGTAATGCGAATTGCAGAATTTCCGTGAGTCATCGAATCTTTGAACGCACATTGCGCCCATTGGTATTCCGATGGGCATGCCTGTTCGAGCGTCATTATCCTCCCTCAAACCTCTTGGGGTTTGGTGTTGGACCAGGCGGGGTGTTTGGCCCCTCCGGTCTCAAAGACAATGACGGCGTCCGTGGGACCCTCGGTGCAACGAGCTTTTCGAAGCACGCGTCGAGTGCC	d:Fungi(1.0000),p:Ascomycota(0.9700),c:Eurotiomycetes(0.8633),o:Chaetothyriales(0.7683),f:Trichomeriaceae(0.2075),g:Arthrocladium(0.0539)	Fungi	Ascomycota	Eurotiomycetes	Chaetothyriales	_	_
OTU261	TGGCTCTCGCATCGATGAAGAACGCAGCGAAATGCGATAAGTAATGTGAATTGCAGAATTCAGTGAATCATCGAATCTTTGAACGCACCTTGCGCTCCTTGGTATTCCGAGGAGCATGCCTGTTTGAGTGTCTTGAAGTCATCAACCCCCTCCGTTTTTGCTACGGATCGGGTTGGATGTGGGGGCTTTGCTGCCGTGAGGCGGCTCCCCTGAAATGCGTCGGTTGGGCCTGTGGGTCGAACTCGACTGGGCGTTGTACCATCCTCG	d:Fungi(1.0000),p:Basidiomycota(0.9300),c:Agaricomycetes(0.8649),o:Trechisporales(0.7871),f:Hydnodontaceae(0.7084),g:Trechispora(0.6375)	Fungi	Basidiomycota	Agaricomycetes	Trechisporales	Hydnodontaceae	_
OTU262	TGGCTCTCGCATCGATGAAGAACGCAGCGAAATGCGATAAGTAATGTGAATTGCAGAATTCAGTGAATCATCGAATCTTTGAACGCACCTTGCACCTTTTGGTATTCCGAAAGGTATGCCTGTTTGAGTGTCTTGAAATATCATTCTATATTGTTTAGAATGGATTTGGGCTTGCGCGGCTTGCCTTAAATGCCTTAGTGGACCTTGAATGGTTAGGACGTACAAGTCTCGTGCTAATCCCCAAGTCTGCTTATACCCTGTATTTTT	d:Fungi(1.0000),p:Basidiomycota(0.9700),c:Tremellomycetes(0.6402),o:Tremellales(0.4161)	Fungi	Basidiomycota	_	_	_	_
OTU263	TGGCTCTCGTATCGATGAAGAACGCAGCGAAATGTGATAAGTAATGTGAATTGCAGAATTCAGTGAATCATCGAATCTTTGAACGCATCTTGCGCTCTTTGGTATTCCGAAGAGCATGTCTGTCTGAGTGTCACGAAACTCTCAACCTCCTTTCCTTTGTGATCGGCTGGTTGGATCATGGGCGCTTGCCGGCCAGGTCGGCTCGCCTGAAATGCATTTGCGATGTTGTGTCCTTGTGAGTTGGCCCGACTAGGCGTGATGGTAACG	d:Fungi(1.0000),p:Basidiomycota(1.0000)	Fungi	Basidiomycota	_	_	_	_
OTU264	TGGCTCCAGCATCGATGAAGAACGCAGCGAAACGCGATAGGTAATGCGAATTGCAGAATTCCGTGAGTCATCGAATCTTTGAACGCACATTGCGCCCGCCGGCATTCCGGCGGGCATGCCTGTCCGAGCGTCGTTTGACCCCCGCTCGAGCCCCCCGCGGCTCGGTGATGGGGCCCTGCGGCGAGCCCCCCGCGGCTCCGCAGGCCCCGAAAGGCAGTGGCGGGCCCGACGACGGCCCCGAGCGCAGTAGCTTTCTCCTCGCTCAGG	d:Fungi(1.0000),p:Ascomycota(0.8400)	Fungi	Ascomycota	_	_	_	_
OTU265	TGGTTCTGGCATCGATGAAGAACGCAGCGAAATGCGATAAGTAATGTGAATTGCAGAATTCAGTGAACCATCGAATCTTTGAACGCACATTGCGCCCGCCGGAATTCCGGCGGGCATGCCCGTTCGAGCGTCATCTCAAACCCCTCAGCGAGAGAGAATATCGATCGCTGGTGTTGGGGGGCCCCGCGGCACGCCCGCGGGCCCCCCCCAAAAGCAGTGGCGGCACCTCCGCAAGCCCGAGCGCAGTAGCATACATCCTCGCGCGGG	d:Fungi(1.0000),p:Ascomycota(1.0000),c:Sordariomycetes(1.0000),o:Chaetosphaeriales(1.0000),f:Chaetosphaeriales_fam_Incertae_sedis(1.0000),g:Nawawia(1.0000),s:Nawawia_malaysiana_SH1245208.08FU(1.0000)	Fungi	Ascomycota	Sordariomycetes	Chaetosphaeriales	_	Nawawia
OTU266	TGGCTCTCGCATCGATGAAGAACGCAGCGAAATGCGATACGTAATGTGAATTGCAGAATTCAGTGAATCATCGAATCTTTGAACGCATATTGCGCTCTCTGGTATTCCGGGGAGCATGCCTGTTTCAGCATCATTTGAACATCTCAAAATCATCCTTTTTTTAAAGGATGGTTTTGGAAGCTGGGCTTTTGTTGCGAATTCTCACAACTGGCCTGAAATGATGATAACATACCAATGCAAGAAACCGTGTAGATGCTTCAGTGGCTC	d:Fungi(1.0000),p:Mucoromycota(0.8100),c:Endogonomycetes(0.6561),o:GS21(0.5249)	Fungi	Mucoromycota	Endogonomycetes	_	_	_
OTU267	TGGTTCCGGCATCGATGAAGAACGCAGCGAAATGCGATAAGTAATGTGAATTGCAGAATTCAGTGAATCATCGAGTCTTTGAACGCACATTGCGCCCCCTGGTATTCCGGGGGGCATGCCTGTCCGAGCGTCATTGCTGCCCTCCAGCCCGGCTGGTGTGTTGGGCCCCGTCCCCCCGGGGACGGGCCCGAAAGGCAGCGGCGGCACCGCGTCCGGTCCTCGAGCGTATGGGGCTTTGTCACCCGCTCCCGTAGGCCCGGCCGGCGC	d:Fungi(1.0000),p:Ascomycota(1.0000),c:Eurotiomycetes(1.0000),o:Eurotiales(1.0000),f:Aspergillaceae(0.9000),g:Aspergillus(0.3060),s:Aspergillus_laciniosus_SH2189979.08FU(0.0428)	Fungi	Ascomycota	Eurotiomycetes	Eurotiales	Aspergillaceae	_
OTU268	TGGTTCTGGCATCGATGAAGAACGCAGCGAAATGCGATAAGTAATGCGAATTGCAGAATCCGTGAGTCATCGAATCTTTGAACGCACATTGCGCCCTTTGGTATTCCGAAGGGCATGCCTGTTCGAGCGTCATTATCACCCCTCAAGCCCGGCTTGCTGTTGGTGGTGGCGGGGGCCTTGCGCGCCCCCGCCCCGCCCAAAGATAATGACGGCGTCTGTGAGGACCCCTGTACATTGAGCTCTCGGGCACGTACACGGTCGGAACTC	d:Fungi(1.0000),p:Ascomycota(1.0000),c:Eurotiomycetes(1.0000),o:Chaetothyriales(1.0000),f:Herpotrichiellaceae(0.6800)	Fungi	Ascomycota	Eurotiomycetes	Chaetothyriales	Herpotrichiellaceae	_
OTU269	TGGTTCTGGCATCGATGAAGAACGCAGCGAAATGCGATAAGTAGTGTGAATTGCAGAATTCAGTGAATCATCGAATCTTTGAACGCACATTGCGCCCTTCGGTATTCCGTAGGGCATGCCTGTTCGAGCGTCATTTAAACCTTCAAGCTCTGCTTGGTGTTGGGTGTCTGTCTCGCCTCCGTGCGTGGACTCGCCTTAAAATCATTGGCAGCCGGTAGTTTGGCTTCGTGCGCAGCAGAAAACGCGCGTGAGACTGGGCTGTCGGCT	d:Fungi(1.0000),p:Ascomycota(0.9900),c:Dothideomycetes(0.9801)	Fungi	Ascomycota	Dothideomycetes	_	_	_
OTU270	TGGTTCTGGCATCGATGAAGAACGCAGCGAAATGCGATAAGTAATGTGAATTGCAGAATTCAGTGAATCATCGAATCTTTGAACGCACATTGCGCCCTTTGGTATTCCGAGGGGCATGCCTGTTCGAGCGTCATTATAACCAATCAAGCCTGGCTTGGTATTAGAGCTTGCTGTGCTAGCAGCTTTTAAAATCAGTGGCAGCGCCGTTGGGTTCTAAGCGTAGTAAATTTCCTCGCTATAGAGTCTCTGCGATGGCTTGCCAGAACC	d:Fungi(1.0000),p:Ascomycota(0.9600),c:Leotiomycetes(0.8448),o:Helotiales(0.7434),f:Dermateaceae(0.1859),g:Mollisia(0.0465)	Fungi	Ascomycota	Leotiomycetes	Helotiales	_	_
OTU271	TGGTTCTGGCATCGAAATGCGATAAGTAATGTGAATTGCAGAATTCAGTGAATCATCGAACCTTTGAACGCAAATTACGCTCTTTGGTATTCCGAGGGCATGCCCGTTCGAGCGTCATTATACCTCTCAAGCGTCGCTTGGTGTTGGGGCCTGCTGTGACCGGCAGCCCTTAAAATCAGTGGCGGTGCCCTCTGGCCCTGAGCGCAGTAATACTTCTCGCTATAGGGTCCGGGAGGTGCTTGCCAGCAACCCCTAACTTTCTCTGGT	d:Fungi(1.0000),p:Ascomycota(0.9900),c:Leotiomycetes(0.9603),o:Helotiales(0.9219),f:Helotiales_fam_Incertae_sedis(0.7836),g:Leohumicola(0.6582),s:Leohumicola_lenta_SH1155745.08FU(0.3686)	Fungi	Ascomycota	Leotiomycetes	Helotiales	_	Leohumicola
OTU272	TGGCTCTCGCATCGATGAAGAACGCAGCGAAATGCGATAAGTAATGTGAATTGCAGAATCCAGTGAATCATCGAATCTTTGAACGCACCTTGCGCTCCTTGGTATTCCGAGGAGCATGCCCGTTTGAGTGTCTTGAAGCAATCACCACCTCCCGTTTCTTGCGGGTGCGTGTTGGATGTGGGGGCCCTTGCCGCCTCGTCTTGAGAGGCCGCTCCCCTCAAATGCGTTGGGTCGGGGCCTGTGGGTGCAAACTCGACAAAGAAAAAA	d:Fungi(1.0000),p:Basidiomycota(0.9900),c:Agaricomycetes(0.9801),o:Trechisporales(0.5685),f:Hydnodontaceae(0.2956),g:Trechispora(0.1537)	Fungi	Basidiomycota	Agaricomycetes	_	_	_
OTU273	TGGCTCTCGCATCGATGAAGAACGCAGCGAAATGCGATAAGTAATGTGAATTGCAGAATTCAGTGAATCATCGAATCTTTGAACGCACCTTGCGCTCCTTGGTATTCCGAGGAGCATGCCTGTTTGAGTGTCTTGAAGTCATCAACCCCTGCCGTTTGTCTCGGTGGCGGGTTGGAACTTGGGGGTCTGCCGCCGAGAGGCGGCTCCCCTTAAATGCATCGGTTGGGCCTGTGGGTCGAACTCGATTGGGCGTTGTACCATCCTCGC	d:Fungi(1.0000),p:Basidiomycota(0.8700),c:Agaricomycetes(0.7569),o:Trechisporales(0.6358),f:Hydnodontaceae(0.5150),g:Trechispora(0.4171)	Fungi	Basidiomycota	Agaricomycetes	_	_	_
OTU274	TGGTTCTGGCATCGATGAAGAACGCAGCGAAATGCGATAAGTAATGTGAATTGCAGAATTCAGTGAATCATCGAATCTTTGAACGCACATTGCGCCCTCTGGTATTCCGGGGGGCATGCCTGTTCGAGCGTCATTACAACCCTCAAGCCCGGCTTGGTATTGGGTGCCGTCCCCCGGGGCGCACCTGGAAATTAGCGGCGGTGCGGCCGGTGATCAAGCGTAGTAACTACTTCCGCTTCGAGACACCCGGACGTGCCCGCCGGACAA	d:Fungi(1.0000),p:Ascomycota(0.9100),c:Lecanoromycetes(0.7644)	Fungi	Ascomycota	Lecanoromycetes	_	_	_
OTU275	TGGCTCTTGCAACGATGAAGAACGCAGCGAAATGCGATAAGTAATGTGAATTGCAGAATTCAGTGAATCATCGAATCTTTGAACGCATCTTGCGCCTTTTGGCATTCCGAAAGGCACACCTGTTTGAGTGTCATGAAACTCTCAACCTCAATATTTTTTGTTTTGATATTGAAGGCTTGGATGTTGAGCGCTGCTGTTCTCTGACAGCTCGCTTTAAATATATGAGCGATCTCTTTACTACTCGGATTGACTCGGCGTAATAACATT	d:Fungi(1.0000),p:Basidiomycota(0.9700),c:Pucciniomycetes(0.7663),o:Pucciniales(0.4904)	Fungi	Basidiomycota	Pucciniomycetes	_	_	_
OTU276	TGGTTCTGGCATCGATGAAGAACGCAGCGAAATGCGATAAGTAATGTGAATTGCAGAATTCAGTGAATCATCGAATCTTTGAACGCACATTGCGCCCTTTGGTATTCCGAAGGGCATGCCTGTTCGAGCGTCATTTAAACTCTCAAGCTATGCTTGGTATTGAAGGAAGTCCTTTGGACTCCTTTATAACTTGTCAGTGCGGGACCTACCGGCTTCAAGCGTAGCAAAACTTTCGCTTCGTTGCTTGGTAGGCCTCTGCCTAACAAT	d:Fungi(1.0000),p:Ascomycota(0.9900)	Fungi	Ascomycota	_	_	_	_
OTU277	TGGCTCTCGCATCGATGAAGAACGCAGCGAAATGCGATAAGTAATGTGAATTGCAGAATTCAGTGAATCATCGAATCTTTGAACGCACCTTGCGCTCCTTGGTATTCCGAGGAGCATGCCTGTTTGAGTGTCATGAAATTTTCAACCTTCATCTTTTGCTATGAAAGAAGATGGTTTGGACTTTTGGAAGCTGCTGGATGACACATTTCAGCTCTTCTCAAATACATTAGCAGGATTGCCTCTTGACAATTCGTTGGTATGATAATT	d:Fungi(1.0000),p:Basidiomycota(1.0000),c:Agaricomycetes(1.0000),o:Agaricales(0.9300),f:Entolomataceae(0.5859),g:Entoloma(0.3691)	Fungi	Basidiomycota	Agaricomycetes	Agaricales	_	_
OTU278	TGGTTCTCGCATCGATGAAGAACGCAGCGAATTGCGATATGTAATGTGAATTGCAGAATTCAGTGAATCATCGAATCTTTGAACGCACATTGCACCCTTCTGGTTCTTCCGAAGGGTATGCCTGTTTGAGTGTCATGAATCTATCAACGTAGCCAAGCTTTGTCTTGCGCTATGATTGCATGAATGAAGGTTGCTGGAAATTTGTCAGCTCCTTTTAAATTGATTAGCGGAAATGGCTTTCGGCTCTGGTTTGATAAGTTTTTCTAT	d:Fungi(1.0000),p:Basidiomycota(1.0000),c:Agaricomycetes(1.0000),o:Agaricales(0.8100),f:Clavariaceae(0.6561)	Fungi	Basidiomycota	Agaricomycetes	Agaricales	Clavariaceae	_
OTU279	TGGTTCTGGCATCGATGAAGAACGCAGCGAAATGCGATAAGTAATGTGAATTGCAGAATTCAGTGAATCATCGAATCTTTGAACGCACATTGCACCCTCTGGTATTCCAGGGGGTATGCCTGTTCGAGCGTCATTGCAACCCTCAAGCACTGCTTGGTATTGGATGTCACATAGTTGTGCATCCCAAAGCTATTGGTAGCAGCATTCAGCTTCTGGTGTAGTAAATGTCTCGCCATGGGGTTGGATGTCTGACTGCTAGAACCCCCA	d:Fungi(1.0000),p:Ascomycota(0.9300),c:Leotiomycetes(0.8091),o:Helotiales(0.7039)	Fungi	Ascomycota	Leotiomycetes	Helotiales	_	_
OTU280	TGGTTCTCGCATTGATGAAGAACGCAGCGAAATGCGATAAGTAATTTGAATTGCAGAATTCAGTGAATCATCGAATCTTTGAACGCACCTTGCGCTCCTTGGCATTCCGAGGAGCATGCCTGTTCGAGTGTCATGTTAATCCTCAACCCTCGGGTTGGACTTGGACGTTGCGGTGCCTCGTCTCCACTCATCTCAAACTCATTAGGGCTATTTGATCCGCCTGTCGGCGTTTAGTAATGCTTGCACCGCGCCAAGGTTCGATGCCCT	d:Fungi(1.0000),p:Basidiomycota(0.9200),c:Agaricomycetes(0.8372)	Fungi	Basidiomycota	Agaricomycetes	_	_	_
OTU281	TGGCTCTCGCATCGATGAAGAACGCAGCGAAATGCGATACGTAATGTGAATTGCAGAATTCAGTGAATCATCGAATCTTTGAACGCACCTTGCGCCCCTTGGCATTCCGAGGGGCACACCCGTTTGAGTGTCGTGAAATCTTCAAAAACCCTCTCTTTTGAGGATTTTTGGACTTGGAGGTTCAATGCTCGCTTTCTTCTTTTAGGAAGCGAGCTCCTCTCAAATGAATCAGTGGGGTCTGCTTTGCCGGTCCTTGACGTGATAAGA	d:Fungi(1.0000),p:Basidiomycota(0.9900),c:Agaricomycetes(0.9801),o:Russulales(0.9703),f:Russulaceae(0.9606),g:Russula(0.9414),s:Russula_sororia_SH1625351.08FU(0.6401)	Fungi	Basidiomycota	Agaricomycetes	Russulales	Russulaceae	Russula
OTU282	TGGCTCTCGCATCGATGAAGAACGCAGCGAAATGCGATAAGTAATGTGAATTGCAGAATTCAGTGAATCATCGAATCTTTGAACGCACCTTGCGCCCTTTGGTAATCCGATGGGCATGCCTGTTTGAGTGTCTTGAAGCCCTCAAGCCCGACGTCACCTTTTCGGTGGAGTGTCGAGGTTTGGATTTGGACTCTGCCGGTTTACATCGGCTGGTCTGAAATGCATTAGCTGGCTGCTGAGGTTGGCGACCCGGTGTGATAAGATCAC	d:Fungi(1.0000),p:Basidiomycota(0.9700),c:Agaricomycetes(0.9312),o:Hymenochaetales(0.3911)	Fungi	Basidiomycota	Agaricomycetes	_	_	_
OTU283	TGGCTCTCGCATCGATGAAGAACGTAGCGAAGTGCGATAAGTAATGTGAATTGCAGAATTCCGTGAATCATCGAATCTTTGAACGCAAATTGCACTCTCTTTGGAGAGTATGCCTGTTTGAGGGTCAGTATAATTTAAATCGGTGTGTTGCTCTTGTGACGCTCCGGAGTTTGAGTTATCTTTAACCCTATAGGTTTAAGAGACTTAAAATTGACTTTCTGCGTATTTATAGACGTACATAAATTTTTTTTATTCGTTTATTGTATA	d:Fungi(1.0000),p:Glomeromycota(0.9900),c:Glomeromycetes(0.9702),o:Glomerales(0.9508),f:Glomeraceae(0.9318)	Fungi	Glomeromycota	Glomeromycetes	Glomerales	Glomeraceae	_
OTU284	TGGTTCTGGCATCGATGAAGAACGCAGCGAAATGCGATAAGTAATGTGAATTGCAGAATTCAGTGAATCATCGAATCTTTGAACGCACATTGCGCCCTTTGGTATTCCGAAGGGCATGCCTGTTCGAGCGTCATTTAAACCCTCAAGCTCTGCTTGGTATTGGGTGCAGGTCGACCTGAGACCCGCCCGTAACTCGTTGGTGGTCGGCGTTGCCTCTAAGCGTAGCAGAAACTTTCGCTTCTGAGCGCGGCGTCCTCCCGCCCGGAA	d:Fungi(1.0000),p:Ascomycota(0.6200),c:Dothideomycetes(0.3472),o:Capnodiales(0.1458)	Fungi	_	_	_	_	_
OTU285	TGGCTCTTGCATCGATGAAGAACGCAGTGAAATGCGATAGGTAATGTGAATTGCAGAATTCCGTGAATCATCAAATCTTTGAACGCAAATTGCACTCTCTGGTATTCCGGGGAGTATGCTTGCTTGAGGGTTAGTGGTTACAAATCGTGAAAAGGAATTTTTACGGATCTGGATTTTCCAAAGTTCTTTTTTGGTAATCTAAAATTTATCTTAACAATAGGTGATATTGGAAATGTTTACCTTTAATTCATTAACAATTATTACCAA	d:Fungi(1.0000),p:Glomeromycota(1.0000),c:Glomeromycetes(1.0000),o:Diversisporales(1.0000),f:Acaulosporaceae(1.0000),g:Acaulospora(0.9400),s:Acaulospora_lacunosa_SH1570048.08FU(0.2632)	Fungi	Glomeromycota	Glomeromycetes	Diversisporales	Acaulosporaceae	Acaulospora
OTU286	TGGTTCCCGCATCGATGAAGAACGCAGCGAAACGCGATAGTTAATGTGAATTGCAGAATTCAGTGAATCATCGAGTCTTTGAACGCACATTGCGCCCATTGGTATTCCTTTGGGCATGTCTGTTTGAGCGTCATTACAACCCTCAGCTACCCGCTGGTTTTGAACCCGAACGGTGCCCCCTAACCGGGGAACCGAGCCGGTTTTAAAGTTGTAAGCTCTGCTGGCCGCTCCGCCCCAACCAGAACATAGTAAAATACTACTTTTGTT	d:Fungi(1.0000),p:Ascomycota(1.0000),c:Orbiliomycetes(1.0000),o:Orbiliales(1.0000),f:Orbiliaceae(1.0000),g:Arthrobotrys(1.0000),s:Arthrobotrys_oligospora_SH1515576.08FU(0.9000)	Fungi	Ascomycota	Orbiliomycetes	Orbiliales	Orbiliaceae	Arthrobotrys
OTU287	TGGCTCTCGCATCGATGAAGAACGTAGCGAAGTGCGATAAGTAGTGTGAATTGCAGAATTCCGTGAATCATCGAATCTTTGAACGCAAATTGCACTCCCTGGCATTCCGGGGAGTATGCCTGTTTGAGGGTCGGTATAAATAACGATCGAGGTGTTGCTTTTTTGTAACATTTTCGGAGCTGGGTTATCTTAGGTTTTTTTAAGAGACCTGAAATTGACTTTTCTTGCGCATCTTAGACGTATAATCTTGTCTTTTGGATGTCAGGA	d:Fungi(1.0000)	Fungi	_	_	_	_	_
OTU288	TGGTTCTCGCATCGATGAAGAACGCAGCGAAATGCGATAAGTAATGTGAATTGCAGAATTCAGTGAATCATCGAATCTTTGAACGCACCTTGCGCTCCTTGGCATTCCGAGGAGCATGCCCGTTCGAGCGTCATGAAATCTTCTCAAAAGGTGACATGGTGATGTATCATCAACCCTTTTGGACTTGGACCTTGCCGGCTAGGCTGGTCTCAAATGCCTTAGCTGGAACCCTTCTCTCGATGGATCTCAACGTCGGCGTGATAATAA	d:Fungi(1.0000),p:Basidiomycota(0.9100),c:Agaricomycetes(0.8099),o:Cantharellales(0.3159),f:Botryobasidiaceae(0.0916),g:Haplotrichum(0.0202),s:Haplotrichum_curtisii_SH1241005.08FU(0.0044)	Fungi	Basidiomycota	Agaricomycetes	_	_	_
OTU289	TGGTTCTGGCATCGATGAAGAACGCAGCGAAATGCGATAAGTAATGTGAATTGCAGAATTCAGTGAATCATCGAATCTTTGAACGCACATTGCGCCCCTCGGTATTCCGGGGGGCATGCCTGTTCGAGCGTCATTACACCAATCAAGCCTCGCTTGGTCTTGGGCGTCCGCGGTTCCGCCGCGCGCCCCAAAGTCTCCGGCTGAGCCGCCCGTCTCGAAGCGTTGTGATCTAATCGAATCGCTTGCGGGATCGGGCCGGCTTGTCCG	d:Fungi(1.0000)	Fungi	_	_	_	_	_
OTU290	TGGCTCTCGCATCGATGAAGAACGCAGCGAAATGCGATAAGTAATGTGAATTGCAGAATTCAGTGAATCATCGAATCTTTGAACGCACCTTGCGCTCCTTGGTATTCCGAGGAGCATGCCTGTTTGAGTGTCAGTTTATTATCAACCGCTCCCGGCTTTTGTAGTTGGGTTTGGCGGATTGGATATGGAGGTTTGCAGGCACTTTTAAAGTGGTCAGCTCCTCTGAAATGCATTAGCGGAACCGTTTGCAATCTGTTAACTGGTGTG	d:Fungi(1.0000),p:Basidiomycota(1.0000),c:Agaricomycetes(1.0000),o:Agaricales(1.0000),f:Agaricaceae(1.0000),g:Leucoagaricus(0.9400)	Fungi	Basidiomycota	Agaricomycetes	Agaricales	Agaricaceae	Leucoagaricus
OTU291	TGGTTCTGGCATCGATGAAGAACGCAGCGAAATGCGATAAGTAATGCGAATTGCAGAATTCCAGTGAGTCATCGAATCTTTGAACGCACATTGCGCCCTTTGGTATTCCGAAGGGCATGCCTGTTCGAGCGTCATTATCACCCCTCAAGCCCCCGGCTTGGTGTTGGACGGCTTGGTTGACCGCAACGTCGACCCCTCCTAAAGACAATGACGGCGCCCCGCGGCACCCCCGGTACACTGAGCTTTTCATCGAGCACGTATCGGACA	d:Fungi(1.0000),p:Ascomycota(0.9900),c:Eurotiomycetes(0.9801),o:Chaetothyriales(0.9703),f:Herpotrichiellaceae(0.9218)	Fungi	Ascomycota	Eurotiomycetes	Chaetothyriales	Herpotrichiellaceae	_
OTU292	TGGTTCTGGCATCGATGAAGAACGCAGCGAAATGCGATAAGTAGTGTGAATTGCAGAATTCAGTGAATCATCGAATTTTTGAACGCATATTGCGCCTCATGGAATTCCACGAGGCATGCCTGTTCGAGCGTCATTTTCTCCTCAAGCTCTGCTTGGTGTTGGGCACTTGTCCCTGGTGGACTTGCCCCAAAAGTATTGGCGGCTGGCGATGAGGCCTACGGAGCGCAGCACATGCAATCCACGGCATCATGGCGGCGACCAGAAGCT	d:Fungi(1.0000),p:Ascomycota(0.8900),c:Dothideomycetes(0.6319),o:Pleosporales(0.3855)	Fungi	Ascomycota	_	_	_	_
OTU293	TGGCTCTCGCATCGATGAAGAACGTAGCGAAGTGCGATAAGTAATGTGAATTGCAGAATTCCGTGAATCATCGAATCTTTGAACGCAAATTGCACTCTCTTCGGAGAGTATGCCTGTTTGAGGGTCAGTATTAATAAAAAATCGGTGCGTTGCAATTTTTTGTGACGTTTCCGGAGTTTGAGTTATCTTAACTTCTGGGTTTTAAGAGGCTTAAAATTGACCTTTTTTGTGCATTTTAGACGTACATAAATTTTTTTATTCGTCTAT	d:Fungi(1.0000),p:Glomeromycota(1.0000),c:Glomeromycetes(0.9800),o:Glomerales(0.9506),f:Glomeraceae(0.9221)	Fungi	Glomeromycota	Glomeromycetes	Glomerales	Glomeraceae	_
OTU294	TGGCTCCCACATCGATGAAGAACGCAGCGAAATGTGATAAGTAATGTGAATTGCAGAATTCAGTGAATCATCGAATCTTTGAACGCACCTTGCGCTCCTTGGTATTCCGAGGAGCATGTCTGTTTGAGTGTTATGAAATCTTCAACACCCCCTTTTTTTATTAACAGGGTTAGTGTTTGGATCCTGGGTGTTGTGCTGGCTTCACTTCGAGGTTGGCTCGCCTGTAATACATGAGCAAGCATCGTCTTACGATATCTGGCTTGACTT	d:Fungi(1.0000),p:Basidiomycota(0.9600),c:Microbotryomycetes(0.5664),o:Sporidiobolales(0.2889)	Fungi	Basidiomycota	_	_	_	_
OTU295	TGGTTCTGGCATCGATGAAGAACGCAGCGAAATGCGATAAGTAATGTGAATTGCAGAATTCAGTGAATCATCGAATCTTTGAACGCACATTGCGCCCTTTGGCATTCCGAAGGGCATGCCCGTTCGAGCGTCATTAACACCAATCAAGCCTGGCTTGGTCTTGGGCGACGGGGTCTCCCCCGCGCCCGTATGTCCCCGGCTGGACGAACCGTACCTCAGCGTTGTGGCAACAGAATCGCTTCGGGAACGTTCGGACGCGCCGTCAAA	d:Fungi(1.0000),p:Ascomycota(0.8700),c:Dothideomycetes(0.7569)	Fungi	Ascomycota	Dothideomycetes	_	_	_
OTU296	TGGCTCTCGCATCGATGAAGAACGCAGCGAAATGCGATAAGTAATGTGAATTGCAGAATTCAGTGAATCATCGAATCTTTGAACGCACCTTGCACCCTTTGGTATTCCGAAGGGTATGCCTGTTTGAGTGTCATTAAATTCTCAAACCTGCTGGTCTTTATTGACTATGTAGGCTTTGGATGTGGGAGCTGCTGGCCTAACGGGTCGGCTCTCCTTAAATGCATTAGTGGCTTGTCGATCCCCATTCACTTGGTGTGATAGTAATAT	d:Fungi(1.0000),p:Basidiomycota(0.9900),c:Agaricomycetes(0.9801),o:Agaricales(0.9703),f:Cyphellaceae(0.9509),g:Rectipilus(0.9319)	Fungi	Basidiomycota	Agaricomycetes	Agaricales	Cyphellaceae	Rectipilus
OTU297	TGGCTCTCGCATCGATGAAGAACGTAGCGAAGTGCGATAAGTAATGTGAATTGCAGAACTCCGTGGATCATCGAATCTTTGAACGCAAATTGCACTTTCCGGTATTCCGGAGAGTATGCCTGTTTGAGGGTCGTTAAGATTAACGATCGATTTCGTTTCTTTCGGGTGACGATTTCGGAATTGAGCCCCCGTCTTTAAAGATTTTCTTTTTTAAAGAGGCTTAAAATTTTTTTGATCGGCATGATGAGACATGTTTAGATACGTTAG	d:Fungi(1.0000),p:Glomeromycota(0.9900),c:Glomeromycetes(0.9801),o:Glomerales(0.9703),f:Glomeraceae(0.9606)	Fungi	Glomeromycota	Glomeromycetes	Glomerales	Glomeraceae	_
OTU298	TGGCTCACGCATCGATGAAGAACGCAGCGAAATGCGATAAGTAATGTGAATTGCAGAATTCAGTGAATCATCGAATCTTTGAACGCACCTTGCGCTCCCTGGTATTCTGGGGAGCATGCCTGTTTGAGTGTCATGAAATTCTCAACCTCATGTCTTCCATTTTGGAAGGCTTGGGTATTGGAATGTGGGAGTGTGCCATGTTTCCTTTTGAGGGGACAGAGGCTCTCCTGAAATGCATAGTGAATCCAGCTTTCTGTCCTGGGGTCG	d:Fungi(1.0000),p:Basidiomycota(1.0000),c:Agaricomycetes(1.0000),o:Agaricales(1.0000)	Fungi	Basidiomycota	Agaricomycetes	Agaricales	_	_
OTU299	TGGCTCTCGCATCGATGAAGAACGCAGCGAAATGCGATAAGTAATGTGAATTGCAGAATTCAGTGAATCATCGAATCTTTGAACGCACCTTGCGCTCCTTGGTATTCCGAGGAGCATGCCTGTTTGAGTGTCATTAATATATATCAACCTGTCTGGTTGGATGGTGGGTTTGCTGGCCTTTTTGGGTCAGCTCACCTTAAATGCATTAGCGGACAATATTTTGTGAACTGTTCATTGGTGTGATAATTATCTATGCTATTGAATGTG	d:Fungi(1.0000),p:Basidiomycota(1.0000),c:Agaricomycetes(1.0000),o:Agaricales(1.0000),f:Cortinariaceae(0.9900),g:Cortinarius(0.9801),s:Cortinarius_rapaceoides_SH1571730.08FU(0.7645)	Fungi	Basidiomycota	Agaricomycetes	Agaricales	Cortinariaceae	Cortinarius
OTU300	TGGTTCTGGCATCGATGAAGAACGCAGCGAAATGCGATAAGTAATGTGAATTGCAGAATTCAGTGAATCATCGAATCTTTGAACGCACATTGCGCCCATTAGTATTCTAGTGGGCATGCCTGTTCGAGCGTCATTTCAACCCTTAAGCCTAGCTTAGCGTTGGGAGACTGCGCTAAACCGCAGCTCCTCAAAACCAGTGGCGGAGTTTATCGTGCTCTGAGCGTAGTAATTTCATTCTCGCTTCTGTAAACCGGTAGACGACAGCCA	d:Fungi(1.0000),p:Ascomycota(0.8600),c:Sordariomycetes(0.7396),o:Xylariales(0.6361),f:Hyponectriaceae(0.5406),g:Monographella(0.4596),s:Monographella_nivalis_SH1179515.08FU(0.3906)	Fungi	Ascomycota	Sordariomycetes	_	_	_
OTU301	TGGTTCTGGCATCGATGAAGAACGCAGCGAAATGCGATAAGTAATGCGAATTGCAGAATTCAGTGAGTCATCGAATCTTTGAACGCACATTGCGCCCTGTGGTATTCCGCAGGGCATGCCTGTTCGAGCGTCATTTCAACCCTCAAGCACTGCTTGGTGTTGGGCCCTGCCCGTAGCGGCCGGCCCTAAAGACAGTGGCGGCGCCGTCTGGCTCTAAGCGTAGTACAACTCTCGCTCTAGAGTCCTGCGGTAGCTTGCCAGAACCCC	d:Fungi(1.0000),p:Ascomycota(1.0000),c:Leotiomycetes(1.0000),o:Helotiales(1.0000),f:Myxotrichaceae(1.0000),g:Oidiodendron(0.7200),s:Oidiodendron_pilicola_SH1564449.08FU(0.5112)	Fungi	Ascomycota	Leotiomycetes	Helotiales	Myxotrichaceae	Oidiodendron
OTU302	TGGCTCCGGCATCGATGAAGAACGCAGCGAAATGCGATAGCTAGTGTGAATTGCAGATTTTAGTGAATCATCGAGTCTTTGAACGCACATTGCGCCCTTTGGTATTCCTCAGGGCATGCCTATTCGAGCGTCGTTTCGACCTCGAGCTCAGCTTGGTGTTGAGGATTGCAGCGCATCCTTCAAAAGCATCGGCGGCAGCGCAGCTCCATCGCAGCACAATGCGTGCAGGCTGTCACCTGTTTGCCAGAACCCTTTTTTCTAAGCTCG	d:Fungi(1.0000),p:Ascomycota(0.9800)	Fungi	Ascomycota	_	_	_	_
OTU303	TGGCTCTCGCATCGATGAAGAACGCAGCGAATTGCGATAAGTAATGTGAATTGCAGAATTCAGTGAATCATCGAATCTTTGAACGCACCTTGCACCCTTTGGTATTCCGAAGGGTATGCCCGTTTGAGTGTCATTGTAATCTCACACTCGAGTTTTTCTTCTCGAGAGGTGGACTTGGAGGTTGCGACCTTTGTTGGCTGCTCCTCTCAAATGCGTTAGCGGTGCTTACGATCTCGCATCACAAACCAGTGTAATAAGATTTCGCTG	d:Fungi(1.0000),p:Basidiomycota(0.7000),c:Agaricomycetes(0.4830),o:Sebacinales(0.3284),f:Sebacinaceae(0.2135),g:Efibulobasidium(0.1324)	Fungi	Basidiomycota	_	_	_	_
OTU304	TGGCTCTCGCATCGATGAAGAACGCAGCGAAATGCGATACGTAATGTGAATTGCAGAATTCAGTGAATCATCGAATCTTTGAACGCACATTGCACTCTCTGGTATTCCGGAGAGTATGCTTGTTTGAGTATCTGTAAACATCTCAACCCTCAAGGCGCTTGCGTCGGGAGGATTGGACTTGAGCGATCCCGACTCTTTCTCACGAAAGAGGAGGGTCGCTTGAAATGCAGGTGCAGCAGGACATTCTTCTGAGCTAAAAGCATATCT	d:Fungi(1.0000),p:Mortierellomycota(1.0000),c:Mortierellomycetes(1.0000),o:Mortierellales(1.0000),f:Mortierellaceae(1.0000),g:Mortierella(0.7500),s:Mortierella_cystojenkinii_SH1608145.08FU(0.5625)	Fungi	Mortierellomycota	Mortierellomycetes	Mortierellales	Mortierellaceae	Mortierella
OTU305	TGGTTCTGGCATCGATGAAGAACGCAGCGAAATGCGATAAGTAATGTGAATTGCAGAATTCAGTGAATCATCGAATCTTTGAACGCACATTGCGCCCGCTAGTATTCTAGCGGGCATGCCTGTTCGAGCGTCATTTCAACCCTCAAGCACTGCTTGGTGTTGGGGCCCTACAGCTTCTGTAGGCCCTGAAAACTAGTGGCGGGCTCGCTATAACTCCGAGCGTAGTAGTAACATCTCGCTTAGGACGTGATGGCGGGATCCGGCCGT	d:Fungi(1.0000),p:Ascomycota(1.0000),c:Sordariomycetes(0.9900),o:Sordariales(0.9801),f:Sordariales_fam_Incertae_sedis(0.9703),g:Cordana(0.9606),s:Cordana_terrestris_SH1524169.08FU(0.9414)	Fungi	Ascomycota	Sordariomycetes	Sordariales	_	Cordana
OTU306	TGGTTCTGGCATCGATGAAGAACGCAGCGAAATGCGATAAGTAATGTGAATTGCAGAATTCAGTGAATCATCGAATCTTTGAACGCACATTGCGCCCGCCAGCACTCTGGCGGGCATGCCTGTCCGAGCGTCATTTCGACCCTCGAGCCCCCGCGGCCCCCCACTGGGAGAACCCCAGCGGGGCGTGCCGGCCCGCGGGGCTCGGTGTTGGGGGACGGCCGCCCGCGCCGCCCCCGAAATGCAGTGGCGACCCCCGCCGCGGCCTCC	d:Fungi(1.0000),p:Ascomycota(1.0000),c:Sordariomycetes(0.9900),o:Hypocreales(0.9801),f:Ophiocordycipitaceae(0.9605)	Fungi	Ascomycota	Sordariomycetes	Hypocreales	Ophiocordycipitaceae	_
OTU307	TGGCTCTCGCATCGATGAAGAACGCAGCGAAATGCGATAAGTAATGTGAATTGCAGAATTCAGTGAATCATCGAATCTTTGAACGCACATTGCGCCCTTTGGCATTCCTCAGGGCATGCCTGTTCGAGCGTCACTAACAACCACTTCACATCTAATGTGGTATTGACTGATGTGGAAGGCACTTGCGGTGCTTGTCCCACTCAGTCGAAATGTATAGGCCAGAGAAGCAAACCATGGCAACAGACTCACAGAGTATTATACAATGCT	d:Fungi(1.0000),p:Ascomycota(1.0000),c:Pezizomycetes(1.0000),o:Pezizales(1.0000),f:Tuberaceae(1.0000),g:Tuber(0.8500)	Fungi	Ascomycota	Pezizomycetes	Pezizales	Tuberaceae	Tuber
OTU308	TGGCTCTCGCATCGATGAAGAACGTAGCGAAGTGCGATAAGTAATGTGAATTGCAGAATTCCGTGAATCATCGAATTTTTGAACGCAAATTGCACTCTCTGGCATCCCGGAGAGTATGCCTGTTTGAGGGTCAGTATAATTAAAAATCGGTGCGTTTTTGTAACGTTTCCGGAGTTTGGGTTATCATAAACCTTCTTAAAGGGTTTAAGAGGCTTAAAATTGATATTTTTGCGCATTTTTTAGACGTACATAAAATTTTTTTTATTC	d:Fungi(1.0000),p:Glomeromycota(1.0000),c:Glomeromycetes(0.8300),o:Glomerales(0.6889),f:Glomeraceae(0.5718)	Fungi	Glomeromycota	Glomeromycetes	Glomerales	_	_
OTU309	TGGCTCTCGCATCGATGAAGAACGCAGCGAAATGCGATACGTAATGTGAATTGCAGAATTCAGTGAATCATCGAATCTTTGAACGCATCTTGCACTCCTTGGCATTCCTTGGAGTATGTCTGTTTCAGTATCATTAATATCTATCGAGCTCTTGAGATTTTCTCAAGTAAATCGAAATTGAGCTTTTGTAGTAGCTTTTTTAGCTTTTACTGGCTTTAAATTTAGTCGTGGCCGCATCTTTGAAAGATACTGGCGTCATAGTTGACT	d:Fungi(1.0000)	Fungi	_	_	_	_	_
OTU310	TGGCTCTCGCAACGATGAAGAACGCAGCGAAATGCGATACGTAATGTGAATTGCTTTCCGTGAATCATCGAATCTTTGAACGCACATTGCACTCTTTTAGAGTATGCCTGTTTGAGAATCTATAGTATTTATTTTTGACTATTGCTTTTTTGGAAGCATAGGAAAAAGATATGGAGTTTCCCTTGAAAGGGGGTACTCTGAAATAGATTGCCTCTGTTTTGATGGACTCGACGAAGTTTTTCAATCCTACAGAAAAGTATTTGAATG	d:Fungi(1.0000),p:Chytridiomycota(0.9600),c:Rhizophydiomycetes(0.8832),o:Rhizophydiales(0.8125)	Fungi	Chytridiomycota	Rhizophydiomycetes	Rhizophydiales	_	_
OTU311	TGGCTCTTGCAACGATGAAGAACGCAGTGAAATGCGAAAAGTAATGCGATTTGCATGAATCTGTGAGTCATCAAGTCTTTGAACGCACCTTGCACTCTCTGCGTAAGTAGGGAGTATGCCTGTTTGAGAATCTTATTTCGTATATCAACCTTGGTTAAGGTTGGATGTGGCTGTTCAATACGCCGTCGTCTATGGATGGATGATGGAATGTGTCAGCTTAAATGTCAGTCGATGGTGCCATGCGCTCCCTCCTAAGCTATAGTATAT	d:Fungi(1.0000),p:Rozellomycota(0.7100)	Fungi	Cryptomycota	_	_	_	_
OTU312	TGGCTCTCGCATCGATGAAGAACGCAGCGAAATGCGATACGTAATGTGAATTGCAGATTCAGTGAATCATCGAATCTTTGAACGCATATTGCGCTCTCTGGTATTCCGGGGAGCATGCCTGTTTCAGCATCATTTGAACATCTCAAAATCGCTTTTTTGTGATTTTGGAAGTTGGGCTTTTGTTGTGTAGAAAATCCCAACACAACTGGCCTGAAATTTGTGACATATTATTGCAAGAAAATATGTAGGTGCGTTGCGGCCAAAGAC	d:Fungi(1.0000),p:Mucoromycota(0.9300),c:Endogonomycetes(0.8649),o:GS21(0.8044)	Fungi	Mucoromycota	Endogonomycetes	_	_	_
OTU313	TGGCTCTCGCATCGATGAAGAACGCAGCGAAATGCGATAAGTAATGTGAATTGCAGAATTCAGTGAATCATCGAATCTTTGAACGCATCTTGCGCTCCTTGGTATTCCGAGGAGCATGCCTGTTTGAGTGTCATAAAATTCTCAACCATTCACTTTATTGGAATGGATTGGAACATGGGATTGTGCAGGCCTATTTCGAGTCAGCTATCCTTAAATGCATTAGCCAAAAGCCTCTATTTTATCTGGTGTGATAAATCTATCACCAAT	d:Fungi(1.0000),p:Basidiomycota(0.9800),c:Agaricomycetes(0.9408),o:Agaricales(0.8938),f:Inocybaceae(0.3754),g:Inocybe(0.1539)	Fungi	Basidiomycota	Agaricomycetes	Agaricales	_	_
OTU314	TGGTTCTCGCATCGATGAAGAACGCAGCGAAATGCGATACGTAATGTGAATTGCAGATTGTGAATCATCGAATCTTTGAACGCATATTGCACTCTTTGGTATTCCGAGGAGTATGCTTGTTTCAGTATCATGAAAATCTCACATAGTCAATTTCTTTTTTTGGAAATCAACTTGTGGACTTGGATTTGCGATCCCCTTTAAAAAGGGATTGCTAATCTGAAATAGATTTCATGAAGCTTAATATGCTTTGAATCTTTGCTTAATAGT	d:Fungi(1.0000),p:Mucoromycota(1.0000),c:Umbelopsidomycetes(1.0000),o:GS23(1.0000)	Fungi	Mucoromycota	Umbelopsidomycetes	_	_	_
OTU315	TGGTTCTGGCATCGATGAAGAACGCAGCGAAATGCGATAAGTAATGTGAATTGCAGAATTCAGTGAATCATCGAATCTTTGAACGCACATTGCGCCCGCCAGTACTCTGGCGGGCATGCCTGTTCGAGCGTCATTTCAACCCTCAAGCTCTGCTTGGTGTTGGGGATCAGCGTTAGTGCCTTCGGGTGCTGCTGTCCCCTAAATCTAGTGGCGGTCCCGCTGTAGCCTCCTCTGCGTAGTAGTTTTCTCCTCGCTCTGGAATCTCAG	d:Fungi(1.0000),p:Ascomycota(1.0000),c:Sordariomycetes(0.9500),o:Hypocreales(0.9025)	Fungi	Ascomycota	Sordariomycetes	Hypocreales	_	_
OTU316	TGGTTCTGGCATCGATGAAGAACGCAGCGAAATGCGATAAGTAATGTGAATTGCAGAATTCAGTGAATCATCGAATCTTTGAACGCACATTGCGCCCTTTGGTATTCCGAAGGGCATGCCTGTTCGAGCGTCATTTCAAACCTCAAGCCTCGGCTTGGTATTGAGCGGTTTCGCCTTCGGAAACGGAGGCGCCCTCGAAACTCGTGGGCGGTGATGTCCAGCGTCGTAGCGTAGTCATAAAACAATTCCGCTTCCGACCGCTTGGGC	d:Fungi(1.0000),p:Ascomycota(1.0000),c:Dothideomycetes(0.9900),o:Tubeufiales(0.7524),f:Wiesneriomycetaceae(0.5718),g:Wiesneriomyces(0.4346),s:Wiesneriomyces_laurinus_SH1558609.08FU(0.3086)	Fungi	Ascomycota	Dothideomycetes	Tubeufiales	_	_
OTU317	TGGCTCTCGCATCGATGAAGAACGTAGCGAAGTGCGATAAGTAATGTGAATTGCAGAATTCCGTGAATCATCGAATCTTTGAACGCAAATTGCACTCTCTGGCATCCCGGGGAGTATGCCTGTTTGAGGGTCAGTATAATTAAAAATCGGTGCGTTGCATTATCTTATTGCGACGTTTCCGGAATTTGGGTTATCTTAAACTTCTAGGGGTTTTAAGAGGCTTAAAATTGATATCTTTTTGCGCATTTTTTAGACGTACATAAAATT	d:Fungi(1.0000),p:Glomeromycota(1.0000),c:Glomeromycetes(0.9900),o:Glomerales(0.9801),f:Glomeraceae(0.9703)	Fungi	Glomeromycota	Glomeromycetes	Glomerales	Glomeraceae	_
OTU318	TGGCTCTCGCATCGATGAAGAACGCAGCGAAATGCGATAAGTAATGTGAATTGCAGAATTCAGTGAATCATCGAATCTTTGAACGCACCTTGCGCTCCTTGGTATTCCGAGGAGCATGCCTGTTTGAGTGTCATTAAATTCTCAACCTTATCAGTTTATTTCTGATAGTGGCTTGGATGTGGGGGTTTCTCTTGCTGGCTCAGGTCAGCTCCCCTTAAATGCATTAGCTGGTGCCCTGTGTGGACTTGTCTATTGGTGTGATAATTA	d:Fungi(1.0000),p:Basidiomycota(1.0000),c:Agaricomycetes(1.0000),o:Agaricales(1.0000)	Fungi	Basidiomycota	Agaricomycetes	Agaricales	_	_
OTU319	TGGTTCTGGCATCGATGAAGAACGCAGCGAAATGCGATAAGTAATGCGAATTGCAGAATTCAGTGAGTCATCGAATCTTTGAACGCATATTGCGCCCTTTGGTATTCCGAAGGGCATGCCTGTTCGAGCGTCATTATCAACTATCAAGCCTGGCTTGTCGTTGGACCTTTTTGCCACTGAAATATGTGACAGGTCCGAAAGATAATGACGGCGTCATGTTTGACCCTAAATGCAACGAGCTTTTTATAGCACGCATTGAAGTGGTCG	d:Fungi(1.0000),p:Ascomycota(0.8800),c:Eurotiomycetes(0.6952),o:Chaetothyriales(0.5492),f:Herpotrichiellaceae(0.3680)	Fungi	Ascomycota	Eurotiomycetes	_	_	_
OTU320	TGGCTCACGCATCGATGAAGAACGCAGCGAAATGCGATAAGTAATGTGAATTGCAGAATTCAGTGAATCATCGAATCTTTGAACGCACCTTGCGCTCCCTGGTATTCCGGGGAGCATGCCTGTTTGAGTGTCATGAAATTCTCAACCCTCATGTCTTCCTTTTGGAAGGCTTGGGTTTTGGAATGTGGGAGTGTGCCGTGTTTCCTTTTGAAGGGACAGAGGCTCTCCTGAAATGCATGAGTGAATCTAGCTTTCTGCCCTGGGGTT	d:Fungi(1.0000),p:Basidiomycota(1.0000),c:Agaricomycetes(1.0000),o:Agaricales(1.0000)	Fungi	Basidiomycota	Agaricomycetes	Agaricales	_	_
OTU321	TGGTTCTCGCATCGATGAAGAACGCAGCAAATTGCGATAAGTAATGTGAATTGCAGGATTTTGTGAATCATCGAATTTTTGAACGCACATTGCACCTTCTGGTATTCCGGAGGGTATACCTGTTTGAGCGTCATTTATATACTCAAAACCTACGTTTTGGTTATGGGCACGTATCTGGCGCCAGCTAGATTTGCCTGAAATATAGTGGTAGAGATCGCTAGAAGTGATGCAAGTTAGCCAATGCTATTAAAGATAATTCGTTGGTGA	d:Fungi(1.0000),p:Ascomycota(1.0000),c:Saccharomycetes(1.0000),o:Saccharomycetales(1.0000),f:Lipomycetaceae(1.0000),g:Lipomyces(1.0000)	Fungi	Ascomycota	Saccharomycetes	Saccharomycetales	Lipomycetaceae	Lipomyces
OTU322	TGGCTCTAGCATCGATGAAGAACGCAGCGAAACGCGATAAGTAGTGTGAATTGCAGAATTCAGTGAATCATCGAATCTTTGAACGCACATGGCGCCTCTCAGTATCCTGGGAGGCATGCCTGTCCGAGCGTCGTTTCAACCCTCGAGCCCCAGTGGCCCGGCGTTGGGGATCTACGACCCGTCGTAGGCCCTGAAAACCAGTGGCGGACCCGTAGCGGCCCTTCCTTTGCGTAGTAGCATTCGCCTCGCATCGGGAGCCCTCGGGCA	d:Fungi(1.0000),p:Ascomycota(1.0000),c:Sordariomycetes(1.0000),o:Hypocreales(0.7600)	Fungi	Ascomycota	Sordariomycetes	Hypocreales	_	_
OTU323	TGGTTCCGGCATCGATGAAGAACGCAGCGAAATGCGATAAGTAATGTGAATTGCAGAATTCAGTGAATCATCGAGTCTTTGAACGCACATTGCGCCCCCTGGTATTCCGGGGGGCATGCCTGTCCGAGCGTCATTGCTGCCCTCCAGCCCGGCTGGTGTGTTGGGCCGCCGTCCCGTTCCCCTCCGGGGGGCTGGGACGGGCCCGAAAGGCAGCGGCGGCACCGCGTCCGGTCCTCGAGCGTATGGGGCTTTGTCACCCGCTCTGTA	d:Fungi(1.0000),p:Ascomycota(1.0000),c:Eurotiomycetes(1.0000),o:Eurotiales(1.0000),f:Trichocomaceae(0.3600)	Fungi	Ascomycota	Eurotiomycetes	Eurotiales	_	_
OTU324	TGGCTCTCGCATCGATGAAGAACGCAGCGAAATGCGATAAGTAATGTGAATTGCAGAATTCAGTGAATCATCGAATCTTTGAACGCATCTTGCATTCCTTGGTATTCCGAGGAGTATGCCTGTTTGAGTGTCATGAAATTCTCAATTCCTTCAAATTTATTTTTGAAGGGCATTTGGATAATGGAAGTTTTGCAGGCTTCTTTTTCATAGTCTGCTCTTCTTAAATGCATTAGCAAGGACTTTGTTTGACCTTGGTTTTGATAATTC	d:Fungi(1.0000),p:Basidiomycota(0.9900),c:Agaricomycetes(0.9702),o:Agaricales(0.8635),f:Tricholomataceae(0.4145),g:Clitocybe(0.1534),s:Clitocybe_hesleri_SH1155529.08FU(0.0552)	Fungi	Basidiomycota	Agaricomycetes	Agaricales	_	_
OTU325	TGGCTCTGGCATCGATGAAGAACGCAGCGAAATGCGATAAGTAATGTGAATTGCAGAATTCAGTGAATCATCGAATCTTTGAACGCACATTGCGCCCCTCGGCATTCCGGGGGGCATGCCTGTTCGAGCGTCATTTCAACCCTCAAGCGCCGCTTGGTGTTGGGCTTCGCCGGTCGCCCGGCGGGCCTTAAAATCAGTGTGCGGTGCCGCAGGGCCCTGAGCGTGGTCCATCTCTTCGCTACAGGCCCCCCGCGCGCGCCGCCATCA	d:Fungi(1.0000),p:Ascomycota(0.9900),c:Leotiomycetes(0.5841),o:Helotiales(0.3446),f:Hyaloscyphaceae(0.0724)	Fungi	Ascomycota	_	_	_	_
OTU326	TGGTTCTGGCATCGATGAAGAACGCAGCGAAATGCGATAAGTAATGTGAATTGCAGAATTCAGTGAATCATCGAATCTTTGAACGCACATTGCACCCTCTGGTATTCCAGGGGGTATGCCTGTTCGAGCGTCATTTCAACCCTCAAGCTTAGCTTGGTATTGGTTGTCACCTAGTTAGGTGCTCCTTAAAATCATTGGCAGTGCCATCTAGCTTCAAGCGTAGTAAATTTTCTCGCTTTGGAAGTTTTAGATATGTGCTTGCCATCA	d:Fungi(1.0000),p:Ascomycota(0.9600),c:Leotiomycetes(0.8064),o:Helotiales(0.5080)	Fungi	Ascomycota	Leotiomycetes	_	_	_
OTU327	TGGTTCTGGCATCGATGAAGAACGCAGCGAAATGCGATAAGTAATGTGAATTGCAGAATTCAGTGAATCATCGAATCTTTGAACGCACATTGCGCCCGCTAGTATTCTGGCGGGCATGCCTGTTCGAGCGTCATTTCAACCCCTCAGGCCCTGGTGCCTGGCGTCGGGGCGTCTCCCTCGCGGGAGAGCCCTCAGAAACAGTGGCGGACCCGCCGCGGCTCCGAGCGCAGTAGTTAAAATTTCTCGCTAGGGAGGTCCGTGGTGGGG	d:Fungi(1.0000),p:Ascomycota(0.6100),c:Sordariomycetes(0.3721),o:Microascales(0.1860)	Fungi	_	_	_	_	_
OTU328	TGGCTCTCGCAACGATGAAGAACGCAGCGAAATGCGATACGTAATGTGAATTGCAGAATTCCGTGAATCATCAAATCTTTGAACGCACATTGCACTCTTTTAGAGTATGCCTGTTTGAGAATCTAATGTATTTCTTTTATCTTTTTTAAAACTTGTAAAAGAGTTTTATCAAAGGTAAAGATGTGAAGGTCTCTTTTAAAAGAGTCCTTTGAAATATATTACTATGACTTGAATGGTTTATCTATGATGACACTGTTTACGTTTTGG	d:Fungi(1.0000),p:Chytridiomycota(1.0000),c:Rhizophydiomycetes(1.0000),o:Rhizophydiales(1.0000),f:Angulomycetaceae(0.7800),g:Angulomyces(0.6084),s:Angulomyces_argentinensis_SH1647072.08FU(0.4746)	Fungi	Chytridiomycota	Rhizophydiomycetes	Rhizophydiales	Angulomycetaceae	_
OTU329	TGGCTCTCGCATCGATGAAGAACGCAGCGAAATGCGATACGTAGTGTGAATTGCAGAATCCAGTGAACCATCGAATCTTTGAACGCATATTGCACCTATTGGTATTCCGATAGGTATGCCTATTTGAGTGTTATGAAATTCTCATCCAAAATCCTTTTTTTTGGATGGTTCTGAGCTTGCACGTTGGCTGGCTCGAAATCAATGGGGTGACTTTAGACCAGTTTAACGTTATATTTTATTCTCGATAAGCTTGGTTTAGTGTGGTTT	d:Fungi(1.0000),p:Entorrhizomycota(1.0000),c:Entorrhizomycetes(1.0000),o:Entorrhizales(1.0000),f:Entorrhizaceae(1.0000),g:Entorrhiza(1.0000),s:Entorrhiza_cypericola_SH1505662.08FU(0.9600)	Fungi	Entorrhizomycota	Entorrhizomycetes	Entorrhizales	Entorrhizaceae	Entorrhiza
OTU330	TGGTTCTGGCATCGATGAAGAACGCAGCGAAATGCGATAAGTAATGTGAATTGCAGAATTCAGTGAATCATCGAATCTTTGAACGCACATTGCGCCCGTCAGTATTCTGGCGGGCATGCCTGTTCGAGCGTCATTACGCCCCTCAAGTCCCCCGTGGACTTGGTGTTGGGGATCGGCGAGCGCTGTCTTCTCAGCACGCCGTCCCCCAAATTTATTGGCGGTCTCGCCGTGGCCATCCTCTGCGCAGTAGTAAAACACTCGCAACGG	d:Fungi(1.0000),p:Ascomycota(1.0000),c:Sordariomycetes(1.0000),o:Hypocreales(1.0000),f:Clavicipitaceae(1.0000),g:Metarhizium(1.0000),s:Metarhizium_lepidiotae_SH1594434.08FU(0.7100)	Fungi	Ascomycota	Sordariomycetes	Hypocreales	Clavicipitaceae	Metarhizium
OTU331	TGGTTCCCGCATCGATGAAGAACGCAGCGAAATGCGATAAGTAATGTGAATTGCAGAATTCAGTGAATCATCGAATCTTTGAACGCACATTGCGCCCCTTGGTATTCCGAAGGGCATGCCTGTTCGAGCGTCATTTCAAACCTCAAGCCTAGCTTGGTATTGGGCCTTCGTCCCCAGGGACGTGCCCGAAATTCAGTGGCGGTGCCACCGAGCCTCAAGCGTAGCAGAATTTCCTCGCTTTGGAGAACTCGGTCTTGGTTGCCAGCC	d:Fungi(1.0000),p:Ascomycota(1.0000),c:Geoglossomycetes(0.7900),o:Geoglossales(0.6241),f:Geoglossaceae(0.4930),g:Sarcoleotia(0.1775),s:Sarcoleotia_globosa_SH1554720.08FU(0.0408)	Fungi	Ascomycota	Geoglossomycetes	_	_	_
OTU332	TGGCTCTCGCATCGATGAAGAACGCAGCGAAATGCGATACGTAATGTGAATTGCAGAATTCAGTGAATCATCGAATCTTTGAACGCACCTTGCGCCCCTTGGCATTCCGAGGGGCACACCCGTTTGAGCGTCGTGACATTCTCAAACCTTCTTGGTTTCTTGACCAGGAAGGCTTTGGACTTTGGAGGCTTTTGCTGGCTTTCCTTTGTTGGAGCCAGCTCCTCTGAAATGGATTAGTGGGGTCTGCTTTACCGATCCTTGACGTGA	d:Fungi(1.0000),p:Basidiomycota(0.9900),c:Agaricomycetes(0.9801),o:Russulales(0.9703),f:Russulaceae(0.9606),g:Russula(0.9510)	Fungi	Basidiomycota	Agaricomycetes	Russulales	Russulaceae	Russula
OTU333	TGGCTCTCGCATCGATGAAGAACGCAGCGAAATGCGATACGTAATGTGAATTGCAGAATTCAGTGAATCATCGAATCTTTGAACGCATATTGCGCCTTCTGGTATTCCGGAAGGCATGCTTGTTTGAGTATCAGTAACAACCTCAGCTCCTAATTCCTCTTTGGAGGAAAAGGGAGTTGGATTTGAGCGTTTCCAACAAACTCTTTTGCGGAGGAAGGAGGATCGCTTGAAATTGAGGTTCGGCCAGACGGTTAATTCCCTGGGCTA	d:Fungi(1.0000),p:Mortierellomycota(0.9800),c:Mortierellomycetes(0.8526),o:Mortierellales(0.7418),f:Mortierellaceae(0.5563),g:Mortierella(0.4172)	Fungi	Mortierellomycota	Mortierellomycetes	Mortierellales	_	_
OTU334	TGGCTCTCGCATCGATGAAGAACGTAGCGAAGTGCGATAAGTAGTGTGAATTGCAGAATCCGTGAATCATCGAATTTTTGAACGCAAATTGCACTCTCTGGTATTCCGGAGAGTATGCCTGTTTGAGGGTCAGTTTAAATAAAATCGATGTGTCGCTTTTGACATTTCGGAGCTGGGCTATCATAACCATACCAGGTTTAAGAGGCCTGAAATTCATATCTTTTTGTGCATCCTGGACGTGTATAATTAATTCATTTATCCGTTTTC	d:Fungi(1.0000),p:Glomeromycota(1.0000),c:Glomeromycetes(0.9800),o:Glomerales(0.9604),f:Glomeraceae(0.9412)	Fungi	Glomeromycota	Glomeromycetes	Glomerales	Glomeraceae	_
OTU335	TGGTTCTCGCATCGATGAAGAACGCAGCGAATTGCGATATGTAATGTGAATTGCAGAATTCAGTGAATCATCGAATCTTTGAACGCATCTTGCGCCCTTTGGTATTCCGAAGGGCATGCCTGTTTGAGTGTCATTAAATTCTCAACTACAAAAGTTTTTCTTTTTGTAGCTTGGATATTGGAGGTCTTTGCAGGCTCGAAAAGGGTCAGCTCCTCTTAAATGCATTAGCAGAACTTTAAAAAAAGGATCGGCTTTGGTTTGATAATA	d:Fungi(1.0000),p:Basidiomycota(1.0000),c:Agaricomycetes(1.0000),o:Agaricales(0.9900),f:Clavariaceae(0.8910),g:Clavulinopsis(0.4010)	Fungi	Basidiomycota	Agaricomycetes	Agaricales	Clavariaceae	_
OTU336	TGGCTCTGGCATCGATGAAGAACGCAGCGAAATGCGATAAGTAGTGTGAATTGCAGAATTCAGTGAATCATCGAATCTTTGAACGCACATTGCGCCCCTTGGTATTCCATGGGGCATGCCTGTTCGAGCGTCATCTACACCCTCAAGCTCTGCTTGGTGTTGGGCGTCTGTCCCGCCTCTGCGCGCGGACTCGCCTCAAAATCATTGGCAGCGGTCCTTGCCTCCTCTCGCGCAGCACATTGCGCTTCTCGAGGGGCGTGGGTCGCG	d:Fungi(1.0000),p:Ascomycota(1.0000)	Fungi	Ascomycota	_	_	_	_
OTU337	TGGTTCCGGCATCGATGAAGAACGCAGCGAAATGCGATAAGTAATGTGAATTGCAGAATTCCGTGAATCATCGAATCTTTGAACGCACATTGCGCCCCCTGGTATTCCGGGGGGCATGCCTGTCCGAGCGTCATTGCAACCCTCAAGCACGGCTTGTACGTTGGGTGTCGTCCCCCCGGGGACGCGCCCGAAAGGCAATGGCGGCGCCCGCATCGGAGCCCGAGCGTATGGGAAACTTTCCGCTCGACGCAGCCCCGGTCGGCGCTG	d:Fungi(1.0000),p:Ascomycota(1.0000),c:Eurotiomycetes(0.9900),o:Onygenales(0.8811)	Fungi	Ascomycota	Eurotiomycetes	Onygenales	_	_
OTU338	TGGCTCTCGCATCGATGAAGAACGTAGCGAAGTGCGATAAGTAATGTGAATTGCAGAATCCGTGAATCATCGAATCTTTGAACGCAAATTGCACTCCCTGGTATTCCGGGGAGTATGCCTGTTTGAGGGTCGGCTCACATCAAACTCGATGTGCCGTTTTTTTTTGCGGTACCTCGGAATTGGGTCATCTTCACCTTTGGGTTTGCAAGGGACCTGAAATTGATCATTTTTTTGCGCATCTTGGACGTTGTTAATTTTTTTTAATTG	d:Fungi(1.0000),p:Glomeromycota(0.9900),c:Glomeromycetes(0.9603),o:Glomerales(0.9315),f:Glomeraceae(0.8663)	Fungi	Glomeromycota	Glomeromycetes	Glomerales	Glomeraceae	_
OTU339	TGGCTCTCGCATCGATGAAGAACGCAGCGAAATGCGATAAGTAATGTGAATTGCAGAATTCAGTGAATCATCGAATCTTTGAACGCACCTTGCGCTCCTTGGCATTCCGAGGAGCATGCCTGTTTGAGTGTCATTGAATCTCTCTCAGAACCTGATTCCTCAAAGGGGATTCGGGAGGATGGATTGGTGGAGGATGCATTGGCTCACCTTTGCTTCTCTGAAATAGATTGGCGTTTTGGCTGCGACTCACAAACCGGTCGTCGGTAT	d:Fungi(1.0000),p:Basidiomycota(0.7300),c:Agaricomycetes(0.5183)	Fungi	Basidiomycota	_	_	_	_
OTU340	TGGTTCTGGCATCGATGAAGAACGCAGCGAAATGCGATAAGTAGTGTGAATTGCAGAATTCAGTGAATCATCGAATCTTTGAACGCACATTGCGCCCCTTGGTATCCCGAGGGGCATGCCTGTTCGAGCGTCATTTCACCCCTCAAGCCTGGCTTGGTGTTGGGCGACGTCCTTTTTGAGGACGCGCTTCGAAACGTTCGGCGGCGTGGCACCGGCTTTAAGCGTAGCAGAATCTTTCGCTTTTAAGGTCGAGGCCCCGTCTGCCGG	d:Fungi(1.0000),p:Ascomycota(1.0000),c:Dothideomycetes(1.0000),o:Mytilinidales(1.0000),f:Gloniaceae(1.0000),g:Cenococcum(1.0000)	Fungi	Ascomycota	Dothideomycetes	Mytilinidales	Gloniaceae	Cenococcum
OTU341	TGGTTCTGGCATCGATGAAGAACGCAGCGAAATGCGATAAGTAGTGTGAATTGCAGAATTCAGTGAATCATCGAATCTTTGAACGCACATTGCGCCCCTTGGTATTCCATGGGGCATGCCTGTTCGAGCGTCATTTGTACCCTCAAGCTCTGCTTGGTGTTGGGTGTTTGTCCTCTCCTCTGCGGTTGGACTCGCCTTAAAGCAATTGGCAGCCAGTGTTTTTGGTATTGAAGCGCAGCACATTTTGCGCATCTAGCCGAAAATACT	d:Fungi(1.0000),p:Ascomycota(1.0000),c:Dothideomycetes(0.9900),o:Pleosporales(0.9702),f:Phaeosphaeriaceae(0.8538),g:Septoriella(0.6574),s:Septoriella_hubertusii_SH1525151.08FU(0.4996)	Fungi	Ascomycota	Dothideomycetes	Pleosporales	Phaeosphaeriaceae	Septoriella
OTU342	TGGCTCTCGCATCGATGAAGAACGCAGCGAAATGCGATAAGTAATGTGAATTGCAGAATTCAGTGAATCATCGAATCTTTGAACGCACCTTGCGCTCCTTGGTATTCCGAGGAGCATGCCCGTTTGAGTGCCGTGAACATCCTCAACGCCTTGCTTTGTGCTGGGCGATTGGACTTGGACGCCTGCCGGCTAGCCGGCTCGTCTTAAATGCATCAGTGAATCCGGCCTCGAGTGCCGACCTTTCGACGTGACGGGTCCTTTGGACGA	d:Fungi(1.0000),p:Basidiomycota(0.9800),c:Agaricomycetes(0.9604),o:Cantharellales(0.1633),f:Botryobasidiaceae(0.0278),g:Botryobasidium(0.0047),s:Botryobasidium_conspersum_SH1509244.08FU(0.0008)	Fungi	Basidiomycota	Agaricomycetes	_	_	_
OTU343	TGGCTCTCGCATCGATGAAGAACGCAGCGAAATGCGATAAGTAATGTGAATTGCAGAATTCAGTGAATCATCGAATCTTTGAACGCACCTTGCGCCCCTTGGCTATTCCGAGGGGCATGCCTGTTTGAGTATCATGAACACCTCAACTCTCCCGGTTTGCCGTGATGAGCTTGGACTTTTGGGGGTTTTGCTGGCCTACGGTCGGCTCCTCTGAAACGGATCAGCTTGCCAGTGTTTGGCGGCGTCACGGGTGTGATAACTATCTAC	d:Fungi(1.0000),p:Basidiomycota(1.0000),c:Agaricomycetes(1.0000),o:Thelephorales(1.0000),f:Thelephoraceae(1.0000)	Fungi	Basidiomycota	Agaricomycetes	Thelephorales	Thelephoraceae	_
OTU344	TGGTTCTGGCATCGATGAAGAACGCAGCGAAATGCGATAAGTAATGTGAATTGCAGAATTCAGTGAATCATCGAATCTTTGAACGCACATTGCGCCCGCTAGTATTCTGGCGGGCATGCCTGTTCGAGCGTCATTTCAACCATCAAGCCTCAGGCTTGTGTTGGAGCCCTGCGGCTGCCCGCAGCCTCCTAAAAGCAGTGGCGGGCTCGCTATCACACCGAGTGCAGTAGTTTACTCTTCGCTCAGGGCGTGTGGCGGGTTCTAGCC	d:Fungi(1.0000),p:Ascomycota(0.9600),c:Sordariomycetes(0.9120),o:Sordariales(0.8664)	Fungi	Ascomycota	Sordariomycetes	Sordariales	_	_
OTU345	TGGTTCCGGCATCGATGAAGAACGCAGCGAAATGCGATACGTAATGTGAATTGCAGAATTCAGTGAATCATCGAGTCTTTGAACGCACATTGCGCCCCTTGGTATTCCGGGGGGCATGCCTGTCCGAGCGTCATTGCTGCCCTCAAGCACGGCTTGTGTGTTGGGCCCCGTCCTCCTTCCCGGGGGACGGGCCCGAAAGGCAGCGGCGGCACCGCGTCCGGTCCTCGAGCGTATGGGGCTTCGTCTTCCGCTCTTGTAGGCCCGGCC	d:Fungi(1.0000),p:Ascomycota(1.0000),c:Eurotiomycetes(1.0000),o:Eurotiales(1.0000),f:Aspergillaceae(0.9900),g:Penicillium(0.9702),s:Penicillium_smithii_SH2190075.08FU(0.1746)	Fungi	Ascomycota	Eurotiomycetes	Eurotiales	Aspergillaceae	Penicillium
OTU346	TGGTTCTGGCATCGATGAAGAACGCAGCGAAATGCGATAAGTAATGTGAATTGCAGAATTCAGTGAATCATCGAATCTTTGAACGCACATTGCGCCCGCCAGTATTCTGGCGGGCATGCCTGTTCGAGCGTCATTTCAACCCTCGAGCCCGACTCTGTATGGAGAACGGCCCGGTGTTGGGGACCGGCAATAGTGGAGCCTTGTGTTCCGCGCCGCCCCCGAAATTTAGTGGCGGCCCTCTGAGGCGACCTCTGCGTAGTAATTTTA	d:Fungi(1.0000),p:Ascomycota(0.9900),c:Sordariomycetes(0.9504),o:Hypocreales(0.8744),f:Cordycipitaceae(0.6733),g:Simplicillium(0.4982)	Fungi	Ascomycota	Sordariomycetes	Hypocreales	Cordycipitaceae	_
OTU347	TGGTTCTGGCATCGATGAAGAACGCAGCGAAATGCGATAAGTAATGTGAATTGCAGAATTCAGTGAATCATCGAATCTTTGAACGCACATTGCACCCCCTGGCATTCCAGGGGGTATGCCTGTTCGAGCGTCATTGCAAACCGTCAAGCCCGGCTTGGTGTTGGGCGTCACCGGTCTCGGTGCGCCTCAAAGCTAGTGGTGGTGCCCCCTGGCTCCGAGCGTAGTAAGTATCTCGCTCCTGGGGCCTGGGTGTCGTGCCCGCCGGAA	d:Fungi(1.0000)	Fungi	_	_	_	_	_
OTU348	TGGTTCTGGCATCGATGAAGAACGCAGCGAAATGCGATAAGTAATGTGAATTGCAGAATTCAGTGAATCATCGAATCTTTGAACGCACATTGCGCCCGCCAGTATTCTGACGGGCATGCCTGTTCGAGCGTCATTTCAAACCTCAAGCCACCTTGTGAGCTTGGTGCTGGAGCCTCTGTAAGTCCCTGAACGTACAGGCTCTGAAAATTCACGGCGGACCTTATAGGCCTCTGAGCGCAGTAAATTATTCTCGCTCCTGGGGTCCTA	d:Fungi(1.0000),p:Ascomycota(0.9800),c:Sordariomycetes(0.8232),o:Sordariales(0.4857)	Fungi	Ascomycota	Sordariomycetes	_	_	_
OTU349	TGGTTCTGGCATCGATGAAGAACGCAGCGAAATGCGATAAGTAATGTGAATTGCAGAATTCAGTGAATCATCGAATCTTTGAACGCACATTGCGCCTCAGGGTATTCCTTGAGGCATGCCTGTTCGAGCGTCGTTTAAACCCATAAAGCTTTGCTTTTGTGTTGGATTTTTGTTGGAACTTTTTGAAGTTTTGACAGATCCTAAAACGATTGGCAAATTCGACTTTGGCCCGTTTTTGAGAAAACGCATCGACTTGTGTTTACTTCA	d:Fungi(1.0000),p:Ascomycota(1.0000),c:Dothideomycetes(0.9700),o:Jahnulales(0.8924)	Fungi	Ascomycota	Dothideomycetes	Jahnulales	_	_
OTU350	TGGCTCTCGCATCGATGAAGAACGCAGCGAAATGCGATAAGTAATGTGAATTGCAGAATTCAGTGAATCATCGAATCTTTGAACGCACCTTGCGCCCTGTGGTATTCCGCAGGGCATGCCTGTTTGAGTGTCACGTTAAACCTCACCGCTTGTGATGTCAAAGTCGCTCGGGGTGGACTTGGACCGTGCCGTAGTTGGCTCGTCCTGAAATGCATTAGCCTGGTCGGCGTTACCGTTGCTGGCGGCCGTGGTGTGATAATCCTATCT	d:Fungi(1.0000),p:Basidiomycota(0.9700),c:Agaricomycetes(0.9312),o:Auriculariales(0.8474)	Fungi	Basidiomycota	Agaricomycetes	Auriculariales	_	_
OTU351	TGGCTCTCACATCGATGAAGAACATAGCAAAGTGTGAAAATTAATGTGAATTGCAGAATTCAGTGAATCATTGAGTTTTTGAACGCATCTTGCGCTTTTTGGTTATTCCAAGGAGCATGCCTGGTTGAGCAATGTGAACACACCTATCAAGACATGCATTGCTGTATGTGATGCCATGTTTTGGAATTGAGTGGAGGTTACCTTGGTGTGTTGTCATGCACGCCAAGGTTCACTTGAAATGAAGGAATGAGGAAAGCGGAAGCAGCA	d:Fungi(1.0000),p:Basidiomycota(0.9400)	Fungi	Basidiomycota	_	_	_	_
OTU352	AGGCTCTCGCATCGATGAAGAACGCAGCGAATTGCGAAACGTAATGTGACTTGCAAGTCTCGTGAATCATCGAATCTTTGAACGCATCTTGCACTATTCGGCTTCCCCGGATAGTATGCCTGGTTGAGTGTCTGTGTATCTCTCCTATACTCCATATAGGGATTTGGGGTTTTTCTCGTCAGGGGGTGGGTGTGAAACTTTTCACACACAACCTTTTGGTGAACCCTTTAAATGCAGCAAGCTCCCATCTTATCTTTTGGAAATACG	d:Fungi(1.0000),p:Kickxellomycota(1.0000),c:Kickxellomycetes(1.0000),o:Kickxellales(1.0000),f:Kickxellaceae(0.9600),g:Ramicandelaber(0.9216),s:Ramicandelaber_longisporus_SH1177481.08FU(0.3133)	Fungi	Kickxellomycota	Kickxellomycetes	Kickxellales	Kickxellaceae	Ramicandelaber
OTU353	TGGCTCTCGCATCGATGAAGAACGCAGCGAAATGTGATAAGTAATGTGAATTGCAGAATTCAGTGAATCATCGAATCTTTGAACGCACCTTGCGCTCTCTGGTATTCCGGAGAGCATGCCTGTTTGAGTGTCATGAACTCTTCAACCCACCGGTTCCTTGTTGAACCGAGTTGGTGTTTGGTTTTTGAGTGTTTTGCTTTGTTTTCGGACATAGCTCGCTCGTAATACATTAGCATCTCGATTTCGAAATTTCGGATTGACTCAGCG	d:Fungi(1.0000),p:Basidiomycota(1.0000),c:Microbotryomycetes(1.0000),o:Sporidiobolales(0.9300)	Fungi	Basidiomycota	Microbotryomycetes	Sporidiobolales	_	_
OTU354	TGGTTCCAGCATCGATGAAGAACGCAGCGAAATGCGATAAGTAATGTGAATTGCAGAATTCCGTGAATCATCGAATCTTTGAACGCACATTGCGCCCCCTGGCATTCCGGGGGGCATGCCTGTCCGAGCGTCATTTCTGCCCTCAAGCCCGGCTTGTGTGTTGGGTGTTGTCCCCCCCGGGGGACATGCCCGAAAGGCAGTGGCGGCGTCGCGTCCGGGTCCTCGAGCATATGGGGCTTTGTCACTCGCTCGGGATGGACTTGCGGG	d:Fungi(1.0000),p:Ascomycota(0.9600),c:Eurotiomycetes(0.9216),o:Eurotiales(0.7834),f:Aspergillaceae(0.1880),g:Penicillium(0.0451)	Fungi	Ascomycota	Eurotiomycetes	Eurotiales	_	_
OTU355	TGGTTCTGGCATCGATGAAGAACGCAGCGAAATGCGATAAGTAATGTGAATTGCAGAATTCAGTGAATCATCGAATCTTTGAACGCACATTGCGCCTATTAGTATTCTAATAGGCATGCCTGTTCGAGCGTCATTTCAACCCTTAAGCTTCTGCTTAGTGTTGGGAACTTACCGAAAGGTAACTCCCTAAAGTCAGTGGCAGAGGTAGATTCTCCTCTTAGCGTAGTAAATTTTTCTCGCTTCTGTAGGTGGTCTAGCTCTCGCCAT	d:Fungi(1.0000),p:Ascomycota(0.9100),c:Sordariomycetes(0.8190),o:Xylariales(0.6798)	Fungi	Ascomycota	Sordariomycetes	Xylariales	_	_
OTU356	TGGTTCTGGCATCGATGAAGAACGCAGCGAAATGCGATAAGTAATGTGAATTGCAGAATTCAGTGAATCATCGAATCTTTGAACGCACATTGCACCCCTTGGTATTCCGAGGGGTATGCCTGTTCGAGCGTCATTATAACCATCAAGCCTGGCTTGGTATTGGAGCCCGCCGTCCCGGCGGCTCCCAAACTCAGTGGCGGTGCCGTCTGGCCCTAAGCGTAGTAATTTTTCTCGCTACAGGACCTGCTGGTAATTTGCCATCAACCC	d:Fungi(1.0000),p:Ascomycota(0.9700),c:Leotiomycetes(0.9021),o:Helotiales(0.8390),f:Hyaloscyphaceae(0.6292)	Fungi	Ascomycota	Leotiomycetes	Helotiales	_	_
OTU357	TGGTTCTGGCATCGATGAAGAACGCAGCGAAATGCGATAAGTAATGTGAATTGCAGAATTCAGTGAATCATCGAATCTTTGAACGCACATTGCGCCCATTAGTATTCTAGTGGGCATGCCTGTTCGAGCGTCATTTCAACCCTTAAGCTTAGCTTAGTGTTGGGAATCTACGTTGAGCGGTGCTACCCGGTACCTACCCTGTAACGGGGCGGGCCTACCCTGTAGCTACCCTGTAGTTCCTCAAATTCAACGGCGGAGTTATAGTTA	d:Fungi(1.0000),p:Ascomycota(1.0000),c:Sordariomycetes(0.9900),o:Xylariales(0.9801),f:Xylariales_fam_Incertae_sedis(0.9213),g:Subulispora(0.7831),s:Subulispora_britannica_SH1144680.08FU(0.6656)	Fungi	Ascomycota	Sordariomycetes	Xylariales	_	Subulispora
OTU358	TGGCTCTCGCATCGATGAAGAACGCAGCGAAATGCGATAAGTAATGTGAATTGCAGAATTCAGTGAATCATCGAATCTTTGAACGCACCTTGCGCTCCTTGGTATTCCTCGGAGCACGCCTGTTTGAGTATCATGAAATTCTCAAAACAAGTCTTTTGTTAATTCAATAGGCCTTTGTTTTGGACTTGGAGGTCTGCAGATTCACATCTGCTCCTCTTAAATAAATTAGCTGGATCTCCATGAACTTGGTTCCACTCAGCGTGATAA	d:Fungi(1.0000),p:Basidiomycota(1.0000),c:Agaricomycetes(1.0000),o:Cantharellales(1.0000),f:Ceratobasidiaceae(1.0000),g:Ceratobasidium(0.3500)	Fungi	Basidiomycota	Agaricomycetes	Cantharellales	Ceratobasidiaceae	_
OTU359	TGGTTCTGGCATCGATGAAGAACGCAGCGAAATGCGATAAGTAATGTGAATTGCAGAATTCAGTGAATCATCGAATCTTTGAACGCACATTGCGCCCATTAGTATTCTAGTGGGCATGCCTGTTCGAGCGTCATTTCAACCCTTAAGCCCTGTTGCTTAGCGTTGGGAGCCTACAGATACCCTCTGTAGTTCCTTAAAGTTAGTGGCGGAGTCGGTTTCACACTCTAGACGTAGTAAATTTTATCTCGCCTATAGATGAGCCGGTCC	d:Fungi(1.0000),p:Ascomycota(1.0000),c:Sordariomycetes(1.0000),o:Xylariales(1.0000),f:Xylariaceae(0.9900)	Fungi	Ascomycota	Sordariomycetes	Xylariales	Xylariaceae	_
OTU360	TGGCTTTCGCATCGATGAAGGACGCCGCGAACGCGCGAAACGTAATGTGAATTGCAGAATTCAGTGAATCATCGAATCTTTGAACGCATCTTGCGCTCCTTGGCATTCCGAGGAGCATGCCTGTTTGAGAGTCGTGAACGTGCTCAAGCCTGTGGCTTGGAATTGGACGCCTTGTCGCGTTAAGGCCCTTTGGGGCCGTCGGCGACTCGTCTTGAAACGCATATAGTCGGCCTCGGTCGAAGTCGAAACGCGGTGTGATAATTAAGT	d:Fungi(1.0000),p:Basidiomycota(1.0000),c:Agaricomycetes(1.0000),o:Gomphales(1.0000)	Fungi	Basidiomycota	Agaricomycetes	Gomphales	_	_
OTU361	TGGCTTTTGCATCGATGAAGGACGCCGCGAAAGCGCGAAACGTAATGTGAATTGCAGAATTCAGTGAATCATCGAATCTTTGAACGCATCTTGCGCTCCTCGGCATTCCGAGGAGCATGCCTGTTTGAGTGTCGTGAAGTTATCTCGGAAAAGCCCCCTCCCGCCTGGGTTGGGGGTGGCTTCCGGATTTTGGACGCCTGCCGACGGCCGAGGGAGGCCTGGGCTCGTCTTCAAACGCATTAGCGGGGATCGGCTCCTTACGAGACG	d:Fungi(1.0000),p:Basidiomycota(0.9800),c:Agaricomycetes(0.9604),o:Phallales(0.7011),f:Gastrosporiaceae(0.4066),g:Gastrosporium(0.2358),s:Gastrosporium_simplex_SH1171665.08FU(0.1368)	Fungi	Basidiomycota	Agaricomycetes	Phallales	_	_
OTU362	TGGTTCTGGCATCGATGAAGAACGCAGCGAAATGCGATAAGTAATGCGAATTGCAGAATTCCGTGAGTCATCGAATCTTTGAACGCACATTGCGCCCTTTGGCATTCCGAAGGGCATGCCTGTTCGAGCGTCATTATCAACCCTCAAGCCTGGCTTGCTGTTGGAACCCGGGACCCTTGTCAGGGTCAACCGGTCTTAAAGACAATGACGGCGTCCGTGAGACCCTCGGTACAATGAGCTTTCTGAGCACGTACCGCAGCGGGCTGG	d:Fungi(1.0000),p:Ascomycota(1.0000),c:Eurotiomycetes(1.0000),o:Chaetothyriales(1.0000),f:Herpotrichiellaceae(0.9200)	Fungi	Ascomycota	Eurotiomycetes	Chaetothyriales	Herpotrichiellaceae	_
OTU363	TGGCTCTCGCATCGATGAAGAACGCAGCGAAATGCGATAAGTAATGTGAATTGCAGAATATCATCGAATCTTTGAACGCACCTTGCGCTCCTTGGTATTCCGAGGAGCATGCCTGTTTGAGTGTCATTAAATTATCAACCGCTTCAGGTTTTGAAGCTGGCTTGGATTGTGGAGGGTTTTTTGCAGGCCTTTCGAGGGTCAGCTCCTCTTAAATGCATTAGCAGGAATTCTTTGTGTTGAACTGCCATTGGTGTGATAATGAAAATT	d:Fungi(1.0000),p:Basidiomycota(1.0000),c:Agaricomycetes(1.0000),o:Agaricales(1.0000),f:Hygrophoraceae(0.6500),g:Cuphophyllus(0.4225),s:Cuphophyllus_lacmus_SH1247305.08FU(0.2493)	Fungi	Basidiomycota	Agaricomycetes	Agaricales	Hygrophoraceae	_
OTU364	TGGTTCTGGCATCGATGAAGAACGCAGCGAAATGCGATAAGTAATGCGAATTGCAGAATTCAGTGAGTCATCGAATCTTTGAACGCATATTGCGCCCTTTGGTATTCCGAAGGGCATGCCTGTTCGAGCGTCATTATCACCGTATCAAGCGTGGCTTGCTGTTGGGCCCTTTGTCACCGGGTGACAGGTCCAAAAGACAATGACCGGTGTCATACAGACTCTATATGCAACGAGCTTTTAACAGCACGCATCTGGCAGTTGTCTGGC	d:Fungi(1.0000),p:Ascomycota(1.0000),c:Eurotiomycetes(0.9900),o:Chaetothyriales(0.9504),f:Herpotrichiellaceae(0.5702)	Fungi	Ascomycota	Eurotiomycetes	Chaetothyriales	_	_
OTU365	TGGCTCTCGCATCGATGAAGAACGCAGCGAAATGCGATAAGTAATGTGAATTGCAGAATTCAGTGAATCATCGAATCTTTGAACGCACCTTGCGCTCCTTGGTATTCCGAGGAGCATGCCTGTTTGAGTGTCATTGAATTATCAACCGCTTCAGGTTTTGAAGCTGGCTTGGATTGTGGAGGGTTTTTTTTGCAGGCCTTTCGAGGTCAGCTCCTCTTAAATGCATTAGCAGGAATTCTTTGTGTTGAACTGCCATTGGTGTGATAA	d:Fungi(1.0000),p:Basidiomycota(1.0000),c:Agaricomycetes(1.0000),o:Agaricales(0.9800),f:Hygrophoraceae(0.5096),g:Cuphophyllus(0.2599),s:Cuphophyllus_lacmus_SH1247305.08FU(0.1118)	Fungi	Basidiomycota	Agaricomycetes	Agaricales	_	_
OTU366	TGGTTCTGGCATCGATGAAGAACGCGGCGAAATGCGATACGTAATGTGAATTGCAGAATTCAGTGAATCATCGAATCTTTGAACGCACATTGCGCCCGCCAGCATTCTGGCGGGCATGCCTGTTCGAGCGTCATTTCAACCCTCAGGCCCTGCCTGGCGTTGGGGCGCCGCGGCGGCGAGAGCCCCGCGGGCCCTGAAATACAGTGGCGAGCCCGCCTGGACTCCGAGCGTAGTAGCAACACTCGCTCAGGGCGTCCCGGCGCGCGT	d:Fungi(1.0000),p:Ascomycota(1.0000),c:Sordariomycetes(1.0000),o:Calosphaeriales(1.0000),f:Pleurostomataceae(1.0000),g:Pleurostoma(1.0000),s:Pleurostoma_richardsiae_SH1151369.08FU(0.8100)	Fungi	Ascomycota	Sordariomycetes	Calosphaeriales	Pleurostomataceae	Pleurostoma
OTU367	TGGTTCTGGCATCGATGAAGAACGCAGCGAAATGCGATAAGTAATGTGAATTGCAGAATTCAGTGAATCATCGAATCTTTGAACGCACATTGCGCCCCTTGGTATTCCGGGGGGCATGCCTGTTCGAGCGTCATTTCAACCCTCAAGCTCTGCTTGGTCTTGGGCCCTGCCGGCAACGGCTGGCCTTAAAATCAGTGGCGGTGCCATCGAGCTCTACGCGTAGTAATAAAACCCTCGCTTGTGAGTCTTGGTGGACGCTTGCCAGCA	d:Fungi(1.0000),p:Ascomycota(0.9500),c:Leotiomycetes(0.9025),o:Helotiales(0.8574)	Fungi	Ascomycota	Leotiomycetes	Helotiales	_	_
OTU368	TGGTTCTGGCATCGATGAAGAACGCAGCGAAATGCGATAAGTAATGTGAATTGCAGAATTCAGTGAATCATCGAATCTTTGAACGCACATTGCGCCCCTTGGTATTCCGGGGGGCATGCCTGTTCGAGCGTCATTACAACCCTCAAGCTCTGCTTGGTCTTGGGCGTCACCGGTCCCGGTGTGCCTTAAAATCAGTGGCGGCGCCATCTGGCTCTAAGCGTAGTACATACTCTCGCTACAGACGTCCGGTGGATGCTGGCCAGCAAC	d:Fungi(1.0000),p:Ascomycota(1.0000),c:Leotiomycetes(1.0000),o:Helotiales(1.0000),f:Dermateaceae(0.9900),g:Pezicula(0.9801),s:Pezicula_ericae_SH1884567.08FU(0.8527)	Fungi	Ascomycota	Leotiomycetes	Helotiales	Dermateaceae	Pezicula
OTU369	TGGCTCTCGCATCGATGAAGAACGCAGCGAAGCGCGAAATGTAATGTGAATCGCAGAACATTGTGAATCATCGAATCTTTGAACGCACATTGCGCCTCCCTGAGAGGGGAGGCATGCCTGTCTGAGCGTCGTTTGAATCCAATGCACGGTCGCGTTGCCTCCCTCGAGGGGCTCCGTCGCCGTGCGTCTTGGGCCTGTCTGTCGTCGACCCGCCAGTCGGAGCGACGTGGCCTCGAATCGATGGTTCCTTTGAAGAACGGACGAGAT	d:Fungi(1.0000),p:Ascomycota(0.9200),c:Archaeorhizomycetes(0.7820),o:Archaeorhizomycetales(0.6412),f:Archaeorhizomycetaceae(0.5258),g:Archaeorhizomyces(0.4312)	Fungi	Ascomycota	Archaeorhizomycetes	_	_	_
OTU370	TGGTTCTGGCATCGATGAAGAACGCAGCGAAATGCGATAAGTAATGTGAATTGCAGAATTCCGTGAATCATCGAATCTTTGAACGCATATTGCGCCCCCTGGTATTCCGGAGGGCATGCCTGTCCGAGCGTCATTATCACACCTCAAGCTTCAAGCTTGTTTTGAGCAGTTTGGTGCCCGGCATTATAGGGCTCTGTCACATGCTTTAGTGGCCCAGATTGATATATATTCAGCCTTTTTATTAATCATATTTTAAAAGAGATTGAC	d:Fungi(1.0000),p:Ascomycota(1.0000),c:Eurotiomycetes(1.0000)	Fungi	Ascomycota	Eurotiomycetes	_	_	_
OTU371	TGGTTCTGGCATCGATGAAGAACGCAGCGAAATGCGATAAGTAATGTGAATTGCAGAATTCAGTGAATCATCGAATCTTTGAACGCACATTGCGCCCGCTGGTATTCCGGCGGGCATGCCTGTTCGAGCGTCATTATAACCAATCAAGCTCTGCTTGGTCTTGGGGTCTGCTATACCGGCGACTCTTAAAATCAGTGGCGGTGCCGTTTGGCTCTAAGCGTAGTAATACTTCTCGCTATAGGGTCCAGTCGTTCACCGGCCAGAATT	d:Fungi(1.0000),p:Ascomycota(1.0000),c:Leotiomycetes(0.9900),o:Helotiales(0.9801),f:Helotiaceae(0.6371),g:Meliniomyces(0.4077)	Fungi	Ascomycota	Leotiomycetes	Helotiales	_	_
OTU372	TGGCTCTTGCATCGATGAAGAACGCAGCGAAATGCGATAAGTAATGTGAATTGCAGAATTCAGTGAATCATCGAATCTTTGAACGCACCTTGCGCTCCTTGGTATTCTGAGGAGCATGCCTGTTTGAGTGTCATGAAATTTATCAACTGCTTTCTTTTTGTAGAAGTGAAGTTGGACTTTGGAGGAAAGATATGCTAATGGATAACATTGGCTCCTCTAGAATGTATGTGTTACCATGACAGCATGATAAACTTTATCTATGCTGGT	d:Fungi(1.0000),p:Basidiomycota(0.9900),c:Agaricomycetes(0.9207),o:Thelephorales(0.4419),f:Thelephoraceae(0.1724),g:Pseudotomentella(0.0603)	Fungi	Basidiomycota	Agaricomycetes	_	_	_
OTU373	TGGCTCTCGCATCGATGAAGAACGCAGCGAAATGCGATACGTAATGTGAATTGCAGAATTCAGTGAATCATCGAATCTTTGAACGCACCTTGCACTCCCTGGTATTCCGGGGAGTATGCCTGTTTCAGCATCATAAGCACCATCGATCCAGTTCTTTTTTTTGAAGAGCTTGGTGTCGGATCTGGGCCAATTCGCGCGGGATTTTTCTTGCGCTGGTCTGAAATCGATTTTGCCGAGTTTAAAAGCCGTCTTTTCTCTATCAAAGGC	d:Fungi(1.0000),p:Glomeromycota(0.3200)	Fungi	_	_	_	_	_
OTU374	TGGCTCTCGCATCGATGAAGAACGTAGCGAAGTGCGATAAGTAATGTGAATTGCAGAATTCCGTGAATCATCGAATCTTTGAACGCATATTGCACTCTCTGGTATTCCGGAGAGTATGCCTGTTTGAGGGTCAGTTAAATAAAAATCGGGGTTGTTGCTGCCATACGTGGTGACGCTTCGGAATTGGGTCGTCTTCACCCTTCGGTTAAGTGACTTAAAATTTTACGTGATTTTCGAACGTATTTGAATTTTTTTACTTACGTTCGT	d:Fungi(1.0000),p:Glomeromycota(0.9800),c:Glomeromycetes(0.9408),o:Glomerales(0.9032),f:Glomeraceae(0.8670)	Fungi	Glomeromycota	Glomeromycetes	Glomerales	Glomeraceae	_
OTU375	TGGTTCTGGCATCGATGAAGAACGCAGCGAAATGCGATAAGTAATGTGAATTGCAGAATTCAGTGAATCATCGAATCTTTGAACGCACATTGCGCCCACTAGTATTCTAGTGGGCATGCCTGTTCGAGCGTCATTTCAACCCTTAAGCCTAGCTTAGTGTTGGGAATCCACTGTCGTGGTGGACCTACCCTGTAGCGCCTACCCTGTAGTTCCTTAAAACCAACGGCGGATCTGTGGTGTCCTCTGAGCGTAGTAATTCTTCTCGCT	d:Fungi(1.0000),p:Ascomycota(0.9300),c:Sordariomycetes(0.8556),o:Xylariales(0.7786),f:Amphisphaeriaceae(0.2414),g:Amphisphaeria(0.0434)	Fungi	Ascomycota	Sordariomycetes	Xylariales	_	_
OTU376	TGGCTCTTGCATCGATGAAGAACGCAGCGAAATGCGATAAGTAATGTGAATTGCAGAATTCAGTGAATCATCGAATCTTTGAACACACCTTGTGCTCCTTGGGTTACCTATGGAGCATGCCTGTTTGAGTGTCATGTTTAATCTCAATTCCCTTAGGGGTTTTGGATTTGGGGGTTTTGTGCAGGTTCTCCTTATAGGGAATCAGCTCCTCTTAAAAATATTAGCTGGAGGGATGAAGCAAAATTGGCCTTAAGCATTGTTCCATTA	d:Fungi(1.0000),p:Basidiomycota(0.9900),c:Agaricomycetes(0.9801),o:Hymenochaetales(0.9703),f:Hymenochaetaceae(0.9509),g:Coltriciella(0.9319),s:Coltriciella_pusilla_SH1569242.08FU(0.8946)	Fungi	Basidiomycota	Agaricomycetes	Hymenochaetales	Hymenochaetaceae	Coltriciella
OTU377	TGGTTCCGGCATCGATGAAGAACGCAGCGAAATGCGATAAGTAATGCGAATTGCAGAATTCCGTGAGTCATCGAATCTTTGAACGCACATTGCGCCCCCCGGCTTCCCGGGGGGCATGCCTGTCCGAGCGTCATTGCTACACCCTCAAGCCCCGCTTGGCTGGTTGGGCCGGCGTCCACCCACGGCCTTTGTGCCCCGGGGGGGACGGGCCCGAAAGGTAGTGGCGGCTCCCGGAGGGTGGTCCTTTGGGGCGGTGATACATGGGTT	d:Fungi(1.0000),p:Ascomycota(1.0000),c:Eurotiomycetes(1.0000),o:Eurotiales(1.0000),f:Elaphomycetaceae(1.0000),g:Elaphomyces(1.0000)	Fungi	Ascomycota	Eurotiomycetes	Eurotiales	Elaphomycetaceae	Elaphomyces
OTU378	TGGCTTTGGCATCGATGAAGAACGCAGCGAAATGCGATAAGTAATGTGAATTGCAGAATTCAGCGAATCATCGAATCTTTGAACGCACATTGCACCTATTAGCATTCTAGTAGGTATGCCTGTCCGAGCGTCATTTCAACCCTCAGGCCTGCTTCGGCGAGGCCTGGTGTTGGGGGCTCCCCCCCGCGGCTAGCGCTGCGGGGCCCCCTAAAGCTATCGGCGGTGCCTGCCAGCACTCCGGGCGCAGTAATTACACCTCGCCCTGGA	d:Fungi(1.0000),p:Ascomycota(1.0000),c:Sordariomycetes(1.0000),o:Sordariales(0.9700)	Fungi	Ascomycota	Sordariomycetes	Sordariales	_	_
OTU379	TGGTTCTGGCATCGATGAAGAACGCAGCGAAATGCGATAAGTAATGTGAATTGCAGAATTCAGTGAATCATCGAATCTTTGAACGCATATTGCGCCCTCTGGTATTCCGGGGGGCATGCCTGTTCGAGCGTCATTAATACCCTCAAGCATCATAGCTTGGTATTGGGCTTTTCATCTATTTGGATGGGCCTAAAAATTAGTGGCGATGCCTTCCTAGGCCTTTCAAGCGTGGTAATTATTTTTCTCGTCTTGATAAAAAAAAAAGGT	d:Fungi(1.0000),p:Ascomycota(0.9800),c:Leotiomycetes(0.6762),o:Helotiales(0.3990)	Fungi	Ascomycota	Leotiomycetes	_	_	_
OTU380	TGGCTCTCGCATCGATGAAGAACGCAGCGAAATGCGATACGTAATGTGAATTGCAGAATTTTGTGAATCATCGAATCTTTGAACGCATATTGCACTCTCTGGTATTCCGGAGAGTACACCTGTTTCAGTATCAAAAATGTCATCCAAAGTTTTGCTTTGTTTGTTCTTCAGACAAGCCAAAACTTATGGGATTTGGGTTTTGCAGAACTTTTAGTTCGGCTGGCCTTAAATTATTTTAGCCATAAAAAGTCTCGGATAAGGCGTAAT	d:Fungi(1.0000),p:Mucoromycota(0.9100),c:Endogonomycetes(0.8099),o:Endogonales(0.7208)	Fungi	Mucoromycota	Endogonomycetes	Endogonales	_	_
OTU381	TGGCTCTCGCATCGATGAAGAACGCAGCGAAATGCGATAAGTAATGTGAATTGCAGAATTCAGTGAATCATCGAATCTTTGAACGCACCTTGCGCCCCTTGGCTATTCCGAGGGGCATGCCTGTTTGAGTATCATGAACACCTCAACTCTCATGGTTCGCCGTGATGAGCTTGGAGTCTGGAGGTTTTGCTGGTCTCTGGTCAGCTCCTCTCAAATGAATCAGCTTGCCGGTATCTGGTGGCGTCATGGGTGTGATAACTATCTACG	d:Fungi(1.0000),p:Basidiomycota(1.0000),c:Agaricomycetes(1.0000),o:Thelephorales(1.0000),f:Thelephoraceae(1.0000)	Fungi	Basidiomycota	Agaricomycetes	Thelephorales	Thelephoraceae	_
OTU382	TGGCTCTCGCATCGATGAAGAACGCAGCGAAATGCGATAAGTAATGTGAATTGCAGAATTCAGTGAATCATCGAATCTTCGAACGCACCTTGCACCCTTTGGTATTCCGAAGGGTACGCCCGTTTGAGTGTCATTGTAATCTCACCCCCGGAACCTTTTGTTTCGGGAGTGGACTTGGACGCTGCCGTGTATGCGGCTCGTCTGGAATGTCTCAGTGTACCCCGCCGTTGGCGTAGACAGTGTGATAAGTATCTTCACTGATCGAGT	d:Fungi(1.0000),p:Basidiomycota(0.9900),c:Agaricomycetes(0.9801),o:Sebacinales(0.9703)	Fungi	Basidiomycota	Agaricomycetes	Sebacinales	_	_
OTU383	TGGTTCTGGCAACGATGAAGAACGCAGCGAAATGCGATAAGTAATGCGAATTGCAGAATTCAGTGAATCATCGAATCTTTGAACGCACATTGCGCTCTCTGGTATTCCGGAGAGCACGCCTGTTCGAGCGCCATTTCACCCCCCAAGCTTGGCTTGATGTTGGACGGAGCGGCATAGTCTGCCCGTCTGAAACTTGTGAGGCGCCGTCCGTCGAGCACCAGCGTGGCAAGCAAACTTCGCTGGGAAGTGTTTCGAGGGATGGCGGCC	d:Fungi(1.0000),p:Ascomycota(1.0000),c:Dothideomycetes(0.7300),o:Venturiales(0.5329),f:Venturiaceae(0.2664)	Fungi	Ascomycota	Dothideomycetes	_	_	_
OTU384	TGGCTCTCGCATCGATGAAGAACGCAGCGAAATGCGATAAGTAATGTGAATTGCAGAATTCAGTGAATCATCGAATCTTTGAACGCACCTTGCGCTCCTTGGTATTCCGAGGAGCATGCCTGTTTGAGTGTCATGAAATCTTCAATCTACAAACTTCTTATGGGGTTTGTAGGCTTGGACTTGGAGGCTTGTCGGTCCCTTTACAGGTCGGCTCCTCTTAAATGCATTAGCTTGGTTCCTTGCGGATCGGCTTGTCGGTGTGATAAT	d:Fungi(1.0000),p:Basidiomycota(1.0000),c:Agaricomycetes(1.0000)	Fungi	Basidiomycota	Agaricomycetes	_	_	_
OTU385	TGGCTCTCGCATCGATGAAGAACGCAGCGAAATGCGATAAGTAATGTGAATTGCAGAATTCAGTGAATCATCGAATTTTTGAACGCATCTTGCGCTCCTTGGTATTCCGAGGAGCATGCCTGTTTGAGTGTCATGAAATTTTCAACCTTGCTGGCTGTGTTTAATTTACTGGCGGGCCTGTGTTGGGCTGTGGAAGCTGCTAGCAGGTCTTTGTGTCTTGTCAGCTCTTCTTAAATGCATTAGCAACAATCACTGCTAAAACTTGTT	d:Fungi(1.0000),p:Basidiomycota(1.0000),c:Agaricomycetes(1.0000),o:Agaricales(0.8900),f:Entolomataceae(0.4361),g:Entoloma(0.2050)	Fungi	Basidiomycota	Agaricomycetes	Agaricales	_	_
OTU386	TGGCTCTCGCATCGATGAAGAACGCAGCGAAATGCGATAAGTAATGTGAATTGCAGAATTCAGTGAATCATCGAATCTTTGAACGCATCTTGCGCTCCTTGGTATTCCGAGGAGCATGCCTGTTTGAGTGTCATGTAAACCTCAACCTAGACTTGGGTTTTATTACCCATATCTAGAGTTGGACTTGGGCATTTGTTGGTGCAAACCGACTTGCCTTAAATGTATTAGCAGCCCTTCTTCATGAGCGGTTTGACTTGGCGTTATAAG	d:Fungi(1.0000),p:Basidiomycota(0.9300),c:Tremellomycetes(0.2511),o:Filobasidiales(0.0326)	Fungi	Basidiomycota	_	_	_	_
OTU387	TGGTTCTGGCATCGATGAAGAACGCAGCGAAATGCGATAAGTAATGTGAATTGCAGAATTCAGTGAATCATCGAATCTTTGAACGCACATTGCGCCCTGTGGTATTCCGCAGGGCATGCCTGTTCGAGCGTCAGTACAACACTCAAGCTCAGCTTGGTCTTGAGCCTAGCCGGTCACGGCGGGCTTTAAAATTAGTGGCGGTGCCACCTGGCTCTAAGCGTAGTAATACTCCTCGCTATTGAGTTCTGGTGGACGCTGGCCAGCAAC	d:Fungi(1.0000),p:Ascomycota(1.0000),c:Leotiomycetes(1.0000),o:Helotiales(1.0000),f:Helotiales_fam_Incertae_sedis(1.0000),g:Chalara(1.0000)	Fungi	Ascomycota	Leotiomycetes	Helotiales	_	Chalara
OTU388	TGGTTCTGGCATCGATGAAGAACGCAGCGAAATGCGATAAGTAATGCGAATTGCAGAATTCAGTGAGTCATCGAATCTTTGAACGCACATTGCGCCCTTTGGTATTCCGAAGGGCATGCCTGTTCGAGCGTCATTTAACAACTATCAAGCCTGGCTTGTCCTTGGACCCCGTGCCGTTCCCGGCAGGTCTTAAAGATAACGGCGGCGTTTACCGGACTCCAGATATATCGAGCTTTCCAGGCACGTATCCCGGTGGTCGGTAGGCGG	d:Fungi(1.0000),p:Ascomycota(0.8800),c:Eurotiomycetes(0.7216),o:Chaetothyriales(0.4907)	Fungi	Ascomycota	Eurotiomycetes	_	_	_
OTU389	TGGCTCTCGCATCGATGAAGAACGCAGCGAAATGCGATAAGTAATGTGAATTGCAGATTTTCAGTGAATCATCGAATCTTTGAACGCACCTTGCGCTCCTTGGTATTCCGAGGAGCATGCCTGTTTGAGTGTCATTAAATTCTCAACTTCACCGATTTGCTTTGTGTGAAGCTTGGATTTGGAGTGTGCTGGACCTTGTTTTGGGTCGGCTCCTCTTTAAATGCAGCAGCGGAGTCTTCTTTGACTTTTGTGGTGTTGGTGTGATAA	d:Fungi(1.0000),p:Basidiomycota(1.0000),c:Agaricomycetes(1.0000),o:Atheliales(1.0000),f:Atheliaceae(1.0000),g:Byssocorticium(1.0000)	Fungi	Basidiomycota	Agaricomycetes	Atheliales	Atheliaceae	Byssocorticium
OTU390	TGGTTCTGGCATCGATGAAGAACGCAGCGAAATGCGATAAGTAATGTGAATTGCAGAATTCAGTGAATCATCGAATCTTTGAACGCATATTGCACCCTCTGGTATTCCGGGGGGTACACCTGTTCGAGCGCCATTTCAACCCTCAAGCATAGCTTGGTGTTGGGTAAAGTCCCTAGGGGGACCCACCCTTAACTTGTAGGCGGTCATCGCTAGCTCCCCCCAGCGTAGCAGGCTCACGCACTCGCTCGGGGACAGGCGGTTTGACCC	d:Fungi(1.0000),p:Ascomycota(0.9300)	Fungi	Ascomycota	_	_	_	_
OTU391	TGGTTCTCGCATCGATGAAGAACGCAGCGAATTGCGATAAGTAATGTGAATTGCAGAATTCAGTGAATCATCGAATTTTTGAACGCATATTGCACCTTCTGGTACTCTGGAAGGTATGCCTGTTTGAGTGTCATGAAAATACTCAGCAAGATAGGAATTTTGTGTCTTATTTGTGTTGGACGTTGAGGGTGTGCTGGCAGGGCAGATATCTGTTGGCTCCTTTTAAATGAATTAGCGTAGATGTGCGCGACATCAGCTTCGATTTGA	d:Fungi(1.0000),p:Basidiomycota(0.7500),c:Agaricomycetes(0.5025),o:Agaricales(0.2161),f:Clavariaceae(0.0778),g:Clavaria(0.0210)	Fungi	Basidiomycota	_	_	_	_
OTU392	TGGTTCCGGCATCGATGAAGAACGCAGCGAAATGCGATAAGTAATGTGAATTGCAGAATTCAGTGAATCATCGAGTCTTTGAACGCACATTGCGCCCCCTGGCATTCCGGGGGGCATGCCTGTCCGAGCGTCATTGCTGCCCTCAAGCCCGGCTTGTGTGTTGGGCCCGCGTCCCCCGCCCCCGGGGGACGGGCCCGAAAGGCAGCGGCGGCACCGCGTCCGGTCCTCGAGCGTATGGGGCTTCGTCACCCGCTCCGTAGGCCCGGC	d:Fungi(1.0000),p:Ascomycota(0.9900),c:Eurotiomycetes(0.9801),o:Eurotiales(0.9213),f:Aspergillaceae(0.7555),g:Penicillium(0.4457)	Fungi	Ascomycota	Eurotiomycetes	Eurotiales	Aspergillaceae	_
OTU393	TGGTTCTGGCATCGATGAAGAACGCAGCGAAATGCGATACGTAATGTGAATTGCAGATTTCAGTGAATCATCGAATCTTTGAACGCACATTGCGCCCGCTAGTATTCTGGCGGGCATGCCTGTTCGAGCGTCATTTCAACCATCAAGCCCCTGTGCTTGTGTTGGAGCCCTGCGGCTGCCGCAGGCTCCCAAACCCAGTGGCGGGCTCGTCGTCGTACCGAGTGCAGTAAACTTACCACGCTCAGGGCACGCGACGGGTGACCGGCC	d:Fungi(1.0000),p:Ascomycota(0.9600),c:Sordariomycetes(0.9216),o:Sordariales(0.8847),f:Lasiosphaeriaceae(0.8493)	Fungi	Ascomycota	Sordariomycetes	Sordariales	Lasiosphaeriaceae	_
OTU394	TGGCTCTCGCATCGATGAAGAACGCAGCGAAATGCGATAAGTAATGTGAATTGCAGAATTCAGTGAATCATCGAATCTTTGAACGCACCTTGCGCTCCTTGGTATTCCGAGGAGCATGCCTGTTTGAGTGTCATTAAATTCTCAATCTCTTCAACTTTGTGTTGACTAGGTTGGAAGTGGGGGCCATTTGTGTGGAATCTAATTCCTCACTCCCCTTAAATGTATTAGCTGGAATGCCTCTGCATATCTGACTATCAGTGTGATAAT	d:Fungi(1.0000),p:Basidiomycota(0.9900),c:Agaricomycetes(0.9801),o:Agaricales(0.9703),f:Bolbitiaceae(0.9606)	Fungi	Basidiomycota	Agaricomycetes	Agaricales	Bolbitiaceae	_
OTU395	TGGCTCTCGCAACGATGAAGAACGCAGCGAAATGCGATAAGTAATGTGAATTGCAGAATTCAGTGAATCATCGAATCTTTGAACGCACATTGCGCTCCTTGGTATTCCGGGGAGCATGCCTGTTTGAGAATCAGTAAAATCCTCAAAACTGCTGTGCGGTTGGAGTAACATCTGCCGCATTTCGGTTTTGGATAGTTGGACCTCTTGATCTTGCGGTCAAAGGTCTGAAATCAAGTGTTCGGAGCCGTTTTCCCTGAGATTGCTGGT	d:Fungi(1.0000),p:Chytridiomycota(0.9900),c:Rhizophlyctidomycetes(0.9504),o:Rhizophlyctidales(0.9124),f:Sonoraphlyctidaceae(0.8576),g:Sonoraphlyctis(0.8062)	Fungi	Chytridiomycota	Rhizophlyctidomycetes	Rhizophlyctidales	Sonoraphlyctidaceae	Sonoraphlyctis
OTU396	TGGTTCTGGCATCGATGAAGAACGCAGCGAAATGCGATAAGTAATGTGAATTGCAGAATTCAGTGAATCATCGAATCTTTGAACGCACATTGCGCCCATTAGTATTCTAGTGGGCATGCCTGTTCGAGCGTCATTTCAACCCTTAAGCCCCTGTTGCTTAGCGTTGGGAGCCTACGGCAGCGTAGCTCCTCAAAAGTAGTGGCGGAGTCGGTTTCGCGCCCCAGACGCAGTAATTTTCATCTCGTCTGCGGTTGGGACCGGTTTTTG	d:Fungi(1.0000),p:Ascomycota(1.0000),c:Sordariomycetes(1.0000),o:Xylariales(1.0000),f:Xylariaceae(1.0000),g:Xylaria(1.0000),s:Xylaria_scruposa_SH1552219.08FU(1.0000)	Fungi	Ascomycota	Sordariomycetes	Xylariales	Xylariaceae	Xylaria
OTU397	TGGCTCTCGCATCGATGAAGAACGCAGCGAAATGCGATAAGTAATGTGAATTGCAGAATTCAGTGAACCATCGAATCTTTGAACGCATCTTGCGCTCCTTGGTACTCCGAGGAGCATGCCTGTTTGAGCGTCATTAAACTTCTCGATCCCGCGTGGATTCGGACCTTGGGGGTTTGCTGGTCGTCGTCTTTCCAGCTCCCCTGAAAAGCATTAGCGGTATCCTGGGGCTGCTTGTCAGGTGTGATAACGTATCTGTGCAGGGGCTTT	d:Fungi(1.0000),p:Basidiomycota(0.9800),c:Agaricomycetes(0.9506),o:Agaricales(0.9126)	Fungi	Basidiomycota	Agaricomycetes	Agaricales	_	_
OTU398	TGGTTCTGGCATCGATGAAGAACGCAGCGAAATGCGATAAGTAATGTGAATTGCAGAATTCAGTGAATCATCGAATCTTTGAACGCACATTGCACCCTCTGGTATTCTAGGGGGTATGCCTGTTCGAGCGTCATTGCAACCCTCAAGCACTTCTTGGTATTGGATGTCACTGTTATAGTGCATCTCAAAGTTATTGGTGGCAGCATTAAGCTTCTTGTGTAGTAAATTTCTCGCTATGGAGTTGATGTCTGACTGCTACAACCCCCA	d:Fungi(1.0000),p:Ascomycota(0.9300),c:Leotiomycetes(0.8370),o:Helotiales(0.7449)	Fungi	Ascomycota	Leotiomycetes	Helotiales	_	_
OTU399	TGGCTCTCGCATCGATGAAGAACGCAGCGAAATGCGATAAGTAATGTGAATTGCAGAATTCAGTGAATCATCGAATCTTTGAACGCACCTTGCACCCTTTGGTATGCCAAAGGGTACACCCGTTTGAGTGTCATTGTAATCTCACACATCTGACTCTTTGTCAGCATGCTGTGGAGTTGGATGCTGCTGTGCTGTGACGGCTCATCTGAAATGTCTGAGTGCATCCTGTATCGCGATGTGTTTGGTGTGATAAATCTTCACCATAAT	d:Fungi(1.0000),p:Basidiomycota(1.0000),c:Agaricomycetes(1.0000),o:Sebacinales(1.0000),f:Sebacinaceae(1.0000)	Fungi	Basidiomycota	Agaricomycetes	Sebacinales	Sebacinaceae	_
OTU400	TGGTTCTGGCATCGATGAAGAACGCAGCGAAATGCGATAAGTAATGTGAATTGCAGAATTCAGTGAATCATCGAATCTTTGAACGCACATTGCGCCCTCTGGTATTCCGGGGGGCATGCCTGTTCGAGCGTCATTACAACCCTCAAGCTCTGCTTGGTATTAGGTCTTGCCTGCTAGCAGGCAGGCCTTAAAATCAGTGGCGGTGCCATTCGGCTTCAAGCGTAGTAATCATTCTGGCTTAGGAGTACCGGTTGCGTGCCTGCTAAA	d:Fungi(1.0000),p:Ascomycota(0.9800),c:Leotiomycetes(0.9212),o:Helotiales(0.5988)	Fungi	Ascomycota	Leotiomycetes	_	_	_
OTU401	TGGTTCTCGCATCGATGAAGAACGTAGCGAAGTGCGATAAGTAGTGTGAATTGCAGTATTCCGTGAGTCATCAAATTTTTGAACGCAAATTGCACTCTCTGGTATTCCTGGAGAGTATGCCTGTTTGAGGGTCGTTTTAAATAAAAATCGATATGTTATTATTATTATATTAACATGTCGGAATTGAGTTTATCTTTAAACCTCTTTTTTTGGTTGAAGTGACTTAAAAATTAACCATTTTTTTATTTCGGTATTTACTATAAATTA	d:Fungi(1.0000),p:Glomeromycota(0.9800),c:Glomeromycetes(0.8820),o:Glomerales(0.7585),f:Glomeraceae(0.6144)	Fungi	Glomeromycota	Glomeromycetes	Glomerales	_	_
OTU402	TGGTTCTGGCATCGATGAAGAACGCAGCGAAATGCGATAAGTAATGCGAATTGCAGAATTCAGTGAGTCATCGAATCTTTGAACGCATATTGCGCCCTTTGGTATTCCGAAGGGCATGCCTGTTCGAGCGTCATTATCACAGTATCAAGCTTGGCTTGTTGTTGGGCTCTTTGTCACCTGGTGACAGGTCCAAAAGATAATGACTGGTGTCATAGACTCAACATGCAACGAGCTGATAACAGCATGCATTTAGCAGTCATATGGCCC	d:Fungi(1.0000),p:Ascomycota(0.9900),c:Eurotiomycetes(0.9702),o:Chaetothyriales(0.7956),f:Herpotrichiellaceae(0.4057)	Fungi	Ascomycota	Eurotiomycetes	Chaetothyriales	_	_
OTU403	TGGCTCTGGCATCGATGAAGAACGCAGCGAAATGCGATAAGTAATGTGAATTGCAGAATTCAGTGAATCATCGAATCTTTGAACGCACATTGCGCCCGCCAGCACTCTGGCGGGCATGCCTGTTCGAGCGTCATTTCAACCCTCAGGCCCAGCCTGGCGTTGGGGCTCTGCCGTCCGCGGCAGGCCCTCAAAGACAGCGGCGGGTGCGCCTTGGTACCGAACGCAGTAATTATGCCTCGTTCTGGGACCTCAGCGCTCTCCGGCCGT	d:Fungi(1.0000),p:Ascomycota(0.9900),c:Sordariomycetes(0.9306),o:Chaetosphaeriales(0.8748),f:Chaetosphaeriaceae(0.8223),g:Pseudodinemasporium(0.7236),s:Pseudodinemasporium_fabiforme_SH1520265.08FU(0.6368)	Fungi	Ascomycota	Sordariomycetes	Chaetosphaeriales	Chaetosphaeriaceae	Pseudodinemasporium
OTU404	TGGCTCTCGCATCGATGAAGAACGCAGCGAAATGCGATAAGTAATGTGAATTGCAGAATTCAGTGAATCATCGAATCTTTGAACGCACCTTGCGCCCTTTGGTATTCCGAGGGGCATGCCTGTTTGAGTGTCATGAACATCTCAACTCACCCAGTCGGGTGAAAGTTGGAGTCTGGAGGTTCTTGCCGGCTTCCGTCGGCTCCTCTTAAATGCATTAGCCCAGCCAGTGCAGCTGGCCGCTTCGGCAGGTGTGATAAATGTCTACAT	d:Fungi(1.0000),p:Basidiomycota(0.9800),c:Agaricomycetes(0.9506),o:Thelephorales(0.2281),f:Thelephoraceae(0.0525)	Fungi	Basidiomycota	Agaricomycetes	_	_	_
OTU405	TGGCTCTCGCAACGATGAAGAACGCAGCGAAATGCGATACGTAATGTGAATTGCTTTCCGTGAATCATTGAATCTTTGAACGCATATTGCACTCCTTTGGAGTATGCCTGTTTGAGAATCGTTTTTTTTCTTGTTGTGTCACTCACAGACAGACAACGAGGAGGTCGAGCGTCCCGTTTGGGTGCTTGCAAATGCATGGCGCGGCGCGTATGTGACTGCTTGTCTTAGAGTGCGTGCCGTCTCGGTGTTGACGTTGACCCAACCAAA	d:Fungi(1.0000),p:Chytridiomycota(1.0000),c:Rhizophydiomycetes(1.0000),o:Rhizophydiales(1.0000),f:Rhizophydiaceae(0.9800),g:Rhizophydium(0.9604)	Fungi	Chytridiomycota	Rhizophydiomycetes	Rhizophydiales	Rhizophydiaceae	Rhizophydium
OTU406	TGGCTCTTGCATCGATGAAGAACGCAGTAATGTGCGAAAAGTAATGCGAATTGCATACCTCTGCGAGTCATCTAGTCTTTGAACGCAAATGGCACTGTCACGACGAGTGATAGTATGTCTGTTTGAGAATCATAAAAACCATCACCACTAGTTAATGGTGGACCTGTCCATAAACATATTTTGGATTGAAATCATGTGCTGCGAGGATGGCTTTATATGTGACAATTATATCATCATATCGAGTCATTCACGAGGATATAGTAATTA	d:Fungi(1.0000),p:Rozellomycota(0.9500),c:Rozellomycotina_cls_Incertae_sedis(0.8930),o:GS10(0.8305)	Fungi	Cryptomycota	_	_	_	_
OTU407	TGGCTCTCGCATCGATGAAGAACGCAGCGAAATGCGATAAGTAATGTGAATTGCAGAATTCAGTGAATCATCGAATCTTTGAACGCACCTTGCGCTCCTTGGTATTCCGAGGAGCATGCCTGTCTGAGTGTCATGAAATTCTCAACCTTTCAAGCTTGTTTTTTTTTCTTTCTTATAAGCTAGTTAGGCTTGGATTGTGGAAGTTGCTGGCTTGCGAAAAGTCAGCTCTTCTTAAATGCATTAGCGAGATCACCGCTGACCATCTTT	d:Fungi(1.0000),p:Basidiomycota(1.0000),c:Agaricomycetes(1.0000),o:Agaricales(1.0000),f:Entolomataceae(1.0000),g:Entoloma(1.0000),s:Entoloma_henricii_SH1181731.08FU(1.0000)	Fungi	Basidiomycota	Agaricomycetes	Agaricales	Entolomataceae	Entoloma
OTU408	AGGCTCTCGCAACGATGAAGAACGCAGCGAAATGCGATAAGTAATGTGAATTGCAAAATTCCGTGAATCATTAAATCTTTGAACGCACTTTGCGCTCTTTGGCAATCCAGAGAGCATGTCTGTTTGAGAATCAGTTTAAATCTCATTCCTTTTAGTTGGAAACAGTTAATTGGAGTGGCTGTGGGTTCTTCGCTTACCCCGAAGTTCCTGAATTGAAAGTTGCCTGGTATACTATTGAAAACGTAACCGGAAAGCATGACCAATGGA	d:Fungi(1.0000),p:Chytridiomycota(1.0000)	Fungi	Chytridiomycota	_	_	_	_
OTU409	TGGTTCTGGCATCGATGAAGAACGCAGCGAAATGCGATAAGTAATGTGAATTGCAGAATTCAGTGAATCATCGAATCTTTGAACGCACATTGCGCCCTCTGGTATTCCGGGGGGCATGCTTGTTCGAGCGTCATTACAACCCTCAAGCTTTTGCTTGGTATTGGGTGGCCAGTCCCTTAGGACTCACCCGAAAAGCAGCGGCGATTCAGCTAGACTTTAAGCGCATTAAATATTTTATTATTCGCTTTGAAGCTTCTGGGTGATATT	d:Fungi(1.0000),p:Ascomycota(0.9400),c:Leotiomycetes(0.3008),o:Helotiales(0.0632)	Fungi	Ascomycota	_	_	_	_
OTU410	TGGCTCTCGCATCGATGAAGAACGCAGCGAAATGTGATACGTAGTGTGAATTGCAGAATTCAGTGAATCATCGAATCTTTGAACGCATCTTGCGCTTCTCGGTTATTCCGGGGAGCATGTCTGTTTGAGTGTCGTGTAACCTCTCAATCCAGTTCATTCTGGCCCTCGTGTCGAAGTGGACTTCCAGGATTGGATCGTGATCGTTTGCCGTCTTGCCTTCGAGACAGCTCGGTCGAAATGCAGACAAGTAGCAGCCGCTCGGTTGAC	d:Fungi(1.0000),p:Ascomycota(0.4000),c:Geoglossomycetes(0.1600),o:Geoglossales(0.0640)	Fungi	_	_	_	_	_
OTU411	TGGCTCTCGCATCGATGAAGAACGCAGCGAAATGCGATACGTAATGTGAATTGCAGAATTCAGTGAATCATCGAATCTTTGAACGCACATTGCGCTCTCTGGTATTCCGGAGAGCATGCTTGTTTGAGTATCAGTAAACACCTCAATTTCAAGATTTTTTTATATATTTTGAAATTGGACTTGAGCATATCCCAACGTGTATTTAATTACATGGAGGGTTGCTTCAAATGCAGGTGCAGCCGATCATTCTTCTGGGCTAAAAGCATT	d:Fungi(1.0000),p:Mortierellomycota(1.0000),c:Mortierellomycetes(1.0000),o:Mortierellales(1.0000),f:Mortierellaceae(1.0000),g:Mortierella(1.0000)	Fungi	Mortierellomycota	Mortierellomycetes	Mortierellales	Mortierellaceae	Mortierella
OTU412	TGGCTCTTGCAACGATGAAGAACGCAGTGAAATGCGAAAAGTAATGCGATTTGCATGAATCTGTGAGTCATCAAGTCTTTGAACGCATCTTGCACCGTATGAGCAATTGTACGGTATACCTGTTTGAGAATCGTAAAGACCCCTTTCCTCCCAGTTTTGGGTGGAGAATTGTCGGTTGTCCCAGCAGTAATGCGGGACTCTGATTAAAAGCAGTAGGTTATGTGGTCAGGCTGGTGGCCTGGGACATTGTGTGCTAGAGACACGGTT	d:Fungi(1.0000),p:Rozellomycota(1.0000)	Fungi	Cryptomycota	_	_	_	_
OTU413	TGGCTCTCGCATCGATGAAGAACGCAGCGAATTGCGATAAGTAGTGTGAATTGCAAATTCTGTGAATCATCGAATCTTTGAACGCATATTGCGCTCTCTGGTATTCCGGAGAGCATGCCTGTTTGAGGGTAATAAAAGAAATCTTTGACTTTCGAGTCAAGGGAAATGGGTATTCCGCATTTTTAGCGGTAGCCTGAAATGTATGGTTGTCTCATCTATTCGAGATGCGTAATAATATTATTTCGTAAAATCTTTGATGTGACGAGC	d:Fungi(1.0000),p:Glomeromycota(1.0000),c:Archaeosporomycetes(1.0000),o:Archaeosporales(1.0000),f:Archaeosporaceae(0.9900),g:Archaeospora(0.9801)	Fungi	Glomeromycota	Archaeosporomycetes	Archaeosporales	Archaeosporaceae	Archaeospora
OTU414	TGGTTCTGGCATCGATGAAGAACGCAGCGAAATGCGATAAGTAATGTGAATTGCAGAATTCAGTGAATCATCGAATCTTTGAACGCACATTGCGCCCCTTGGTACTCCGAGGGGCATGCCCGTTCGAGCGTCATTATAACCTCTCAAGCCCAGCTTGGTATTGGGGCCTGCTGTTACCGGCAGCTCTTAAAATCAGTGGCGGTGCCATCTGGCTCTAAGCGTAGTAATACTTCTCGCTACAGGGCCCCGGTGGATGCTTGTCATCAA	d:Fungi(1.0000),p:Ascomycota(1.0000),c:Leotiomycetes(1.0000),o:Helotiales(1.0000),f:Helotiales_fam_Incertae_sedis(0.8800),g:Leohumicola(0.7744),s:Leohumicola_verrucosa_SH1564438.08FU(0.4492)	Fungi	Ascomycota	Leotiomycetes	Helotiales	_	Leohumicola
OTU415	TGGTTCCGGCAACGATGAAGAACGCAGCGAAATGCGATAAGTAATGTGAATTGCAGAATTCCGCGAATCATCGAATCTTTGAACGCACATTGCGCCCGCCAGCACTCTGGCGGGCATGCCTGTCCGAGCGTCATCTCGAACCTCAGGCGCCTCGCCCCAGCGGCGTGGCAGCCTGGCGTTGGGGCGCTACGGCGCGCTGCGGCGCCGCCCGTAGGCCTCGAAATGCAGTGGCGGGACCGTTCAGACCCCGAGCGCAGTAGTCTCCCT	d:Fungi(1.0000),p:Ascomycota(0.9900),c:Sordariomycetes(0.9801)	Fungi	Ascomycota	Sordariomycetes	_	_	_
OTU416	TGGTTCTGGCATCGATGAAGAACGCAGCGAAATGCGATAAGTAATGTGAATTGCAGAATTCAGTGAATCATCGAATCTTTGAACGCACATTGCGCCCGCCAGCATTCTGGCGGGCATGCCTGTTCGAGCGTCATTTCAACCCTCGAGCTCCCCTTGGGGAGCACGGTGTTGGGGACCGGCACCATTACCCCGCCGGCCCCGAAATGGAGTGGCGGCCCGCCGCGGCGACCTCTGCGTAGTAGCACTACCCCGCACCGGAAACCCGAC	d:Fungi(1.0000)	Fungi	_	_	_	_	_
OTU417	TGGCTCTCGCATCGATGAAGAACGCAGCGAAATGCGATAAGTAATGTGAATTGCAGAATTCAGTGAATCATCGAATCTTTGAACGCACCTTGCACCCTTTGGCATTCCGAAGGGTATGCTCGTTTGAGTGTCATTGTACTCTCACACTTCGGATCCTTTGGATTTGGAGCGGTGGACTTGGGTGTTGCCACTTTGCAGTGGCTCACCTCAAATGGATTAGTACAACTCTTGGTTAACCATAGTACGGCGTGATAAGTATCTTCGCCG	d:Fungi(1.0000),p:Basidiomycota(1.0000),c:Agaricomycetes(1.0000),o:Sebacinales(1.0000),f:Sebacinaceae(1.0000),g:Sebacina(1.0000)	Fungi	Basidiomycota	Agaricomycetes	Sebacinales	Sebacinaceae	Sebacina
OTU418	TGGTTCTGGCATCGATGAAGAACGCAGCGAAATGCGATAAGTAATGCGAATTGCAGAATTCAGTGAGTCATCGAATCTTTGAACGCATATTGCGCCCTTTGGTATTCCGAAGGGCATGCCTGTTCGAGCGTCATTATCACTATATCAAGCTTGGCTTGTTGTTGGGCCCTCTGTCACCTGGTGACAGGTCCAAAAGACAATGACCGGTGTCATACAGACATCTATATGCAACGAGCTTATAACAGCACGCATCTGGTGGTGGTGTGA	d:Fungi(1.0000),p:Ascomycota(1.0000),c:Eurotiomycetes(1.0000),o:Chaetothyriales(0.8100)	Fungi	Ascomycota	Eurotiomycetes	Chaetothyriales	_	_
OTU419	TGGTTCTGGCATCGATGAAGAACGCAGCGAAATGCGATAAGTAATGTGAATTGCAGAATTCAGTGAATCATCGAATCTTTGAACGCACATTGCACCCTCTGGTATTCCGGAGGGTATGCCTGTTCGAGCGTCATTGCAACCCTCAAGCTCTGCTTGGTGTTGGGTGCCACCACCTATGGTGCATCTTAAAATCAGTGGCGGTGCCATGTGGCTTCCAAGTGCAGTAATATTTCTTGCTTGGGAAGTTTGGATGCGTGCTTGCCAACA	d:Fungi(1.0000),p:Ascomycota(0.9900),c:Leotiomycetes(0.7821),o:Helotiales(0.5162)	Fungi	Ascomycota	Leotiomycetes	_	_	_
OTU420	TGGCTCAGGCATCGATGAAGAACGCAGCGAAATGCGATAAGTAATGTGAATTGCAGAATCCAGTGAATCATCGAATCTTTGAACGCAACTTGCGCCCTCTGGTATTCCGGAGGGCATGCCTGTTTGAGTGTCGCGAACACCTCAACCCTCCAATGTTTTTTTTTTTTGCATTGCAGGTGTTGGTAGTGAGCGCTGCCGGTTTTTGGATCGGCTCGCTTTAAAATCATTAGCTGGATCCATTCTGACCTGGTTCTACTCGGCGTAATA	d:Fungi(1.0000),p:Basidiomycota(1.0000),c:Geminibasidiomycetes(1.0000),o:Geminibasidiales(1.0000),f:Geminibasidiaceae(1.0000),g:Geminibasidium(1.0000)	Fungi	Basidiomycota	Geminibasidiomycetes	Geminibasidiales	Geminibasidiaceae	Geminibasidium
OTU421	TGGCTCTCGCATCGATGAAGAACGCAGCGAAATGCGATAAGTAATGTGAATTGCAGAATTCAGTGAATCATCGAATCTTTGAACGCACCTTGCGCCCTTTGGTATTCCGAAGGGCATGCCTGTTTGAGTGTCATGTAGACTCAACCCTCAAGGTTTCCCTTGAACGGTTGGATTTGGGCGCCTGCCATTAACCCTGGCTCGCCTTAAAAGCGTTAGTGGGGCCGTCGCTCTCATGTCTGGCGTAATAAGTTTCGCTGGTGCTGGAGA	d:Fungi(1.0000),p:Basidiomycota(0.8700),c:Tremellomycetes(0.7308),o:Tremellales(0.5189)	Fungi	Basidiomycota	Tremellomycetes	_	_	_
OTU422	TGGCTTCCACATCGATGAAGAACGCAGCGAACGTGCGAAACGTAATGTGAATTGCAGAATTCAGTGAATCATCGAATCTTTGAACGCATCTTGCGCCCCTTGGTATTCCGAGGAGCATGCCTGTTTGAGTGTCGTGAATACTCTCAAACTTAACCTTTTTTTCTTTATTGAAGGAAGGTTATAGTTTGGACTTGGACGTTGCTGCTATTTTATTATAGCAGCTCGTCTCGAAATGCATTAGCTGGTCCGCCGCGGTTTATAACTCAT	d:Fungi(1.0000),p:Basidiomycota(1.0000),c:Agaricomycetes(1.0000),o:Geastrales(1.0000),f:Sphaerobolaceae(1.0000),g:Sphaerobolus(1.0000),s:Sphaerobolus_stellatus_SH1517656.08FU(1.0000)	Fungi	Basidiomycota	Agaricomycetes	Geastrales	Sphaerobolaceae	Sphaerobolus
OTU423	TGGCTCTCGCATCGATGAAGAACGCAGCGAAATGCGTTAAGTAATGTGAATTGCAGAATTCAGTGAATCATCGAATCTTTGAACGCACCTTGCGCTCCTTGGTATTCCGAGGAGCATGCCTGTTTGAGTGTCATTAAATTCTCAACCTTTCCATTAATTTGGTTTGGCTTGGATGTGGGGGTTGCAGGCTTCATTTGACTATGAGGTCAGCTCTCCTTAAATGCATTAGTGGAACTTTTGTTGACCATCTATTGGTGTGATATCTAT	d:Fungi(1.0000),p:Basidiomycota(1.0000),c:Agaricomycetes(1.0000),o:Agaricales(1.0000),f:Hydnangiaceae(0.9100),g:Laccaria(0.8281),s:Laccaria_laccata_SH1515038.08FU(0.7287)	Fungi	Basidiomycota	Agaricomycetes	Agaricales	Hydnangiaceae	Laccaria
OTU424	TGGTTCTCGCATCGATGAAGAACGCAGCGAAATGCGATAAGTAGTGTGAATTGCAGAATTCAGTGAATCATCGAATCTTTGAACGCACATTGCGCCTTTCGGTATTCCGGAGGGCATGCCTGTTCGAGAGTCATTGACAACCGTTTCAACCCTTTTTATAGATAATATACTGAAGGGCTTGGTTGTGGTGGACGAGGTGATGTTAACGCTTGTTGAATAACCTCGCCACCAAAATTCAGAGGCAGTCCATCCCCATGTCGTTGTGGC	d:Fungi(1.0000),p:Ascomycota(0.9900),c:Pezizomycetes(0.9603),o:Pezizales(0.9315),f:Pyronemataceae(0.9035),g:Humaria(0.6777)	Fungi	Ascomycota	Pezizomycetes	Pezizales	Pyronemataceae	Humaria
OTU425	TGGCTCTCGCATCGATGAAGAACGCAGCGAAATGCGATAAGTAATGTGAATTGCAGAATTCAGTGAATCATCGAATCTTTGAACGCACCTTGCGCTCCTTGGTATTCCGAGGAGCATGCCTGTTTGAGTGTCGTGAAATTCTCAACCTTTCAAGCTTTGCTTTTAAAGCTGGCCAGGTTTGGATCTTGGGAGTTTGCCGGTTCTAGCGAGTCGGCTCTTCTTAAATGCATTAGCAAGATTAATCACCGTATTGTCTTTGATATGATA	d:Fungi(1.0000),p:Basidiomycota(1.0000),c:Agaricomycetes(1.0000),o:Agaricales(0.9900),f:Entolomataceae(0.9405),g:Entoloma(0.8935),s:Entoloma_kauffmanii_SH1218742.08FU(0.2859)	Fungi	Basidiomycota	Agaricomycetes	Agaricales	Entolomataceae	Entoloma
OTU426	TGGCTCTGGCAACGATGAAGAACGCAGCGAAACGCGAAAGGTAATGCGAATTGCAGAATCAGTGAGTCATCGAATCTTTGAACGCACATTGCGCCTCTCGGTATTCCGGGAGGCACGCCTGTTCGAGCGCCATTACACACTCCAAGCGAAGCTTGATGTTGGACGATGCGGTCCTCTGAGGATCGCACGTCTGGAACGCGTGGGCGCCCCCCGCCGGAACGTGAACGTAGCAAGACGTCAGTCAAAATCGTTCAGCTAGTTTCTGAC	d:Fungi(1.0000),p:Ascomycota(0.9900),c:Dothideomycetes(0.7623),o:Venturiales(0.5717),f:Sympoventuriaceae(0.4288),g:Ochroconis(0.2830)	Fungi	Ascomycota	Dothideomycetes	_	_	_
OTU427	TGGTTCTGGCATCGATGAAGAACGCAGCGAAATGCGATAAGTAATGTGAATTGCAGAATTCAGTGAATCATCGAATCTTTGAACGCACATTGCGCCCGCCAGTATTCTGGCGGGCATGCCTGTTCGAGCGTCATTACAACCCTCAAGCCCCCCGGCAGCGGGAAGCGGGCTTGGTGTTGGGGGCCGGCCACCGGTGCCCTGCTGCTTCCGCGGCAGGCGCGCCCGGCCGCCCCCGAAATGAATTGGCGGCCCCGTCGCGGCCTCCCT	d:Fungi(1.0000),p:Ascomycota(1.0000),c:Sordariomycetes(1.0000),o:Hypocreales(1.0000),f:Clavicipitaceae(1.0000),g:Metarhizium(0.9900),s:Metarhizium_pemphigi_SH1562691.08FU(0.6534)	Fungi	Ascomycota	Sordariomycetes	Hypocreales	Clavicipitaceae	Metarhizium
OTU428	TGGCTCTCGCATCGATGAAGAACGCAGCGAAATGCGATACGTAATGTGAATTGCAGAATTCAGTGAATCATCGAATCTTTGAACGCATATTGCGCTCTTTGGTATTCCGAAGAGCATGCTTGTTTGAGTATCAGTAAATCACCTCAAACTCTGACAAGATTTTATATTTTGTTAGTGATTGGAATTGAGTGATCCCAACACACATTTTTGTGGCGGGTTACTTGAAATGCAGGTGCAGCAGGATTTTCATCTGAGCTAAAGGCATTA	d:Fungi(1.0000),p:Mortierellomycota(0.9800),c:Mortierellomycetes(0.9506),o:Mortierellales(0.9221),f:Mortierellaceae(0.7469),g:Mortierella(0.5676)	Fungi	Mortierellomycota	Mortierellomycetes	Mortierellales	Mortierellaceae	_
OTU429	TGGCTCTCGCATCGATGAAGAACGCAGCGAAATGCGATACGTAATGTGAATTGCAGAATTCCGTGAATCATCGAATCTTTGAACGCACCTTGCGCCCTTTGGTATTCCGAAGGGCATGCCTGTTTGAGTGTTATTGTACTCTCTCAACTTTGACCTTGGTTTTCTTCCAAGGCGTCAAAGGCTTGGATGGTGGAGGTGTGCTGGCTGCCCAGCGGTTAGCTCCTCTGAAAAGAATTAGCAAAGGGAAACGTACCAATTCCTGCATCT	d:Fungi(1.0000),p:Basidiomycota(1.0000),c:Agaricomycetes(1.0000),o:Agaricales(1.0000),f:Hygrophoraceae(1.0000),g:Hygrocybe(1.0000),s:Hygrocybe_griseobrunnea_SH1217427.08FU(0.9400)	Fungi	Basidiomycota	Agaricomycetes	Agaricales	Hygrophoraceae	Hygrocybe
OTU430	TGGTTCTGGCATCGATGAAGAACGCAGCAAAATGCGAAAAGTAATGTGAATTGCAGAATTCAGTGAATCATCGAATCTTTGAACGCACATTGCGCCCTCTGGTATTCCGGAGGGCATGCCTGTTCGAGCGTCATTAACACCCCTCAAGCACAGCTTGTTGTTGGGCATCGTCTGCCGTTCTCGGCTCGACGTGTCTGAAAAGCAGTGACGGTCGACTTCGATCCCTAGCGCAGTATGATCTTGCATCACCGCTTCCGGATCGGACGT	d:Fungi(1.0000),p:Ascomycota(1.0000),c:Eurotiomycetes(1.0000),o:Mycocaliciales(1.0000),f:Mycocaliciaceae(1.0000),g:Chaenothecopsis(1.0000),s:Chaenothecopsis_khayensis_SH1189909.08FU(0.9600)	Fungi	Ascomycota	Eurotiomycetes	Mycocaliciales	Mycocaliciaceae	Chaenothecopsis
OTU431	TGGTTCTGGCATCGATGAAGAACGCAGCGAAATGCGATAAGTAATGTGAATTGCAGAATTCAGTGAATCATCGAATCTTTGAACGCACATTGCGCCCCTTGGTATTCCAGGGGGCATGCCTGTTCGAGCGTCATTACACACCTCAAGCTCTGCTTGGTATTAGGCCCTCGTCCGCTCGGACGTGCCTGAAACTCATCGGCGGCGTGGCCCTTGCTTCAAGCGTAGTAAAAGAAACATCTCTCGCTTTGGAAGTGGAGGCCTCGCCCG	d:Fungi(1.0000)	Fungi	_	_	_	_	_
OTU432	TGGCTCTCGCATCGATGAAGAACGCAGCGAAATGCGATAAGTAATGTGAATTGCAGAATTCAGTGAATCATCGAATCTTTGAACGCACCTTGCGCTCCTTGGTATTCCGAGGAGCATGCCTGTTTGAGTGTCATGATATTCTCAATTCCCTTAGTGTTTTCTAAGGTGATATTGGACTTGGAGGTTGTTGCTGGCATCATTGTGAAAGTCAGCTCCTCTTAAATGCATTAGTGTGAATGTTCATTTCATACTCAGTGTGATAATTAT	d:Fungi(1.0000),p:Basidiomycota(1.0000),c:Agaricomycetes(1.0000)	Fungi	Basidiomycota	Agaricomycetes	_	_	_
OTU433	TGGTTCTGGCATCGATGAAGAACGCAGCGAAATGCGATAAGTAATGTGAATTGCAGAATTCAGTGAATCATCGAATCTTTGAACGCATATTGCGCCCCTTGGTATTCCGGGGGGCACACCTGTCCGAGCGCCATTTCGACCCTCAAGCATAGCTTGGCGTTGGGCACGGTCCTAGGTAGGGGACCCGCCCGTAACTCGTAGGCGGCCGCCGCCCGCGCCCCCAGCGTAGCAAGCTTCACGCGTTCGCTCGGGGACGGCGCGTCTGGC	d:Fungi(1.0000),p:Ascomycota(0.8700),c:Dothideomycetes(0.7482),o:Venturiales(0.6210)	Fungi	Ascomycota	Dothideomycetes	_	_	_
OTU434	TGGTTCTCGCATCGATGAAGAACGCAGCGAAATGCGATAAGTAATGTGAATTGCAGAATTCAGTGAATCATCGAATCTTTGAACGCACCTTGCACTCCTTGGTATTCCATGGAGTATGCCTGTTTGAGTGTCATGAATACCTCAACTGCTTCGACTTTGTTGAAGTGAAGTTGGACTTTGGAGGACAAGTGCTGGCGCAAGCGTTGCTTGCTTGTTGGCTCCTCTTGAATGCATTCAACTTTCCTGAGCAGGGAGCCGACCGATGTG	d:Fungi(1.0000),p:Basidiomycota(0.9000),c:Agaricomycetes(0.7740),o:Thelephorales(0.5108),f:Bankeraceae(0.1890),g:Hydnellum(0.0397)	Fungi	Basidiomycota	Agaricomycetes	_	_	_
OTU435	TGGTTCTCGCATCGATGAAGAACGCAGCGAAATGCGATAAGTAATGTGAATTGCAGAATTCAGTGAATCATCGAATCTTTGAACGCACCTTGCACTCCTTGGTATTCCGAGGAGTATGCCTGTTCGAGTGTCATGAAACTCTCAAACCGCATCTTCATTGATGTCGGGCTTGGATTTGGACGTCGCTGGACGTGAGTTCGGCTCGTCTTGAACGCATTAGCTGACGATTTCGACTTCAGTTAAACCGTGTGATAATACATCAACGCG	d:Fungi(1.0000),p:Basidiomycota(0.9700),c:Agaricomycetes(0.8827),o:Tremellodendropsidales(0.8033)	Fungi	Basidiomycota	Agaricomycetes	Tremellodendropsidales	_	_
OTU436	TGGTTCTGGCATCGATGAAGAACGCAGCGAAATGCGATAAGTAATGTGAATTGCAGAATTCAGTGAATCATCGAATCTTTGAACGCACATTGCACCCTCTGGTATTCCGGGGGGTATGCCTGTTCGAGCGTCATTACAACCCTCAAGCTCAGCTTGGTATTGGGCGTCACTAGCAGGTGCTCCCTAAAATCAGTGGCGGTGCCATCCGGCTTCAAGCGTAGTACTACTTCTCGCTTTGGAGGTTAGGGTGTCGCCTGCCATCAATCA	d:Fungi(1.0000),p:Ascomycota(0.9900),c:Leotiomycetes(0.8514),o:Helotiales(0.6215)	Fungi	Ascomycota	Leotiomycetes	_	_	_
OTU437	TGGTTCTGGCATCGATGAAGAACGCAGCGAAATGCGATAAGTAATGTGAATTGCAGAATTCAGTGAATCATCGAATCTTTGAACGCACATTGCGCCCTTTGGCATTCCGAAGGGCATGCCCGTTCGAGCGTCAATAAGACCCATCAAGCCTGGCTTGGTATTGGGCGTCGGGCTCACCGCCCGCGCCTCCATTCTGTCGGCTGTACGGTTAGAATCTCAGCGTTGTGAATCAATTCGCTAGGGAAGACCGCCGGACGCGCCGTTAAA	d:Fungi(1.0000),p:Ascomycota(0.9000),c:Eurotiomycetes(0.3420),o:Chaetothyriales(0.1300),f:Herpotrichiellaceae(0.0494),g:Rhinocladiella(0.0188)	Fungi	Ascomycota	_	_	_	_
OTU438	TGGCTCTCGCAACGATGAAGAACGCAGCGAAATGCGATACGTAATGTGAATTGCTTTCCGTGAATCATCGAATCTTTGAACGCACATTGCACTCCTTTGGAGTATGCCTGTTTGAGAATCTATAGTATTTATTTTTGGTCTACTTTTAACGAGGTAGGTCCAAGAGATTTGAGATGTCTCGTCCATTACAGGCGAGTATCTTTAATATTATAGCCTCTTTTGTGGTAAAACAACTCTGCAGAACAGTATTTGAATGGAACTTTTTGT	d:Fungi(1.0000),p:Chytridiomycota(0.9900)	Fungi	Chytridiomycota	_	_	_	_
OTU439	TGGCTCTCGCATCGATGAAGAACGCAGCGAAATGCGATAAGTAATGTGAATTGCAGAATTCAGTGAATCATCGAATCTTTGAACGCACCTTGCACCCCTTGGTATTCCGAGGGGTACGCCTGTTTGAGTGTCATTAAATTCTCAATAGACCTGGTTAGTCTTTGACTGATCTAGGTCGATTGGATGTGAGGGTTGCCGGTCTATCGGATCGGACTCCCTTTAAATACATTAGTGGTTACCGATCCTCTTCCACTAGGTGTGATAATC	d:Fungi(1.0000),p:Basidiomycota(1.0000),c:Agaricomycetes(1.0000),o:Agaricales(1.0000),f:Tricholomataceae(1.0000),g:Clitocybe(1.0000),s:Clitocybe_ulmicola_SH1171843.08FU(1.0000)	Fungi	Basidiomycota	Agaricomycetes	Agaricales	Tricholomataceae	Clitocybe
OTU440	TGGCTCTCGCATCGATGAAGAACGTAGCGAAGTGCGATAAGTAATGTGAATTGCAGAATTCCGTGAATCATCGAATCTTTGAACGCATATTGCACTCTCTGGTATTCCGGAGAGTATGCCTGTTTGAGGGTCGTTCGAATAAAAATCGACGATTTTTTCGTCGGAATTGGGTCTTTCTTTTTTGACCTTCGGGTTTTTTAAAGTGACCTAAAATTGTGTTGAATTTTTCGATGAACTCATCTGAATAATTTATTTTGTGGGTTTGTC	d:Fungi(1.0000),p:Glomeromycota(1.0000)	Fungi	Glomeromycota	_	_	_	_
OTU441	TGGCTCTCGCATCGATGAAGAACGCAGCAAATTGCGAAAATTAATGTGCATTGCAGTACGTGAATCATCGAGTCTTTGAACGCAACTTGCACTCTAGGTTCTCCTAGAGTATGCCTATTTGAGTATCGGTACACCCCACTCAAACCCACCGCGCCCCGCGGTGTGGTGGTTTGGATCCGATGAGTCATGCGTGTGCTTTTTTAATAAACGCGCGCGCTGACTTGAAGTGTACACTGAATCGGGCCTATGTATACTGTACATGCGGCG	d:Fungi(1.0000),p:Kickxellomycota(1.0000),c:GS19(0.9900),o:GS19(0.9801)	Fungi	Kickxellomycota	_	_	_	_
OTU442	TGGTTCTGGCATCGATGAAGAACGCAGCGAAATGCGATAAGTAATGCGAATTGCAGAATTCAGTGAGTCATCGAATCTTTGAACGCATATTGCGCCCTTTGGTATTCCGAAGGGCATGCCTGTTCGAGCGTCATTATCAAAGTATCAAGCTTGGCTTGTCGTTGGGCCCTTTGTCACCTGGTGACAGGTCCAAAAGATAATGACCGGTGTCGTAACGACGCTACGTGCAACGAGCTTATAACAGCACGCATCTAGTAGTCATATGGC	d:Fungi(1.0000),p:Ascomycota(1.0000),c:Eurotiomycetes(1.0000),o:Chaetothyriales(1.0000),f:Herpotrichiellaceae(0.9300)	Fungi	Ascomycota	Eurotiomycetes	Chaetothyriales	Herpotrichiellaceae	_
OTU443	TGGTTCTGGCATCGATGAAGAACGCAGCGAAATGCGATAAGTAATGCGAATTGCAGAATTCAGTGAGTCATCGAATCTTTGAACGCATATTGCGCCCTTTGGTATTCCGAAGGGCATGCCTGTTCGAGCGTCATTATCAACCATCAAGCCTGGCTTGTCGTTGGACTCGTGGTCGTCATGACCGGTCCGAAAGATAATGGACGGAGGTGATTAGCCCCCGATGTAACGAGCTTTTGATAGCACGCATTAAAGGGTTTGGTCACCCCG	d:Fungi(1.0000)	Fungi	_	_	_	_	_
OTU444	TGGCTCTTGCATCGATGAAGAACGCAGCGAAATGCGATAAGTAATGTGAATTGCAGAATTCCGTGAATCATCAAATCTTTGAACGCAAATTGCACTTCTTGGTATTCCGAGGAGTATACTTGCTTGAGGGTTAGTCTACAAAAAAAAATCGTAAATTTTTTTTTACGGATCTGGGCTTTCCGGGTTTTCTGACTTCGGTTGCCTAAAATTTATCTTAACAACGAGGTGTTAATTAGAAATGTTTATCTTACATATTGTGAGTTCATT	d:Fungi(1.0000),p:Glomeromycota(1.0000),c:Glomeromycetes(1.0000),o:Diversisporales(1.0000),f:Acaulosporaceae(1.0000),g:Acaulospora(0.7900)	Fungi	Glomeromycota	Glomeromycetes	Diversisporales	Acaulosporaceae	Acaulospora
OTU445	TGGCTCTCGCATCGATGAAGAACGCAGCGAAACGCGATAGGTAATGTGAATTGCAGAATTCAGTGAATCATCGAATCTTTGAACGCACCTTGCGCCTTTTGGTATTCCGAAAGGCATGCCTGTTTGAGTGTCATGTAGACTCAACCCCTCGGGTTTCTGACCCGGGGACGTTGGATTTGGGCCCTGGCTTCCGAGCCTGGCCTTAAATGTGTTAGTGGGTCCCGCCCAGACGTTTTAAGTAACCGTCGACTGCGGCCCTCTCATAAA	d:Fungi(1.0000),p:Basidiomycota(1.0000),c:Tremellomycetes(1.0000)	Fungi	Basidiomycota	Tremellomycetes	_	_	_
OTU446	TGGCTCTCGCATCGATGAAGAACGCAGCGAATTGCGATAAGTAATGTGAATTGCAGAATTACGTGAATCATCGAATTTTTGAACGCATATTGCGCTCTCTGGCAATCCGGGGAGCATGCCTGTTTGAGGGTCAGTAAAAAATAATAAAATCATTATCATGATTTCATAATTTTTTTGTGGAATCATGGAATTGGGCTTTTCGAACTTTTTTAAGTTTGATGGTCTTAAATTTTTTTACATATGGTTTGCACAAATTGAACTAAAAGA	d:Fungi(1.0000),p:Glomeromycota(0.9200),c:Glomeromycetes(0.7360),o:Glomerales(0.5888),f:Claroideoglomeraceae(0.3180),g:Claroideoglomus(0.1367)	Fungi	Glomeromycota	Glomeromycetes	_	_	_
OTU447	TGGTTCTGGCATCGATGAAGAACGCAGCGAAATGCGATAAGTAATGTGAATTGCAGAATTTAGTGAATCATCGAATCTTTGAACGCACATTGCGCCCCTTGGTATTCCGAGGGGCATGCCTGTTCGAGCGTCATATCACCAATCAAGCCTGGCTTGGTATTGGGGCCCGCCTTACGGCGGCCTCTAAACTCAGTGGCGGTGCCGTTAGGCTCTCAGCGTAGTAATTATTCTCGCTACAGGGTCTTGCGGTTACTTGCCATAACCCCA	d:Fungi(1.0000),p:Ascomycota(1.0000),c:Leotiomycetes(1.0000),o:Helotiales(1.0000)	Fungi	Ascomycota	Leotiomycetes	Helotiales	_	_
OTU448	TGGCTCCCGCAACGATGAAGAACGCAGCGAAATGCGATATGTAGTGTGAATTGCAGAATTCAGTGAATCATCGAATCTTTGAACGCACATTGCGCTCTCTGGTATTCCGGGGAGCATGCTCGTTTCAGAATCATTAAAAATCTCAAAGAGATGGTCATTGTTTACAGTGCCGTTTCTTTCGGATGTGAGCCGCTTTGTCATCTGGCAATGGCTTGAAAATGATTGTGTTTGCACCAGCCACATGGCTCGGTTCTTAACAAGTGCAAC	d:Fungi(1.0000),p:Chytridiomycota(1.0000),c:Spizellomycetes(1.0000),o:Spizellomycetales(1.0000)	Fungi	Chytridiomycota	Spizellomycetes	Spizellomycetales	_	_
OTU449	TGGTTCTGGCATCGATGAAGAACGCAGCGAAATGCGATAAGTAATGTGAATTGCAGAATTCAGTGAATCATCGAATCTTTGAACGCACATTGCGCTCCCTGGTATTCCGGGGAGCATGCCTGTTCGAGCGTCATTACAACCCTCAAGCTCTGCTTGGTGTTGGGCCCCGCCGCCCCGGCGGGCCCTAAAGTCAGTGGCGGTGCCGTCCGGCTCCGAGCGTAGTAATTCTTCTCGCTTTGGAGGCCCGGGCGCGTGCTTGCCATCAAC	d:Fungi(1.0000),p:Ascomycota(0.6100),c:Leotiomycetes(0.3721),o:Thelebolales(0.2233),f:Pseudeurotiaceae(0.1340),g:Gymnostellatospora(0.0790),s:Gymnostellatospora_canadensis_SH2267907.08FU(0.0371)	Fungi	_	_	_	_	_
OTU450	TGGCTCTCGCATCGATGAAGAACGCAGCGAAATGCGATAAGTAATGTGAATTGCAGAATTCAGTGAATCATCGAATCTTTGAACGCACCTTGCGCTCCTTGGTATTCCGAGGAGCATGCCTGTTTGAGTGTCATGGAATTATCAACTTCTATAACTTTTGTTATTGAAGCTTGGACTTGGAGGTTGTGTTGGCTTGCGAAAGTCAGCTCCTCTGAAATGTATTAGCGTGAATCTTACGGATCGCCTTCAGTGTGATAATTATCTACG	d:Fungi(1.0000),p:Basidiomycota(1.0000),c:Agaricomycetes(1.0000),o:Polyporales(1.0000),f:Meruliaceae(1.0000),g:Phlebia(0.9900)	Fungi	Basidiomycota	Agaricomycetes	Polyporales	Meruliaceae	Phlebia
OTU451	TGGTTCTGGCATCGATGAAGAACGCAGCGAAATGCGATAAGTAATGTGAATTGCAGAATTCAGTGAATCATCGAATCTTTGAACGCACATTGCGCCCGCCGGTATTCCGGCGGGCATGCCCGTTCGAGCGTCATCTCTAACCTCAAGCTAGCCTTGGTGTTGGGGCCCCACGGCTGCCGTGGGCCCTGAAAATCAGTGGCGGGCTCGCCGTGATCCCGAGCGCAGTAGTTAAATCTCGCTGGGGCTGATCGGGCGAGCGCCTGCCGT	d:Fungi(1.0000),p:Ascomycota(1.0000),c:Sordariomycetes(1.0000),o:Sordariales(1.0000),f:Sordariales_fam_Incertae_sedis(1.0000),g:Tracylla(1.0000)	Fungi	Ascomycota	Sordariomycetes	Sordariales	_	Tracylla
OTU452	TGGTTCTGGCATCGATGAAGAACGCAGCGAAATGCGATAAGTAATGTGAATTGCAGAATTCAGTGAATCATCGAATCTTTGAACGCACATTGCGCCCATTAGTATTCTAGTGGGCATGCCTGTTCGAGCGTCATTAAATCCACTTAAGCCCTGCTTAGTGTTGGGAGTCTACTGGAGCGGTGCTACCCGGGAGTTACCCTGTAGTTACCCTGTAGTTCCTTAAAGATAACGGCGGAGTCGTGATATCCTCTGAGCTTAGTAAACTTA	d:Fungi(1.0000),p:Ascomycota(1.0000),c:Sordariomycetes(1.0000),o:Xylariales(1.0000),f:Xylariales_fam_Incertae_sedis(0.7900),g:Fusidium(0.6241)	Fungi	Ascomycota	Sordariomycetes	Xylariales	_	_
OTU453	TGGCTCTCGCATCGATGAAGAACGCAGCGAAATGCGATAAGTAGTGTGAATTGCAGAAAGAGTGAATCATCGAATTTTTGAACGCATATTGCGCTCTCTGGTAATCCGGGGAGCATGCTTGGCTGAGGGTCGGTAAAACAAATCTCCGGATTCTGTCCGGTGGTCGATGGGTGTTAATCCGGGTAGCCCTTTGGGGGATTAAACCGGTCACCTGAAATAATGGGCTCCGCCCCGTTTAGCGGACTCGTGTAGTAACGCTTTCTCGTA	d:Fungi(1.0000),p:Glomeromycota(1.0000),c:Paraglomeromycetes(1.0000),o:GS24(0.8700)	Fungi	Glomeromycota	Paraglomeromycetes	_	_	_
OTU454	TGGTTCTGGCATCGATGAAGAACGCAGCGAAATGCGATAAGTAATGTGAATTGCAGAATTCCGTGAATCATCGAATCTTTGAACGCACATTGCGCCCCCTGGTATTCCGGGGGGCATGCCTGTCCGAGCGTCATTTGCAACCTCTCAAGCACGGCTTGTGTGTTGGACCGCGTACCGACGCGTCACCCTCTCGGGGGTGATCGCGGTGGGTGCGGGTCCGAAATGCAGTGGCGGCGTCGCGTCTCGACCTCGCAAGCGTATGGGGCT	d:Fungi(1.0000),p:Ascomycota(0.9600),c:Eurotiomycetes(0.7584),o:Eurotiales(0.3034)	Fungi	Ascomycota	Eurotiomycetes	_	_	_
OTU455	AGGCTCTTGCAACGATGAAGAACGCAGCAAAGTGCGAAAAGTGATGCGATTTGCACGAATCTGTGAGTCATCAAATCTTTGAACGCAAATGGCACTCTTGTGAAAGCAGGAGTATGTCTGTTTGAGAATCGCAAACAAGATCAACTCAGTTCGAGTTTGGTACTGGCTTTAGTGAATGCTAAATTGCTTTAGCCTGAATTTATCAAAGCTGATGAGTCCCCCAAGGGAGCTCAATGTGTGTTAGCGAACAGTTGTTTCGATGTCACA	d:Fungi(1.0000),p:Rozellomycota(0.9100),c:Rozellomycotina_cls_Incertae_sedis(0.5551),o:GS11(0.3331)	Fungi	Cryptomycota	_	_	_	_
OTU456	AGGCTCTCGCATCGATGAAGAACGCAGCGAATTGCGAAACGTAATGTGACTTGCAACCCTCGTGAATCATCGAATCTTTGAACGCATCTTGCACTATTCGGCTTCCCCGGATAGTATGCCTGGTTGAGTGTCTGTGTATCTCTCCTATATTATCATTTTTTTTGGATGATTGATATAGGGACTTGGGGTCTATTAATCGTCGGACAACCTTCGTTTCGTTGGCTAACCCGGTGAACCCTTTAAATATAGTAAGCTCCCATCTTTTTT	d:Fungi(1.0000),p:Kickxellomycota(1.0000),c:Kickxellomycetes(1.0000),o:Kickxellales(1.0000),f:Kickxellaceae(1.0000),g:Ramicandelaber(1.0000),s:Ramicandelaber_taiwanensis_SH1177477.08FU(0.4400)	Fungi	Kickxellomycota	Kickxellomycetes	Kickxellales	Kickxellaceae	Ramicandelaber
OTU457	TGGCTCTGGCATCGATGAAGAACGCAGCGAAATGCGATAAGTAATGCGAATTGCAGAATTCAGTGAGTCATCGAATCTTTGAACGCACATTGCGCCCCTTGGTATTCCGAGGGGCATGCCTGTTCGAGCGTCATTATAACCCTCAAGCCTAGCTTGGTATTGGAGTCGCTATACAGCGGCCCCTAAAATCAGTGGCGGTGCCTATAGGTTCTACGCGTAGTAATTTTTCTCGCTATAGATCCCTATAAGTGCTTGCCAACAACCCCA	d:Fungi(1.0000),p:Ascomycota(0.9600),c:Leotiomycetes(0.9216),o:Helotiales(0.8847),f:Helotiaceae(0.5928)	Fungi	Ascomycota	Leotiomycetes	Helotiales	_	_
OTU458	TGGTTCTGGCATCGATGAAGAACGCAGCGAAATGCGATAAGTAGTGTGAATTGCAGAATTCAGTGAATCATCGAATTTTTGAACGCACATTGCGCCCCTTGGTATCCCGAGGGGCATGCCTGTTCGAGCGTCATTTCAATCTCTCAAGCTTTGCTTGGTATTGGGCATCATTATTTCTTTTAATTAAGGGTAATGTGCCTTAAATATAGGCAGCGGCAAGTACTAGTTCCGAGCGTAGCAGTTATTAACATTTCGCTTTAGGAGTTT	d:Fungi(1.0000),p:Ascomycota(0.9400),c:Dothideomycetes(0.8836)	Fungi	Ascomycota	Dothideomycetes	_	_	_
OTU459	TGGTTCTGGCATCGATGAAGAACGCAGCGAAATGCGATAAGTAATGTGAATTGCAGAATTCAGTGAATCATCGAATCTTTGAACGCACATTGCGCCCCTTGGTATTCCGAGGGGCATGCCTGTTCGAGCGTCATTATGACCACTCAAGCCTGGCTTGGTATTGGAGCTCGCGGTCTCGCGGCTCTTAAAATCAGTGGCGGTGCCATCTGGCTCTAAGCGTAGTAATTGATCTCGCTATTGGGTCCGGTGGTTGCTTGCCAACAACCC	d:Fungi(1.0000),p:Ascomycota(1.0000),c:Leotiomycetes(0.9700),o:Helotiales(0.9409),f:Leotiaceae(0.6210),g:Pezoloma(0.4099),s:Pezoloma_ericae_SH1523755.08FU(0.1762)	Fungi	Ascomycota	Leotiomycetes	Helotiales	_	_
OTU460	TGGCTCTCGCATCGATGAAGAACGCAGCGAAATGCGATACGTAATGTGAATTGCAGAATTCAGTGAATCATCGAATCTTTGAACGCATATTGCGCTCTCTGGTATTCCGGGGAGCATGCCTGTTTCAGCATCATTTGAACATCTCAAAGTCACTTTTGGGTGATTTTGGAATTTGGGCTTTTGTTGTGGAACACACAACTGGCCTGAAATTTGGTGATCCATGATCAAAACGCAAGAAAATTGTGTAGACGACTTTCTCGTGAAAGA	d:Fungi(1.0000),p:Mucoromycota(0.8500),c:Endogonomycetes(0.7225),o:GS21(0.6069)	Fungi	Mucoromycota	Endogonomycetes	_	_	_
OTU461	TGGTTCTGGCATCGATGAAGAACGCAGCGAAATGCGATAAGTAATGTGAATTGCAGAATTCAGTGAATCATCGAATCTTTGAACGCACATTGCGCCCCTTGGTATTCCGGGGGGCATGCCTGTTCGAGCGTCATTTATACCAAAATCTAGCCTGGCTAGGTGTTGGGCTCCGCCGCCGGGCGGGCCTTAAAACTAGTGGCGGTGCTCTCAAGCTCTACGCGTAGTAATCTTCTCGCTATAGGGTCTTGGGAGATGCTGGCCAGCAAC	d:Fungi(1.0000),p:Ascomycota(1.0000),c:Leotiomycetes(1.0000),o:Helotiales(1.0000),f:Hyaloscyphaceae(1.0000),g:Lachnum(1.0000),s:Lachnum_virgineum_SH1522942.08FU(0.8000)	Fungi	Ascomycota	Leotiomycetes	Helotiales	Hyaloscyphaceae	Lachnum
OTU462	TGGCTCTCGCATCGATGAAGAACGCAGCGAAATGCGATAAGTAATGTGAATTGCAGAATTCAGTGAATCATCGAATCTTTGAACGCACCTTGCGCTCCTTGGTATTCCGAGGAGCATGCCTGTTTGAGTGTCGTGAAATTATCAACTCAATTCTCTTTGAGAAGTGAGCTTGGACTTGGAGGCTGCTGGAACTTGTTTTCAGCTTCTCTTGAATGCATTAGCTGGACCTTTGATTTGCAGCATATATGCGGTGTGATAATGTCGTCA	d:Fungi(1.0000),p:Basidiomycota(1.0000),c:Agaricomycetes(1.0000),o:Russulales(0.9700),f:Stereaceae(0.9409),g:Stereum(0.9127),s:Stereum_sanguinolentum_SH1151786.08FU(0.8853)	Fungi	Basidiomycota	Agaricomycetes	Russulales	Stereaceae	Stereum
OTU463	TGGCTCTCGCATCGATGAAGAACGCAGCGAAGCGCGAAATGTAGTGTGAATCGCAGAACATTGTGAATCATCGAATCTTTGAACGCACATTGCGCCTCCCTTAACCGGGGGGCATGCCTGTCTGAGCGTCATTTAAACCTATGGACCCGAATGGGTTCCGTGTTGGGCCTCGCCTCTCCGAGCGGCGTCGCCTCAAAGGCATCGGCTTCACAGAGCGGACGGGATCCTTATGGACTGACCGTTTCGTGGCCGGAGTTTGACTCTGAT	d:Fungi(1.0000),p:Ascomycota(1.0000),c:Archaeorhizomycetes(1.0000),o:Archaeorhizomycetales(1.0000),f:Archaeorhizomycetaceae(1.0000),g:Archaeorhizomyces(1.0000)	Fungi	Ascomycota	Archaeorhizomycetes	Archaeorhizomycetales	Archaeorhizomycetaceae	Archaeorhizomyces
OTU464	TGGCTCTCGCATCGATGAAGAACGCAGCGAAATGCGATAAGTAATGTGAATTGCAGAATTCAGTGAATCATCGAATCTTTGAACGCACCTTGCGCCCTTTGGCTATTCCGAAGGGCATGCCTGTTTGAGTATCATGAACACCTCAACTCTCATGGCTTGCCGTGATGAGCTTGGACTTTGGGGGTCTTGTTGGCCTGTGAGCCAGCTCCTCTTAAATGAATTAGCTTGCCGGTGTTTGGTGGCATCACAGGTGTGATAACTATCTAC	d:Fungi(1.0000),p:Basidiomycota(1.0000),c:Agaricomycetes(1.0000),o:Thelephorales(1.0000),f:Thelephoraceae(1.0000),g:Tomentella(0.9200)	Fungi	Basidiomycota	Agaricomycetes	Thelephorales	Thelephoraceae	Tomentella
OTU465	TAGTTCTAGCATCGATAAAGAACGCAGCGAAATGCGATAAGTAGTGTAAATTGCAGAATTCAGTGAATTATCGAATCTTTAAACGCATATTGCGCCCTTTAGTATTCCTTAGGGCATGCCTGTTCGAGCGTCATTTAAACCTTCAAGCTTAGCTTAGTAATAGGTAACTGTCCTAACCATAGACTCGCCTTAAATATATTAGCGGCTGGTACATTAGCTTCAAGCGCAGCAGAAACGCGAACTCGGAACCAGTGTGCTAGCTCCTAG	d:Fungi(1.0000),p:Ascomycota(0.9700),c:Dothideomycetes(0.9409),o:Pleosporales(0.9127)	Fungi	Ascomycota	Dothideomycetes	Pleosporales	_	_
OTU466	TGGCTCTCGCATTGATGAAGAATGCAGCAAAATGTGATAAGTAATGTGAATTGCAGAATTCAGTGAATCATCGAATCTTTGAACACACCTTGCGCTCCCTGGTATTCCGGGAAGCACACCTGTTCGAGTGTCGTGAAATTTCTCAAGCTTGGATGGATTTTTTCTGTCCTTAGTTTGGTTGTTGGGCTTTGCCGTGTCCCTTCATTGGAACAGCTGGCCTTAAAAGCATTAGCTGATCCTTGTGTGGCACTGGTTCTACTCAGCATG	d:Fungi(1.0000),p:Basidiomycota(1.0000),c:Agaricomycetes(1.0000),o:Cantharellales(1.0000),f:Clavulinaceae(1.0000),g:Clavulina(0.9600),s:Clavulina_rugosa_SH1546087.08FU(0.3168)	Fungi	Basidiomycota	Agaricomycetes	Cantharellales	Clavulinaceae	Clavulina
OTU467	TGGTTCTGGCATCGATGAAGAACGCAGCGAAATGCGATAAGTAATGTGAATTGCAGAATTCAGTGAATCATCGAATCTTTGAACGCACATTGCACCTTCTAGCATTCTGGGAGGTATGCCTGTTCGAGCGTCATTGTAACCATCAAGCCTAGCTTGGTATTGGACATCACCTTGTGGTGAGTCTTAAAATTAGTGGCGGCGCCATTCAGCTCCAAGTGTAGTAAATTTCTCGCTTCTGGAGTAAGATTTTGTGCTTGCCAGAACCCC	d:Fungi(1.0000),p:Ascomycota(0.9800),c:Xylonomycetes(0.6272),o:GS34(0.3951)	Fungi	Ascomycota	_	_	_	_
OTU468	TGGTTCTGGCATCGATGAAGAACGCAGCGAAATGCGATAAGTAATGTGAATTGCAGAATTCAGTGAATCATCGAATCTTTGAACGCACATTGCGCCCGCCAGCATTCTGGCGGGCATGCCTGTTCGAGCGTCATTTCAACCCTCGACCCCTCCTCGCGGGGGTCGGCGTTGGGGGACGGCAGCACGCCGCCCCCGAAATCCAGTGGCGGCCCGTCCGCGGCGACCTCTGCGCAGTCACACCACTCGCACCGGGACCCCGACGCGGCC	d:Fungi(1.0000),p:Ascomycota(0.9900),c:Sordariomycetes(0.9801),o:Hypocreales(0.9703),f:Cordycipitaceae(0.9509),g:Cordyceps(0.8368),s:Cordyceps_morakotii_SH1524439.08FU(0.5021)	Fungi	Ascomycota	Sordariomycetes	Hypocreales	Cordycipitaceae	Cordyceps
OTU469	TGGCTCTCGCATCGATGAAGAACGCAGCGAAATGCGATAAGTAATGTGAATTGCAGAATTCAGTGAATCATCGAATCTTTGAACGCACCTTGCGCTCCTTGGTATTCCGAGGAGCATGCCTGTTTGAGTGTCATTAAATTCTCAACCCCTCCAGCTTTTGCGAGTTGTGATGGGGCTTGGATATGGGAGTTTGCGGGTCTTTATCAATAAAGGTCAGCTCTCCTGAAATGCATTAGCGGAACCGTTTGCAGTCCCGTCACTAGTGTG	d:Fungi(1.0000),p:Basidiomycota(1.0000),c:Agaricomycetes(1.0000),o:Agaricales(1.0000),f:Lycoperdaceae(0.9900),g:Lycoperdon(0.9405),s:Lycoperdon_utriforme_SH1556526.08FU(0.3574)	Fungi	Basidiomycota	Agaricomycetes	Agaricales	Lycoperdaceae	Lycoperdon
OTU470	TGGCTCTCGCATCGATGAAGAACGCAGCGAAATGCGATAAGTAATGTGAATTGCAGAATTCAGTGAATCATCGAATCTTTGAACGCACCTTGCGCCCTTTGGCTATTCCGAAGGGCATGCCTGTTTGAGTATCATGAACACCTCAACTCTCACAGCTTGCCTGTGATGAGCTTGGACTTTGGGGGTCTTGCTGGCCTGTGGTTGGCTCCTCTCAAATGGATTAGCTTGCCAGTGTTTGGTGGGATCACGGGTGTGATAACTATCTAC	d:Fungi(1.0000),p:Basidiomycota(0.9800),c:Agaricomycetes(0.9604),o:Thelephorales(0.9412),f:Thelephoraceae(0.9224)	Fungi	Basidiomycota	Agaricomycetes	Thelephorales	Thelephoraceae	_
OTU471	TGGTTCTGGCATCGATGAAGAACGCAGCGAAATGCGATACGTAGTGTGAATTGCAGAATTCAGTGAATCATCGAATCTTTGAACGCACATTGCGCCCTTTGGTATTCCAAAGGGCATGCCTGTTCGAGCGTCATTTGTACCCTCAAGCTTTGCTTGGTGTTGGGCGTCTTGTCTCTCACGAGACTCGCCTTAAAATCATTGGCAGCCGACCTACTGGTTTCGGAGCGCAGCACAATTCTTGCACTTTGAATCAGCCTTGGTTGAGCA	d:Fungi(1.0000),p:Ascomycota(1.0000),c:Dothideomycetes(1.0000),o:Pleosporales(1.0000),f:Pleosporaceae(1.0000),g:Stemphylium(0.9200)	Fungi	Ascomycota	Dothideomycetes	Pleosporales	Pleosporaceae	Stemphylium
OTU472	TGGCTCTCGCATCGATGAAGAACGCAGCGAAATGCGATAAGTAATGTGAATTGCAGAATTCAGTGAATCATCGAATCTTTGAACGCATCTTGCGCTCCTTGGTATTCCGAGGAGCATGCCTGTTTGAGTGTCATTAAATTCTCAACCTGGATTACTTTTGTAAAAGTCAGGCTTTGGATTATGGAAGCTGCTGATTTGCAAAGAATCAGCTCTTTTAAAATTTATTAGCAAAGATTATTTTTTGATCATCTATGGTATGATAAATAT	d:Fungi(1.0000),p:Basidiomycota(1.0000),c:Agaricomycetes(1.0000),o:Agaricales(0.9900),f:Entolomataceae(0.3069),g:Entoloma(0.0890)	Fungi	Basidiomycota	Agaricomycetes	Agaricales	_	_
OTU473	TGGCTCTCGCATCGATGAAGAACGCGGCGAAATGCGATAAGTAATGTGAATTGCAGATTTCAGTGAATCATCGAATCTTTGAACGCACCTTGCGCTCCTAGGTCTTCCGAGGAGCATGCCTGTTTGAGTGCCCAGAATTACTCTCAACCAACACCTTGGTATTGGTTGGATGTGGGGGGTCTGCTGTTGGTTCGGCTCCTCCTAAATGTATTAGCTCATGGGTGATGAACTGCTGTCAGCTTGATATTAGTGTCTATGCTGCAGCTG	d:Fungi(1.0000),p:Basidiomycota(1.0000),c:Agaricomycetes(1.0000)	Fungi	Basidiomycota	Agaricomycetes	_	_	_
OTU474	TGGCTCTTGCAACGATGAAGAACGCAGTGAAATGCGAAAAGTAATGCGATTTGCATGAATCTGTGAGTCATCAAGTCTTTGAACGCACCTTGCACCGTATGAGCAATCGTACGGTATACCTGTTTGAGAATCGTAAAACCCTCTTTCCCCCCCTCTTTGCGGAGCGGGGAAGACTTGTCGGTTGTGCGCGCGCGCATCGGCGGCTAGCATGTATTTGCTAGCCTTGCATGGCGCGGCGTACTCTGATTAAACGCAGTAGGTCCGGAT	d:Fungi(1.0000)	Fungi	_	_	_	_	_
OTU475	TGGTTCTGGCATCGATGAAGAACGCAGCGAAATGCGATAAGTAATGTGAATTGCAGAATTCAGTGAATCATCGAATCTTTGAACGCACATTGCGCCCCGTGGTATTCCGCGGGGCATGCCTGTTCGAGCGTCAGTACAACACTCAAGCTCTGCTTGGTATTGGACCGCACCGGTAACACGGTCGGTCTTAAAATCAGTGGCGGCGCCATCTGGCTCTAAGCGTAGTAATACTCCTCGCTACAGAGTCCTGGTGGATGCTTGCCAGCA	d:Fungi(1.0000),p:Ascomycota(1.0000),c:Leotiomycetes(1.0000),o:Helotiales(1.0000)	Fungi	Ascomycota	Leotiomycetes	Helotiales	_	_
OTU476	TGGTTCTGGCATCGATGAAGAACGCAGCGAAATGCGATAAGTAATGTGAATTGCAGAATTCAGTGAATCATCGAATCTTTGAACGCACATTGCGCCCCTTGGCATTCCGAGGGGCATGCCCGTTCGAGCGTCATTATAACCCCTCAAGCCTGGCTTGGTGTTGGGGCCTGCGGTCACCGACAGCCCCTAAAATCAGTGGCGGCGCCCTCGGACTCTGAGCGTAGTAATCCTTCTCGCTACAGGGTCCCGGTGGGTGCTGGCCATCAA	d:Fungi(1.0000),p:Ascomycota(1.0000),c:Leotiomycetes(1.0000),o:Helotiales(1.0000),f:Helotiales_fam_Incertae_sedis(0.9500),g:Leohumicola(0.9025)	Fungi	Ascomycota	Leotiomycetes	Helotiales	_	Leohumicola
OTU477	TGGCTCTGGCAACGATGAAGAACGCAGCGAAACGCGAAAGGTAATGCGAATTGCAGAATCAGTGAGTCATCGAATTTTTGAACGCACATTGCGCCTCTCGGTATTCCGGGAGGCACGCCTGTTCGAGCGCCATTACACACTCCAAGCTCTGCTTGATGCTGGGTGAAGCGCGGCCCCCTGGCGACGGGGGGAAAGCGCACGCCTGTAACACGTTGGCGGCCGCCGCCGGACGACGAGCGTAGCACGACTTTTTTACATGGTCAAGAT	d:Fungi(1.0000),p:Ascomycota(1.0000),c:Dothideomycetes(1.0000),o:Venturiales(1.0000),f:Venturiales_fam_Incertae_sedis(1.0000),g:Mycosisymbrium(1.0000),s:Mycosisymbrium_cirrhosum_SH1243812.08FU(0.8900)	Fungi	Ascomycota	Dothideomycetes	Venturiales	_	Mycosisymbrium
OTU478	TGGCTCTCGCATCGATGAAGAACGTAGCGAAGTGCGATAAGTAGTGTGAATTGCAGAATTCCGTGAATCATCAAATTTTTGAACGCAAATTGCACTCTCTGGTGTTCCGGTGAGTATGCCTGTTTGAGGGTCGGGTTAAATAATATCGATGTATTGCTTTTTGTTGCAAAGCTTTTGGAGTTGAGTTATCTTAATCTTTTTAGGTTTAAGAGACTTAAACTTTTTGATATCTTTTTTTTTGCGCATTTTAGACGTTATAAATCACCT	d:Fungi(1.0000),p:Glomeromycota(0.9700),c:Glomeromycetes(0.8536),o:Glomerales(0.7426),f:Glomeraceae(0.6090)	Fungi	Glomeromycota	Glomeromycetes	Glomerales	_	_
OTU479	TGGTTCTGGCATCGATGAAGAACGCAGCGAAATGCGATAAGTAATGTGAATTGCAGAATTCAGTGAATCATCGAATCTTTGAACGCACATTGCGCCCGCCAGTATTCTGGCGGGCATGCCTGTTCGAGCGTCATTACAACCCTCAAGTCCCCTGTGGACTTGGTGTTGGGGACCGGCGACACGCAGCTGTGTTTTTCTCACAGTTGGTTCGCCGCCCCCTAAATGACTTGGCGGCCCCGTCTTAGGCTACCCCTCTGCGTAGTAGAA	d:Fungi(1.0000),p:Ascomycota(1.0000)	Fungi	Ascomycota	_	_	_	_
OTU480	TGGTTCTGGCATCGATGAAGAACGCAGCGAAATGCGATAAGTAATGTGAATTGCAGAATTCAGTGAATCATCGAATCTTTGAACGCACATTGCGCCCGCCAGTATTCTGGCGGGCATGCCTGTTCGAGCGTCATTTCAACCCTCAAGCCCAGCTTGGTGTTGGGGCATTGCGGCTCGTCCGCAAGCCCTGAAAAGCAGTGGCGGGCTCGCCGTAACTCCGAGCGCAGTAGTTTATTCTCGTTCTGGAAGCGTGGCGGGTGCCGGCCG	d:Fungi(1.0000),p:Ascomycota(1.0000),c:Sordariomycetes(1.0000),o:Sordariales(1.0000)	Fungi	Ascomycota	Sordariomycetes	Sordariales	_	_
OTU481	TGGCTCTCGCATCGATGAAGAACGCAGCGAATTGCGATACGTGATGTGAATTGCAGAACTCAGTGAATCATCGAATCTTTGAACGCACATTGCACCCTCTGGTATTCCGGAGGGTATGCCTGTTTGAGTGTCATTAATCCATCAAAACCTCAACGCGATTGTCTTTGAGGCTTTTGGACAGTGAAGGATTTTGCTGGTACTAACATCAGCTCCTTCTAAATGCATTAGCAGACCTTGACAAATGGGTTTAGCTTGAAGGCTTGATAA	d:Fungi(1.0000),p:Basidiomycota(0.8400),c:Agaricomycetes(0.7056),o:Agaricales(0.5433),f:Clavariaceae(0.3640),g:Clavaria(0.1966),s:Clavaria_falcata_SH1512627.08FU(0.0413)	Fungi	Basidiomycota	Agaricomycetes	_	_	_
OTU482	TGGTTCGAGCATCGATGAAGAACGCAGCGAAATGCGATAATTAATGTGAATTGCAGAATCCAGTGAATCATCGAGTTTTTGAACGCACATTGCACCTTTTGGTATTCCGAGAGGTATGCTTGTTTGAGCGTCATTACATCTTCAGCATCCAGCTGGTTTTGTGTCTTCGATGGAAGACATCAAATGTATGACACAGACGTGAGCAATAACTTATTCTTCTCACCGTCTGACGACTCAATTCTTGACCTCAAATCAAGCAAGATTACC	d:Fungi(1.0000),p:Ascomycota(0.9700),c:Lecanoromycetes(0.9409),o:Ostropales(0.9127),f:Stictidaceae(0.8853),g:Absconditella(0.8587),s:Absconditella_rubra_SH1510011.08FU(0.8330)	Fungi	Ascomycota	Lecanoromycetes	Ostropales	Stictidaceae	Absconditella
OTU483	TGGCTCTCGCATCGATGAAGAACGCAGCGAAATGCGATAAGTAGTGTGAATTGCAGAACTTTGTGAACCATCGAATCTTTGAACGCAAATTGCGCCTTCTTTCGGAAGGCATGTCTGTTTGAGGGCACCATTTAACAAATAATGTGCAGGTTGCGTGTATGTGTATGCGCAGCAGGCACACGTCGATGAGCTTTCCGAAAACATCACAGTTTTCGGTGGCGCATAATGAACGGCGTGGCCTTTTTTTCAATGCGAGTGTAATAAACT	d:Fungi(1.0000),p:Glomeromycota(1.0000),c:Paraglomeromycetes(1.0000),o:Paraglomerales(1.0000),f:Paraglomeraceae(0.9100),g:Paraglomus(0.8281),s:Paraglomus_brasilianum_SH1512838.08FU(0.3312)	Fungi	Glomeromycota	Paraglomeromycetes	Paraglomerales	Paraglomeraceae	Paraglomus
OTU484	TGGTTCTCCCATCGATGAAGAACGCAGCGAATTGCGATAAGTAATGTGAATTGCAGAAGTGAATCATCGAATCTTTGAACGCACCTTGCGCTCCCGGCAGATCTAATCTGGGGAGCATGCCTGTTTGAGGGCCGCGAATTGTTTCGAACGGTAGCTTTTTTCACAAAGAGCTGGCGGATCGGTTTTGAGGGTCTTTTGCCATTTACCGTGGCTCCCTCTAAATGCATTAGCGCATCCATTTGATAGGCAAGACGGACGAAAGCTCAT	d:Fungi(1.0000),p:Basidiomycota(0.9600),c:Ustilaginomycetes(0.9216),o:Ustilaginales(0.8847),f:Ustilaginaceae(0.8228),g:Pseudozyma(0.6089)	Fungi	Basidiomycota	Ustilaginomycetes	Ustilaginales	Ustilaginaceae	_
OTU485	TGGCTCTCGCATCGATGAAGAACGCAGCGAATTGCGATAAGTAATGTGAATTGCAGATTACGTGAATCATCGAATCTTTGAACGCATATTGCACTCTCTGGCAATCCGGAGAGTATGCCTGTTTGAGGGTCAGTAAAAATAAAAAAATCTATCATGATCTTTTTATATATTTATATAAAAAAGGATCGTGGAATTGGATCTTTCAAAATGGGGTTTTTTTATTCCTTTTTGATGATCTTAAATTTTTTATGTTTAATACGGCTGGAT	d:Fungi(1.0000),p:Glomeromycota(1.0000),c:Glomeromycetes(1.0000),o:Glomerales(1.0000),f:Claroideoglomeraceae(1.0000),g:Claroideoglomus(1.0000)	Fungi	Glomeromycota	Glomeromycetes	Glomerales	Claroideoglomeraceae	Claroideoglomus
OTU486	TGGTTCTGGCATCGATGAAGAACGCAGCGAAATGCGATAAGTAATGTGAATTGCAGAATTCAGTGAATCATCGAATCTTTGAACGCACATTGCGCCCGCTGGTATTCCGGCGGGCATGCCTGTTCGAGCGTCATTATCACTAATCAAGCTCTGCTTGGACTTGGGGCTCGCTATACCGGCGGCTCTTAAAATCAGTGGCGGTGCCGTTTGGCTCTAAGCGTAGTAATAATCTTCTCGCTATAGGGTTTAGTCGTTCACCGCTAGAAC	d:Fungi(1.0000),p:Ascomycota(1.0000),c:Leotiomycetes(0.9900),o:Helotiales(0.9801),f:Helotiaceae(0.8527),g:Meliniomyces(0.7418)	Fungi	Ascomycota	Leotiomycetes	Helotiales	Helotiaceae	Meliniomyces
OTU487	TGGCTCTCGCATCGATGAAGAACGCAGCGAAGCGCGAAATGTAATGTGAATCGCAGAACATTGTGAATCATCGAATCTTTGAACGCACATTGCGCCTCCCTGAGAGGGGAGGCATGCCTGTCTGAGCGTCGTTTGAATCCAATGCAGGAAGCTCATCCTTCCAGCGTCTTGGGCCAGCATGTCGTCGACTCGCTCGACGTGGCCTCGAATCGATAGGTCTCGTGTAGAACGGACGAGCTCCTTTGGGACAACGGACCGTTCGAGGGG	d:Fungi(1.0000),p:Ascomycota(0.8300),c:Archaeorhizomycetes(0.6723),o:Archaeorhizomycetales(0.5378),f:Archaeorhizomycetaceae(0.4303),g:Archaeorhizomyces(0.3442)	Fungi	Ascomycota	Archaeorhizomycetes	_	_	_
OTU488	TGGCTCTCGCATCGATGAAGAACGCAGCGAAATGCGATAAGTAATGTGAATTGCAGAATTCAGTGAATCATCGAATCTTTGAACGCAACTTGCACTCCTTGGTATTCTGAGGAGTATATCTGTTTGAGTGTCATGAAATTTTCAACCCTAGAAATATTATTGAAGGGGCTTGGATTTGGAGGTTGTGCCGGCTTTAATTGAAAAAGTATGGCTCCTCTTAAATGTATTAGCGCAAACGTTACAGATCGCTCTATGGTGTGATAATTA	d:Fungi(1.0000),p:Basidiomycota(0.9900),c:Agaricomycetes(0.9504)	Fungi	Basidiomycota	Agaricomycetes	_	_	_
OTU489	TGGCTCTCGCATCGATGAAGAACGCAGCGAAATGCGATACGTAATGTGAATTGCAGAATTCAGTGAATCATCGAATCTTTGAACGCATATTGCGCTCTTTGGTATTCCGAAGAGCATGCTTGTTTGAGTATCAGTAAACACCTCAGATCTCCAAGAGATTTTTTTTCTTTTGGGAATTTGGATTTGAGTGATCCTAACAAAAAAAGGAGTAATCTTTTTTTTTTTGGCAGGCCACTTGAAATGCAGGTGCAGCTGAATAGTCTTCTG	d:Fungi(1.0000),p:Mortierellomycota(1.0000),c:Mortierellomycetes(1.0000),o:Mortierellales(1.0000),f:Mortierellaceae(1.0000)	Fungi	Mortierellomycota	Mortierellomycetes	Mortierellales	Mortierellaceae	_
OTU490	TGGCTCTCGCATCGATGAAGAACGCAGCGAATTGCGATAAGTAATGTGAATTGCAGATTTTCAGTGAATCATCGAATCTTTGAACGCACCTTGCGCTCCCTGGTATTCCGAGGAGCATGCCTGTTTGAGTGTCATCGAATTCTCAACCATGTCTTGATTCACTTCAAGGCATGGCTTGGAGTTTGGGGGTTGCTGGTGGTGAAATGCTGTCAGCTCTCCTGAAATGCATTAGCAAAGGGCGGGCAAGTCTTTGACGTGCATGGCCTT	d:Fungi(1.0000),p:Basidiomycota(1.0000),c:Agaricomycetes(1.0000),o:Boletales(1.0000),f:Boletaceae(1.0000)	Fungi	Basidiomycota	Agaricomycetes	Boletales	Boletaceae	_
OTU491	TGGTTCTGGCATCGATGAAGAACGCAGCGAAATGCGATAAGTAATGCGAATTGCAGAATTCAGTGAGTCATCGAATCTTTGAACGCATATTGCGCCCTTTGGTATTCCGAAGGGCATGCCTGTTCGAGCGTCATTATCACCCATCAAGCTCTGCTTGTCATTGGATTTTGCTACTGAAATATGTCGCAAGTCTGAAAATTAATGACGTGTCATGTTTGACCCTTAGATGCAACGAGCTTTTTTAAGCACGCATTGATGTGGTCGACG	d:Fungi(1.0000),p:Ascomycota(0.9300),c:Eurotiomycetes(0.8649),o:Chaetothyriales(0.7957)	Fungi	Ascomycota	Eurotiomycetes	Chaetothyriales	_	_
OTU492	TGGCTCTCGCATCGATGAAGAACGCAGCGAAATGCGATAAGTAATGTGAATTGCAGAATTCAGTGAATCATCGAATCTTTGAACGCACCTTGCGCTCCTTGGTATTCCGAGGAGCATGCCTGTTTGAGTGTCATGAAATTCTCAACCTCTATGGCTTTTTTGCGAGCTAGTGAGGCTTGGACTGTGGAGGTTGCTGGCTTCTATTTAGAAACTAGCTCTTCTTAAATGCATTAGCAATACCTTTGCTGATCATGTTCGGTATGATAA	d:Fungi(1.0000),p:Basidiomycota(0.9700),c:Agaricomycetes(0.9409),o:Agaricales(0.9033),f:Entolomataceae(0.8400),g:Entoloma(0.7392)	Fungi	Basidiomycota	Agaricomycetes	Agaricales	Entolomataceae	Entoloma
OTU493	TGGTTCTGGCATCGATGAAGAACGCAGCGAAATGCGATAAGTAATGTGAATTGCAGAATTCAGTGAATCATCGAATCTTTGAACGCACATTGCGCCCACCAGCATTCTGATGGGCATGCCTGTTCGAGCGTCATTTCAACCCTCAGGCTCCGGCCTGGTGTTGGGGCCCCTGCGGCTTACAAGCGCAGGCCCCGAAAGACAGTGGCGGGCTCTGCACGACCCCGAGCGCAGTAACTTACCTCTCGCTCCAGGGCGTCTGGCGGGCGA	d:Fungi(1.0000),p:Ascomycota(0.9900),c:Sordariomycetes(0.9306),o:Sordariales(0.6793)	Fungi	Ascomycota	Sordariomycetes	Sordariales	_	_
OTU494	TGGCTCTCGCATCGATGAAGAACGCAGCGAAATGCGATAAGTAATGTGAATTGCAGAATTCCGTGAATCATCGAATCTTTGAACGCACCTTGCGCTCTTTGGTATTCCGGAGAGCATGCTTGTTTCAGTCTCAATAGATTACTCAAAAACATTGTTTTTGGAATTTGGGCCGTCTCTGTTCAGAGTGGCTTGCAACCGATTTTTGGGCTTTTTGGCAATAAGGTGAAATTAGTACTTTGGGCTTTCAGTCCAGGTTCATAACACTTT	d:Fungi(1.0000),p:Glomeromycota(1.0000),c:Glomeromycetes(1.0000),o:Diversisporales(1.0000),f:Diversisporales_fam_Incertae_sedis(1.0000),g:Entrophospora(1.0000)	Fungi	Glomeromycota	Glomeromycetes	Diversisporales	_	Entrophospora
OTU495	TGGCTCTCGCATCGATGAAGAACGCAGCGAAATGCGATACGTAATGTGAATTGCAGAATTAAGTGAATCATCGAGTCTTTGAACGCATATTGCACTCTCTGGTATTCCGGAGAGTATGCCTGTTTCAGTATCATGAAATAAACCTCGACCTTTTTGTGGTCGGATCTGGGCACCTTGCATATCATTTTTTTTTTGGAAAGATGTGTGCTTGCCTGAAATTTAATCGTGGAACGCCCAAGAGCCAATAAAAAGGTGTCATAGTTGGAG	d:Fungi(1.0000)	Fungi	_	_	_	_	_
OTU496	TGGTTCTCCCATCGATGAAGAACGCAGCGAAACGCGATAGGTATTGTGAATTGCAGAATCAGGGAATCATCGAATTTTTGAACGCACCTTGCGCTCCCTGGTATTCCTAGGAGCATGCCTGTTTGAGTGTTGATAGCCTCTCCAAACCTTGGTTTTTTATTAAATCGAGTGCTTTGGGTCCCTGGGCCTGTAGCGGCGACGTTACTTGCCTTAAAAGGATCAAAGAAGACCCAATCGGATGTTAAGCATGATATCCTTTGGGGTTTT	d:Fungi(1.0000),p:Basidiomycota(1.0000),c:Exobasidiomycetes(1.0000),o:Exobasidiales(1.0000),f:Cryptobasidiaceae(1.0000),g:Acaromyces(1.0000),s:Acaromyces_ingoldii_SH1562717.08FU(1.0000)	Fungi	Basidiomycota	Exobasidiomycetes	Exobasidiales	Cryptobasidiaceae	Acaromyces
OTU497	TGGCTCCAGCATCGATGAAGAACGCAGCGAAACGCGATAAGTAGTGTGAATTGCAGAATTCAGTGAATCATCGAATCTTTGAACGCACATTGCGCCTCTCAGTATCCTGGGAGGCATGCCTGTCTGAGCGTCGTTTCAACCCTCGCGCCCTAGTTGGCGCGGTGTTGGGGAACTACATGCGATCACTCGCCGTAGTCCCTGAAAACCAGTGGCGGACCCGTAGCGGCCCTCTCCTTGCGTAGTAGCATTAGCCTCGCATCGGGAGCC	d:Fungi(1.0000),p:Ascomycota(0.9500),c:Sordariomycetes(0.8455),o:Hypocreales(0.3551)	Fungi	Ascomycota	Sordariomycetes	_	_	_
OTU498	TGGCTCTCGCATCGATGAAGAACGCAGCGAAATGCGATAAGTAATGTGAATTGCAGAATTCAGTGAATCATCGAATCTTTGAACGCACCTTGCGCCCTTTGGCTATTCCGAAGGGCATGCCTGTTTGAGTATCATGAACACCTCAACTCTCATGGTCTGCCATGACGAGCTTGGACTTTGGGGGTCTTGCCGGCCTAGCATCGGCTCCTCTCAAATGGATCAGCTTGCCAGTGTTTGGTGGCGTCACAGGTGTGATAACTATCTACG	d:Fungi(1.0000),p:Basidiomycota(1.0000),c:Agaricomycetes(1.0000),o:Thelephorales(1.0000),f:Thelephoraceae(1.0000)	Fungi	Basidiomycota	Agaricomycetes	Thelephorales	Thelephoraceae	_
OTU499	TGGTTCTGGCATCGATGAAGAACGCAGCGAAATGCGATAAGTAATGTGAATTGCAGAATTCAGTGAATCATCGAATCTTTGAACGCACATTGCACCTTCTGGTATTCCGGGAGGTATGCCTGTTCGAGCGTCATTGCGACCAACAAGCTTAAGCTTGGTATTGGATGTCACACAATTAGTGCATCTTAAAATTAGTGGCGGTGCCATTCAGCTTCAAGCGCAGTAAATTTCTCGCTTCTGGAGTTTGCATGTTATACTCGCCAGAAC	d:Fungi(1.0000),p:Ascomycota(1.0000),c:Xylonomycetes(0.8600),o:GS34(0.7396)	Fungi	Ascomycota	Xylonomycetes	_	_	_
OTU500	TGGTTCTGGCATCGATGAAGAACGCAGCGAAATGCGATAAGTAATGTGAATTGCAGAATTCAGTGAATCATCGAATCTTTGAACGCACATTGCGCCCCCTGGCATTCCGGGGGGCATGCCCGTTCGAGCGTCATTAAATCCAATCAAGCCTGGCTTGGTATTGGGCGCCGGGACGTCCCCGCGTCCCAATTTCACCGGCTGGCCGTCGCCCGTCTTAGCGTTTATGACGTAGTTCCGCTAGCGATGGGAGGCCACCACGCCGTTAAA	d:Fungi(1.0000),p:Ascomycota(1.0000),c:Dothideomycetes(1.0000),o:Capnodiales(1.0000)	Fungi	Ascomycota	Dothideomycetes	Capnodiales	_	_
OTU501	TGGTTCTGGCATCGATGAAGAACGCAGCGAAATGCGATAAGTAATGTGAATTGCAGAATTCAGTGAATCATCGAATCTTTGAACGCACATTGCGCCCTTTGGTATTCCGAGGGGCATGCCTGTTCGAGCGTCATTGCAACCCTCAAGCTCTGCTTGGTGTTGGGACCAGCGTGTGTGCTGGACCCTAAAATCAGTGGCAGCGTCGGCCAACTTCTAGCATAGTAGCACTCTTGCTTTGAAGGCTGCGCGGATTGCTTGCCAGCAAGC	d:Fungi(1.0000)	Fungi	_	_	_	_	_
OTU502	TGGCTCTCGCATCGATGAAGAACGCAGCGAAATGCGATAAGTAATGTGAATTGCAGAATTCAGTGAATCATCGAATCTTTGAACGCAACTTGCGCTTCTTGGTATTCCGAGAAGCATGCCTGTTTGAGTGTCATTTAATTCTCAAACCACATCAGTTTTGCTGGTGTGGCTTTGGACTTGGGAGGTTATTTTTTGCAGTCCTTTTCGCTAGAGGGTACTGCTCTCCTAAAAAATATTAGTGGGTGTCTGAAGCAGGAAACCACTATA	d:Fungi(1.0000),p:Basidiomycota(1.0000),c:Agaricomycetes(1.0000),o:Agaricales(1.0000),f:Inocybaceae(1.0000),g:Inocybe(1.0000)	Fungi	Basidiomycota	Agaricomycetes	Agaricales	Inocybaceae	Inocybe
OTU503	TGGCTCTGGCATCGATGAAGAACGCAGCGAAATGCGATAAGTAATGTGAATTGCAGAATTCAGTGAATCATCGAATCTTTGAACGCACATTGCGCCCGCTGGTATTCCGGCGGGCATGCCCGTTCGAGCGTCATTTTAATTCCTTCCCAGAAGGGAGCTTCTGTTTCCACAGGGGTTTCCTCCAGGGGTGTTGGCACCTGTCGCCGCCTAGGCGACCGGAGCCCAAATGCAGTGGCGGACGCGCAAGCGGTCCCTAGCGCAGTAACA	d:Fungi(1.0000),p:Ascomycota(1.0000),c:Sordariomycetes(1.0000)	Fungi	Ascomycota	Sordariomycetes	_	_	_
OTU504	TGGTTCTGGCATCGATGAAGAACGCAGCGAAATGCGATAAGTAATGTGAATTGCAGAATTCAGTGAATCATCGAATCTTTGAACGCACATTGCGCCCATTAGTATTCTAGTGGGCATGCCTGTTCGAGCGTCATTAAGTCCACTTAAGCCCAGCTTAGTGTTGGGAATCTACTATACTCGTTACAGTAGTTCCTTAAAGACAGCGGCGGAGTCGTGGTTTCCTCTGAGCTTAGTAATTATTTTCTAGCTTTCGAGTGGCCCATTGCC	d:Fungi(1.0000),p:Ascomycota(0.9300),c:Sordariomycetes(0.8463),o:Xylariales(0.7447)	Fungi	Ascomycota	Sordariomycetes	Xylariales	_	_
OTU505	TGGCTCTCGCATCGATGAAGAACGCAGCGAAATGCGATAAGTAATGTGAATTGCAGAATTCAGTGAATCATCGAATCTTTGAACGCACCTTGCGCCCTTTGGACATTCCGAAGGGCATGCCTGTTTGAGTATCATGAACACCTCAACTCTTCATGGTTTTCCATGATGAGCTTGGACTTTGGGGGTTTTGCTGGCCTACAGTCAGCTCCTCTAAAACAAATCAGCTCACCAGTGTTTGGCGGGTATCGCAGGTGTGATAACTATCTA	d:Fungi(1.0000),p:Basidiomycota(1.0000),c:Agaricomycetes(1.0000),o:Thelephorales(1.0000),f:Thelephoraceae(1.0000),g:Tomentella(0.5800)	Fungi	Basidiomycota	Agaricomycetes	Thelephorales	Thelephoraceae	_
OTU506	TGGCTCTTGCATCGATGAAGAACGCAGCGAAATGCGATAAGTAATGTGAATTGCAGAATTCAGTGAATCATTGAATTTTTGAACGCATCTTGCACTCCTTGGTATTCTGAGGAGTATGCCTGTTTGAGTGTCATAAATTTATCAACTACCTTGATTCTATCAAGGTGAAGTTGGATTATGGAGGTTTAATGCAGACAAGCTCTTTTTGCCTGCTCCTTTGAAATGTATTATCTTGGGGCACATTCTTAGTGAGAAAAGATCATCAAT	d:Fungi(1.0000),p:Basidiomycota(1.0000),c:Agaricomycetes(1.0000),o:Thelephorales(0.9200),f:Bankeraceae(0.8004),g:Sarcodon(0.6963),s:Sarcodon_atroviridis_SH1543229.08FU(0.2994)	Fungi	Basidiomycota	Agaricomycetes	Thelephorales	Bankeraceae	Sarcodon
OTU507	TGGCTCTCGCATCGATGAAGAACGCAGCGAAATGCGATACGTAATGTGAATTGCAGAATTCCGTGAATCATTGAACCTTTGAACGCACCTTGCACCTCTTGGTTATTCCGAGGGGCATGCCTGTTTGAGTGTCATTGATGTATCAAAAGCATATGCTTTTGGAGTTTGGAGGCGTGCTGACCTTTCAAAGGCCAAGCTCCTCTCAAATAGATTAGCAACAATCTTTTCCATGCTTGCTCTGGCATTGATAAAATGGCCATGTCTGAG	d:Fungi(1.0000),p:Basidiomycota(0.9800),c:Agaricomycetes(0.9604),o:Agaricales(0.9028),f:Hygrophoraceae(0.7042),g:Hygrocybe(0.5352)	Fungi	Basidiomycota	Agaricomycetes	Agaricales	Hygrophoraceae	_
OTU508	TGGCTCTCGCATCGATGAAGAACGCAGCGAAATGCGATACGTAATGTGAATTGCAGAATTCAGTGAATCATCGAATCTTTGAACGCATATTGCGCTCTTTGGTATTCCGAAGAGCATGCTTGTTTGAGTATCAGTAAACACCTCAAAACTCTTGGTTTTTTCCATGAGTTTTGGACTTGAGCAAACCCAACGCCTTCTCTCACGATTTGGCGGCGGGTTGCTTGAAATGCAGGTGCAGCTGGACATTCTCCTGAGCTAAAAGCATAT	d:Fungi(1.0000),p:Mortierellomycota(1.0000),c:Mortierellomycetes(1.0000),o:Mortierellales(1.0000),f:Mortierellaceae(1.0000),g:Mortierella(0.9900),s:Mortierella_exigua_SH1557028.08FU(0.2277)	Fungi	Mortierellomycota	Mortierellomycetes	Mortierellales	Mortierellaceae	Mortierella
OTU509	TGGCTCTCGCATCGATGAAGAACGCAGCGAAATGCGATAAGTAATGTGAATTGCAGAATTCAGTGAATCATCGAATCTTTGAACGCAACTTGCGCTCTCTGGTATTCCGGAGAGCATGCCTGTTTGAGTGTCATGATCTCTCAACCAATAGAGTTTTCTATTGGCTTGGATCTGGGTGTTGCGAGCGATCGCTCACCTTAAAGGAGTTAGCATATAGCATGTCGTTTGGCGTAATAAGTTTCGCTTAGTAATTCGACACGGCTTTGC	d:Fungi(1.0000),p:Basidiomycota(1.0000),c:Tremellomycetes(1.0000),o:Trichosporonales(0.5200),f:Trichosporonaceae(0.2704),g:Vanrija(0.1406)	Fungi	Basidiomycota	Tremellomycetes	_	_	_
OTU510	TGGTTCTGGCATCGATGAAGAACGCAGCGAAATGCGATAAGTAATGTGAATTGCAGAATTCAGTGAATCATCGAATCTTTGAACGCACATTGCACCCTCTGGTATTCCGGGGGGTATGCCTGTTCGAGCGTCATTTCAACCCTCAAGCATCGCTTGGTATTGGATGTCACTGCTGTGGTGCATCTCAAAACTATCGGTGGTGGCATTTAGCTTCTAGCGTAGTAAATCTTCTCGCCTTGGAGTTTGAGTGTCTGACTGCTAGAACCC	d:Fungi(1.0000),p:Ascomycota(0.9900),c:Leotiomycetes(0.9702),o:Helotiales(0.9508)	Fungi	Ascomycota	Leotiomycetes	Helotiales	_	_
OTU511	TGGCTCTGGCATCGATGAAGAACGCAGCGAAATGCGATAAGTAATGCGAATTGCAGAATTCAGTGAATCATCGAATCTTTGAACGCACATTGCGCCCGCTAGTATTCTGGCGGGCATGCCTGTCTGAGCGTCATTTCAACCCTCGTCCCCGGCTTTTGCTGGGAGCGGTGTTGGGGATCGGCCGCCCGTCACTGGGAGGCCGGCCCCGAAATAGAGTGGCGACCACGCCGTGTGCTCCTCTGCGTAGTAGTAAATCACCTCGCAGGC	d:Fungi(1.0000),p:Ascomycota(0.8400),c:Sordariomycetes(0.7056),o:Hypocreales(0.5927),f:Hypocreales_fam_Incertae_sedis(0.4979),g:Acremonium(0.4182),s:Acremonium_persicinum_SH1513361.08FU(0.3346)	Fungi	Ascomycota	Sordariomycetes	_	_	_
OTU512	TGGCTCTCGCATCGATGAAGAACGCAGCGAAATGCGATAAGTAATGTGAATTGCAGAATTCAGTGAATCATCGAATCTTTGAACGCACCTTGCGCTCGTTGGTATTCCGACGAGCATGCCTGTTTGAGTGTCATTAAATTCTCAACCTCACCAGTTTTGTTATGAGACTGTGTAAGGCTTGGATGTGGGGGTTTGTGCAGGCTGCCTCAGCGCGGTCTGCTCCCCTGAAATGCATTAGCGAGTTCAAACTGAGCTCCGTCTATTGGT	d:Fungi(1.0000),p:Basidiomycota(1.0000),c:Agaricomycetes(1.0000),o:Agaricales(1.0000),f:Psathyrellaceae(0.9800),g:Coprinellus(0.7546),s:Coprinellus_eurysporus_SH1513430.08FU(0.3320)	Fungi	Basidiomycota	Agaricomycetes	Agaricales	Psathyrellaceae	Coprinellus
OTU513	TGGCTCTCGCATCGATGAAGAACGCAGCGAAATGCGATAAGTAATGTGAATTGCAGAATTCAGTGAATCATCGAATCTTTGAACGCACATTGCGCCCCTTGGTATTCCTTGGGGCATGCCTGTTCGAGCGTCACTACAAACCCGCTCATACATATTATATGGTATTGATGGAAGTGGACCGCGGTTACTAATAATGTATCTGGATCACCCCATTGAAATGTATAGGCAGGACAGTAAACCTCTGCAATGGACTTAGTAACTGTTGTG	d:Fungi(1.0000),p:Ascomycota(1.0000),c:Pezizomycetes(1.0000),o:Pezizales(1.0000),f:Tuberaceae(1.0000),g:Tuber(1.0000),s:Tuber_taiyuanense_SH1511241.08FU(0.9900)	Fungi	Ascomycota	Pezizomycetes	Pezizales	Tuberaceae	Tuber
OTU514	TGGCTCTTGCATCGATGAAGAACGCAGCGAATTGCGATATGTAATGTGAATTGCAGAATTCAGTGAATCATCGAATCTTTGAACGCATATTGCACCCTTTGGTCATTCCAGAGGGTATGCCTGTTTGAGTGTCATTAACAAATCAAACCAACAAGGTTGGTCATGGATGTTGAGGGTTGCTGGGTTTCATAATCAGCTCCCTTTAAATATATTAGCTCAGAATGATGAGCCATTTTAGCTTAGGCTGATATAAATTGAATGCTTTTG	d:Fungi(1.0000),p:Basidiomycota(1.0000),c:Agaricomycetes(1.0000),o:Agaricales(1.0000),f:Clavariaceae(0.9800)	Fungi	Basidiomycota	Agaricomycetes	Agaricales	Clavariaceae	_
OTU515	TGGTTCTGGCATCGATGAAGAACGCAGCGAAATGCGATAAGTAATGCGAATTGCAGAATTTCCGTGAGTCATCGAATCTTTGAACGCACATTGCGCCCACTGGTATTCCGGTGGGCATGCCTGTTCGAGCGTCATTATCAACCCTCAAGCCCCGGCTTGGTGTTGGATCTAGGGGCGGGCCCTCGGGCCCTCCCCGGTCCCAAAGACAATGACGGCGTCCAGAGGACCCTCGGTGCAACGAGCTTTCACGAGCACGCACTCGAGTTT	d:Fungi(1.0000),p:Ascomycota(1.0000),c:Eurotiomycetes(1.0000),o:Chaetothyriales(1.0000)	Fungi	Ascomycota	Eurotiomycetes	Chaetothyriales	_	_
OTU516	TGGCTCTCGCATCGATGAAGAACGCAGCGAATTGCGATAAGTAATGTGAATTGCAGATTTTCCGTGAATCATCGAATCTTTGAACGCACCTTGCGCTCCTTGGTATTCCGAGGAGCATGCCTGTTTGAGTGTCATGAAATTCTCAACCGTGTCTCGATTGATTTCGAGCGCACGGCTTGGATTGTGGGGGTTGCTGGCGATGCGAGTCGTCGGCTCTCCTGAAATGCATTAGCAAAGGCGAGCCCCTTCGTGCACGGCCTTCGACGT	d:Fungi(1.0000),p:Basidiomycota(1.0000),c:Agaricomycetes(1.0000),o:Boletales(1.0000),f:Boletales_fam_Incertae_sedis(1.0000),g:Chalciporus(0.9700)	Fungi	Basidiomycota	Agaricomycetes	Boletales	_	Chalciporus
OTU517	TGGCTCTCGCATCGATGAAGAACGTAGCGAAGTGCGATATGTAATGTGAATTGCAGAATTCCGTGGATCATCGAATTTTTGAACGCAAATTGCACTCTCTGGTATTCCGGAGAGTATGCCTGTTTGAGGGTCAGTAAAATAAAAATCGATGTTGTTGTCATCGTGATAACGCGTCGGAATTGGGTCGTCTTACCTTCGGTTAAGTGACTTAAAATTTTTACGCGAATTCGAAACGTATTTAACGTTATGTACGTTTGCGATATTCAT	d:Fungi(1.0000),p:Glomeromycota(1.0000),c:Glomeromycetes(0.9900),o:Glomerales(0.9801),f:Glomeraceae(0.6861),g:Glomus(0.4254)	Fungi	Glomeromycota	Glomeromycetes	Glomerales	Glomeraceae	_
OTU518	TGGCTCTCGCATCGATGAAGAACGCAGCGAAATGCGATAAGTAATGTGAATTGCAGAATTCAGTGAATCATCGAATCTTTGAACGCACCTTGCACTCCTTGGTATTCCGAGGAGTATGCCTGTTTGAGTGTCATGTTAATCTCAATTAAACATGTATAATTTTTTTTTGTATGTGTTGAATTGGACTTGGAGTCTGCTGGCGAGAGTCGGCTTCTCTTGAATACATTAGCTGGGCTTTTGCTCGAGTAATTGGTGTAATAGTTCATT	d:Fungi(1.0000),p:Basidiomycota(1.0000),c:Agaricomycetes(1.0000),o:Hymenochaetales(1.0000),f:Hymenochaetaceae(1.0000),g:Phellinus(0.9800),s:Phellinus_adamantinus_SH1573320.08FU(0.9604)	Fungi	Basidiomycota	Agaricomycetes	Hymenochaetales	Hymenochaetaceae	Phellinus
OTU519	TGGTTCTGGCATCGATGAAGAACGCAGCAAAATGCGATAAGTAATGTGAATTGCAGAATTCAGTGAATCATCGAATCTTTGAACGCACATTGCGCCCGCCAGTATTCTGGCGGGCATGCCTGTTCGAGCGTCATTTCAACCCTCAAGCTCAGCTTGGTGTTGGGAGCTGTCTGCCACAGACACTCCCCAAATTGATTGGCGGTCACGTCGAGCTTCCATAGCGTAGTAATTTACACATCGTTACTGGTAATCGTCGCGGCCACGCCG	d:Fungi(1.0000),p:Ascomycota(1.0000),c:Sordariomycetes(1.0000),o:Hypocreales(1.0000),f:Nectriaceae(1.0000),g:Fusarium(0.9600)	Fungi	Ascomycota	Sordariomycetes	Hypocreales	Nectriaceae	Fusarium
OTU520	TGGCTCTCGCATCGATGAAGAACGCAGCGAAATGCGATAAGTAATGTGAATTGCAGAATTCAGTGAATCATCGAATCTTTGAACGCACCTTGCGCCCTTTGGTATTCCGAAGGGCATGCCTGTTTGAGTGTCATTAAATTCTCAAAGCCCTAGTCGGTTTTACATCGATTAGGACTTTGGACTGTGAGGGTTGCTGGTCCTTTTGGATCAGACTCCCTTTAAATACATTAGTGGTTACCGATCCGCTTCCACTTGGTGTGATAGTCT	d:Fungi(1.0000),p:Basidiomycota(1.0000),c:Agaricomycetes(1.0000),o:Agaricales(1.0000),f:Marasmiaceae(0.8600)	Fungi	Basidiomycota	Agaricomycetes	Agaricales	Marasmiaceae	_
OTU521	TGGTTCCGGCATCGATGAAGAACGCAGCGAAATGCGATAAGTAATGTGAATTGCAGAATTCAGTGAATCATCGAATCTTTGAACGCATATTGCGCCCTCTGGTATTCCGGTGGGCATGCCTGTTCGAGCGTCATTGAACACCCCTCAAGCTCTGCTTGGTGTTGGGCGCCGCCGCGAGAGCGGCGCGCCCCAAATGAAATTTGGCTGCGGGGTTTCCCTCCGAGCGCTGTGAGGCGTACCAACGTCATGCGTTACGGGGCGGGCCTG	d:Fungi(1.0000)	Fungi	_	_	_	_	_
OTU522	TGGTTCTGGCATCGATGAAGAACGCAGCGAAATGCGATAAGTAATGCGAATTGCAGAATTCAGTGAGTCATCGAATCTTTGAACGCATATTGCGCCCTTTGGTATTCCGAAGGGCATGCCTGTTCGAGCGTCATTATCACCGGATCAAGCCTGGCTTGCTGTTGGGCCCCTTGTCACTGGGTGACAGGTCCAAAAGACAATGGCCGGTGTCATACAGACTCCATATGCAACGAGCTTGTCACAGCACGCATCTGGCAGTCGTGTGGC	d:Fungi(1.0000),p:Ascomycota(1.0000),c:Eurotiomycetes(1.0000),o:Chaetothyriales(0.9100)	Fungi	Ascomycota	Eurotiomycetes	Chaetothyriales	_	_
OTU523	TGGCTCTTGCATCGATGAAGAACGCAGCGAAATGCGATAAGTAATGTGAATTGCAGAATTCCGTGAATCATCAAATCTTTGAACGCAAATTGCACTTCTTGGTATTCCGAGGAGTATGCTTGCTTGAGGGTTGGTCTACAAAAAATCGTGAAAAAATTTTTTTTTCGCGGATCTGGGTTTTCCGAGCTAAGACTTTGGTGACCTAAAATTTATCTTAACAATCTTTAGGTATTATTAGAAATGTTTATCTTACAATATTGTAAGTTC	d:Fungi(1.0000),p:Glomeromycota(1.0000),c:Glomeromycetes(1.0000),o:Diversisporales(1.0000),f:Acaulosporaceae(1.0000),g:Acaulospora(0.7800)	Fungi	Glomeromycota	Glomeromycetes	Diversisporales	Acaulosporaceae	Acaulospora
OTU524	TGGTTCTGGCATCGATGAAGAACGCAGCGAAATGCGATAAGTAGTGTGAATTGCAGAATTCAGTGAATCATCGAATCTTTGAACGCACATTGCGCCCCTTGGTATTCCATGGGGCATGCCTGTTCGAGCGTCATTTGTACCTTCAAGCTCTGCTTGGTGATGGGTGTTTGTCTGCTTCAGACTCGCCTCAAATGCATTGGCAGCCGATTATTGAGCATTGGAGCGCAGCACATTTTGCATTCCTTGCCTAGTTGTCGGACACCACAA	d:Fungi(1.0000)	Fungi	_	_	_	_	_
OTU525	AGGCTCTTGCAGCGATGAAGAACGCAGCAAAGTGCGAAAAGTGTTGCGATTTGCACGAATCTGTGAGTCATCTAATCTTTGAACGCGAATGGCACTGCTATGAAAGTAGCAGTATGTCTGTTTGAGAATCGCAAACACGATCAACTCTAGTTAAGAGTTGGAATTGACCTCATATGCTTACAGCGTATTTGGTTTGAATGTATCAAGTTGATGAGCTTCCCAACGTTGCTCGATGTGTGCTAGCGAGACAGTCGTCCCGATCTCACA	d:Fungi(1.0000),p:Rozellomycota(1.0000),c:Rozellomycotina_cls_Incertae_sedis(1.0000),o:GS11(1.0000)	Fungi	Cryptomycota	_	_	_	_
OTU526	TGGTTCTCGCATCGATGAAGAACGCAGCGAATTGCGATATGTAATGTGAATTGCAGAATTCAGTGAATCATCGAATCTTTGAACGCATCTTGCGCCCTTTGGTTACTCCGAAGGGCATGCCTGTTTGAGAGTCATTATTATTCTCAACTTCAGAGTTTGTATTATTATGAACTCTGGAAGCTTTTGGATATGGGGGACTTTGCTGGCATTTATAATGCCAGCTCCTCTTAAATGCATTAGCCAAGAAAACTTGTCAAAAGAAGGGTT	d:Fungi(1.0000),p:Basidiomycota(1.0000),c:Agaricomycetes(1.0000),o:Agaricales(0.9800),f:Clavariaceae(0.9604)	Fungi	Basidiomycota	Agaricomycetes	Agaricales	Clavariaceae	_
OTU527	TGGCTCTCGCAACGATGAAGAACGCAGCGAAATGCGATACGTAATGTGAATTGCTTTCCGTGAATCATCGAATCTTTGAACGCACATTGCACTCTTTTAGAGTATGCCTGTTTGAGAATCTATAGTATTAATTTTTGGCTGTTTTTCTTTGGAAAAACAGGCAGAAGATATGGAGTTTCCCTCGCAAGAGGGTGCTTTAAAATAGATTGCCTTTGTATTTGTTGGACTCGACGAAGTTTTTCAAAACCCGCAGAAAAGTATTTGAAT	d:Fungi(1.0000),p:Chytridiomycota(0.9900),c:Rhizophydiomycetes(0.9801),o:Rhizophydiales(0.9703)	Fungi	Chytridiomycota	Rhizophydiomycetes	Rhizophydiales	_	_
OTU528	TGGCTCTCGCATCGATGAAGAACGCAGCGAAATGCGATAAGTAATGTGAATTGCAGAATTCAGTGAATCATCGAATCTTTGAACGCACCTTGCACTCCTTGGTATTCCGAGGAGTATGCCTGTTTGAGTGTCATTAAATTCTCAAATCTTCATTGGTTTTTTTATAGACTTTTGAAGGCTTTGGATGTGGGGGTTGCTGGAATCTGTTGAATTCGGCTCTCCTTAAATGCATTAGTGGTTACTGTTCTCCACTTTTGATGTGATAAT	d:Fungi(1.0000),p:Basidiomycota(1.0000),c:Agaricomycetes(1.0000),o:Agaricales(1.0000),f:Tricholomataceae(0.6900),g:Mycena(0.4761)	Fungi	Basidiomycota	Agaricomycetes	Agaricales	Tricholomataceae	_
OTU529	TGGTTCTGGCATCGATGAAGAACGCAGCGAAATGCGATAAGTAATGTGAATTGCAGAATTCCAGTGAATCATCGAATCTTTGAACGCATATTGCGCCCATTAGTATTCTAGTGGGCATGCCTGTTCGAGCGTCATTTCAACCCTCAGGCTTTTAGCTATAGGCCGTAGCTAGCCTGGCGTTGGGGTATCTGCAGTTGACTGCAGGCCCTAAAAGTTAGTGGCGGTGTCCGCTAGCACTCCGGGCGCAGTAAATTTTATTCTCGCCTT	d:Fungi(1.0000),p:Ascomycota(1.0000),c:Sordariomycetes(1.0000),o:Sordariales(1.0000)	Fungi	Ascomycota	Sordariomycetes	Sordariales	_	_
OTU530	TGGCTCTCGCATCGATGAAGAACGCAGCGAAATGCGATACGTAATGTGAATTGCAGAATTCAGTGAATCATCGAATCTTTGAACGCATATCGCGCTCTCTGGTATTCCGGGGAGCATGCCTGTTTCAGCATCATTTGAACAAATCAAAGTCAGTTTGGAGTTAGGCTTTTTGTTGTGGCTTTTGTCACTGTCACAACTGGCCTGAAATTTTTTTCAAAACAAAATGCAAGAAAACGTGTGGATGCTTTGTTGCAAAAGACGAAAAGC	d:Fungi(1.0000),p:Mucoromycota(0.8400),c:Endogonomycetes(0.7056),o:GS21(0.5927)	Fungi	Mucoromycota	Endogonomycetes	_	_	_
OTU531	TGGCTCTCGCAACGATGAAGAACGCAGTGAATTGCGATAACTAGTGTGAATTGCATTACCTTGTGAATCATCGAGTCTTTGAACGCACCTTGCACTGACTGGCCCACCAGTCAGTATACCTGTTTGAGTATCATGTTGACCTACACATAGCAATGTGTGTGATGTGAGCCGCTTACTGTGCGGTGTGCGTGCAAGCGTACGCCAGCGGTAATGGCTTTAAAGGCATGACCCTGCGGCAGACACAGCGCGGAATCCTCGCTTCGCCCA	d:Fungi(1.0000),p:Rozellomycota(1.0000),c:Rozellomycotina_cls_Incertae_sedis(1.0000),o:GS03(1.0000)	Fungi	Cryptomycota	_	_	_	_
OTU532	TGGCACTGATATCGATGAAGAACGTTGCAAACTGCGATAAGTAGTGTGAATTGCATCTTTTGTGAATCATCAAATCTTTGAACCCAAATTGGACTGGTACCTTAAATACCAGTATGTTTGGTTGAGTGTTATAAATTAATAACCGATGCTTGGTTTTAATTTAATTGAGTTTAATGTTATTCTTTTGAGTAATATTAAAAATTTGAGAATTCTTAATACGATTCTTTAAATTCAAGCTTAATAATTTGAGTATAATTTATTATACTT	d:Fungi(1.0000),p:Entomophthoromycota(1.0000),c:Entomophthoromycetes(1.0000),o:Entomophthorales(1.0000),f:Ancylistaceae(1.0000),g:Conidiobolus(1.0000),s:Conidiobolus_coronatus_SH1548454.08FU(0.5200)	Fungi	Entomophthoromycota	Entomophthoromycetes	Entomophthorales	Ancylistaceae	Conidiobolus
OTU533	TGGTTCTCGCATCGATGAAGAACGCAGCGAATTGCGATATGTAATGTGAATTGCAGAATTCAGTGAATCATCGAATCTTTGAACGCACATTGCACCCTCTAGTATTCTGGAGGGTATGCCTGTTTGAGTGTCATTAATCTATCAACCCAACACAGGTTGTCTTGTGATTGGTGTTTGGATTATGAAGGTTGCTGGAATTAATATCAGCTCCTTTTAAATGTATTAGCAGAACTTTGTATCAGCTTCGGTTTGATAATAATTTTATCT	d:Fungi(1.0000),p:Basidiomycota(1.0000),c:Agaricomycetes(1.0000),o:Agaricales(1.0000),f:Clavariaceae(1.0000),g:Hodophilus(0.9400)	Fungi	Basidiomycota	Agaricomycetes	Agaricales	Clavariaceae	Hodophilus
OTU534	TGGTTCTGGCATCGATGAAGAACGCAGCGAAATGCGATAAGTAATGTGAATTGCAGAATTCAGTGAATCATCGAATCTTTGAACGCACATTGCGCCCGGTGGTATTCCACCGGGCATGCCTGTTCGAGCGTCATTTCACCCCTCAAAGCCTAGCTTTGGTGTTGGAGGAATACCTGTCACAGGGTACCCTCTGAAATGTAGTGGCGGGCTCGCTAGAATTTTGAGCGTAGTAATTATACCTCGTTTATAAAGACTAGTGGGACTTCT	d:Fungi(1.0000),p:Ascomycota(1.0000),c:Sordariomycetes(1.0000),o:Diaporthales(1.0000),f:Gnomoniaceae(0.9700),g:Gnomonia(0.4850),s:Gnomonia_pendulorum_SH1204316.08FU(0.1746)	Fungi	Ascomycota	Sordariomycetes	Diaporthales	Gnomoniaceae	_
OTU535	TGGTTCTGGCATCGATGAAGAACGCAGCGAAATGCGATAAGTAATGTGAATTGCAGAATTCAGTGAATCATCGAATTTTTGAACGCATATTGCGCCCTTTGGCATTCCGAAGGGCATACCTGTTCGAGCGTCATTACACCTCTCAAATACCTGTATTTGATGTTGGGCAATGCTTCCGGGCATGTCTCAAAATCAGCGACGGTGTCATCAACCTCAAGCGCACACATGTCGTTTTAGGGGTTGATCGATATCTGCCTTTTACCATTC	d:Fungi(1.0000),p:Ascomycota(0.9200),c:Lecanoromycetes(0.7452)	Fungi	Ascomycota	Lecanoromycetes	_	_	_
OTU536	TGGCTCTCGCATCGATGAAGAACGCAGCGAAATGCGATAAGTAATGTGAATTGCAGAATTCAGTGAATCATCGAATCTTTGAACGCACCTTGCGCTCCTTGGTATTCCGAGGAGCATGCCTGTTTGAGTGTCATGAATCTCTCAAACTCAAAAGTTTTTGTTAATTCAAAACTTTTGTAGTTTGGACTTGGAGGTCTTTTGCTGGCGTTTTTTCAAATGTCAGCTCCTCTTAAAAATATTAGCTTGGGTCTTTTGTATGTTGGATCC	d:Fungi(1.0000),p:Basidiomycota(1.0000),c:Agaricomycetes(1.0000),o:Cantharellales(0.9400),f:Ceratobasidiaceae(0.8836)	Fungi	Basidiomycota	Agaricomycetes	Cantharellales	Ceratobasidiaceae	_
OTU537	TGGCTCTCGCATCGATGAAGAACGTAGCGAAGTGCGATAAGTAATGTGAATTGCAGAATTCCGTGAATCATCGAATCTTTGAACGCAAATTGCACTTTCTGGTATTCCGGAGAGTATGCCTGTTTGAGGGTCAGTGTAATAAATAAATCGTGGTTGTTACCACCTTTCGTGGTGACGCTTCGGAATTGAGTCGTCTTACCTTCGGTTAAGTGACTTAAAATTTTATCATACGATTTCGAAACGTATTTAATGTATTATGTACGTTTA	d:Fungi(1.0000),p:Glomeromycota(0.9900),c:Glomeromycetes(0.9801),o:Glomerales(0.9703),f:Glomeraceae(0.9606)	Fungi	Glomeromycota	Glomeromycetes	Glomerales	Glomeraceae	_
OTU538	TGGCTCTCGCATCGATGAAGAACGCAGCGAAATGCGATAAGTAATGTGAATTGCAGAATTCAGTGAATCATCGAATCTTTGAACGCATATTGCACTCTTTGGTATTCCGAAGAGTATGCCTGTTTCAGTATCAATAAATATTCTCAAATCTTTATTGGATTTGGAAAATATGAGCAATGCAGACTAAATATCTGCTAGCTTGAATTGTAGTTGTAGTAGGATCTTAAGGTTTTTTTAAGGCGTAATAGTTGACTTTATTTTGTCATC	d:Fungi(1.0000),p:Mucoromycota(0.2100),c:Endogonomycetes(0.0420),o:Endogonales(0.0059),f:Endogonales_fam_Incertae_sedis(0.0006),g:Densospora(0.0001)	Fungi	_	_	_	_	_
OTU539	TGGCTCTCGCATCGATGAAGAACGCAGCGAAATGCGATAAGTAGTGTGAATTGCAGAATTCAGTGAATCATCGAATCTTTGAACGCACCTTGCGCTTCTTGGTCATTCCAAGAAGCATGTCTGTTTGAGGGTCATTAAATTCTCAAATCTTACATCTGACTGAAAAGTTTTCATGTTTGATTTGGATTGTGGGAGTTGCTGGCTCTCCTAGAGTCTGCTCTTCTTAAACACATTAGTGAAGGGTATTTCTTTGCTCTTTGTTAGTAT	d:Fungi(1.0000),p:Basidiomycota(0.9600),c:Agaricomycetes(0.9216),o:Agaricales(0.8847),f:Entolomataceae(0.6547),g:Entoloma(0.4845),s:Entoloma_yunnanense_SH1243204.08FU(0.1889)	Fungi	Basidiomycota	Agaricomycetes	Agaricales	Entolomataceae	_
OTU540	TGGTTCCCGCATCGATGAAGAACGCAGCGAAATGCGATAAGTAATGTGAATTGCAGAATTCAGTGAATCATCGAGTCTTTGAACGCACATTGCGCCCTTTGGCATTCCGAAGGGCATGCCTGTCCGAGCGTCATTGAAAAATCTCAAGCGCCAGCTTGGTGTTGGGTTCCTTTGTCCCCTCGGGATAAAAGCCTAAAAGTCAGTGGCGGTGACCCCAGAGTCTCAAGCGTAGCAGAAGTTACACCTTGCTTTGGAGACTTTGGGTAA	d:Fungi(1.0000),p:Ascomycota(0.9400),c:Geoglossomycetes(0.5076),o:Geoglossales(0.2741),f:Geoglossaceae(0.1453),g:Geoglossum(0.0407),s:Geoglossum_umbratile_SH1184364.08FU(0.0065)	Fungi	Ascomycota	_	_	_	_
OTU541	TGGTTCTGGCATCGATGAAGAACGCAGCGAAATGCGATAAGTAATGTGAATTGCAGAATTCAGTGAATCATCGAATCTTTGAACGCACATTGCGCCCTCTGGTATTCCGGAGGGCATGCCTGTTCGAGCGTCATTTCAACCCTCAAGCCTGGCTTGGTGATGGGGCACTGCTCTCTGACGAGAGCAGGCCCTGAAATCTAGTGGCGAGCTCGCTAGGACCCCGAGCGTAGTAGTTATATCTCGTTCTGGAAGGCCCTGGCGGTGCCC	d:Fungi(1.0000),p:Ascomycota(1.0000),c:Sordariomycetes(1.0000),o:Diaporthales(1.0000),f:Diaporthaceae(0.9200),g:Diaporthe(0.8464),s:Diaporthe_unshiuensis_SH1704091.08FU(0.4571)	Fungi	Ascomycota	Sordariomycetes	Diaporthales	Diaporthaceae	Diaporthe
OTU542	TGGCTCTCGCATCGATGAAGAACGCAGCGAAATGCGATAAGTAATGTGAATTGCAGACCTCAGTGAATCATCGAATCTTTGAACGCACCTTGCGCTCCTTGGTTTTATTCCGAGGAGCATGCCTGTTTGAGTGTCATTATATTCTCAACCTTTACCTAGCTTTTGCGAGCTCGGGTTTTAATTAAGGCTTGGACAAGTGGGGGTTTTGCGGGCTTTTCTTCCCTTTCATTAGCAAAGAAAAAGTCGGCTCCCCTTAAATGCATTAGT	d:Fungi(1.0000),p:Basidiomycota(0.9800),c:Agaricomycetes(0.9506),o:Agaricales(0.8270)	Fungi	Basidiomycota	Agaricomycetes	Agaricales	_	_
OTU543	TGGCTCTCGCATCGATGAAGAACGTAGCGAAGTGCGATATGTAATGTGAATTGCAGAATTCCGTGAATCATCGAATTTTTGAACGCAAATTGCACTCTCCGGTATTCCGGAGAGTATGCCTGTTTGAGGGTCAGTAAAATAAAAATCGATGTTGTTGTCACCTTCGTGGTAACGCGTCGGAATTGAGTCATCTTACCTTCGGTTAAGTGACTTAAAATTTTTACGCGAATTCGAAACGTATTTAACTTTTATGGTACGTTTGCGATA	d:Fungi(1.0000),p:Glomeromycota(1.0000),c:Glomeromycetes(1.0000),o:Glomerales(1.0000)	Fungi	Glomeromycota	Glomeromycetes	Glomerales	_	_
OTU544	TGGTTCTGGCATCGATGAAGAACGCGGCGAAATGCGATAAGTAATGTGAATTGCAGAATTCAGTGAATCATCGAATCTTTGAACGCACATTGCGCCCGCCGGCATTCCGGCGGGCATGCCTGTTCGAGCGTCATTTCAACCCTCAGGCACAGCCTGGTGTTGGGTCGCCACCGCTTGGTGGGCCCCTAAATCTAGCGGCGAGCGTCCCCTGGACCCGAGCGTAGTAGCATACCTCGCTTAGGGCGCCGGGAGCGGTTCCAGCCGTTA	d:Fungi(1.0000),p:Ascomycota(1.0000),c:Sordariomycetes(1.0000),o:Chaetosphaeriales(1.0000),f:Chaetosphaeriaceae(1.0000),g:Chaetosphaeria(1.0000),s:Chaetosphaeria_fusiformis_SH1150506.08FU(1.0000)	Fungi	Ascomycota	Sordariomycetes	Chaetosphaeriales	Chaetosphaeriaceae	Chaetosphaeria
OTU545	TGGTTCTGGCATCGATGAAGAACGCAGCGAAATGCGATAAGTAATGTGAATTGCAGAATTCAGTGAATCATCGAATCTTTGAACGCACATTGCGCCCTCTGGTATTCCGGGGGGCATGCCCGTTCGAGCGTCATTACACCACTCAAGCCTGGCTTGGTATTGGGCCCCGGGGAGCGACCCGGGCCCGGAAATCTTCGGCTGGACGACCCGATTCTCAGCGTTGTGGCAATCAATTCGCCGACGAGGAGGGGAGGCCGCGCCGTCAAA	d:Fungi(1.0000)	Fungi	_	_	_	_	_
OTU546	TGGTTCTGGCATCGATGAAGAACGCAGCGAAATGCGATAAGTAATGCGAATTGCAGAATTCCAGTGAGTCATCGAATCTTTGAACGCACATTGCGCCCTTTGGTATTCCGAAGGGCATGCCTGTTCGAGCGTCATTATCACCCCTCAAGCCCTGTGCTTGGTGTTGGACGGGTCGAGCGATCGACCCCTCCTAAAGACAATGACGGCGGCCTGCGGTTCCCCCGGTACACTGAGCTTTTTACGGAGCACGTATCGGACAAGGGCACC	d:Fungi(1.0000),p:Ascomycota(1.0000),c:Eurotiomycetes(1.0000),o:Chaetothyriales(1.0000),f:Herpotrichiellaceae(0.9400),g:Cladophialophora(0.6956)	Fungi	Ascomycota	Eurotiomycetes	Chaetothyriales	Herpotrichiellaceae	Cladophialophora
OTU547	TGGCTCTGGCATCGATGAAAAACGCAGCGAAATGCGATAAGTAATGTGAATTGCAGAATTCAGTGAATCATCGAATCTTTGAACGCACATTGCGCCCGCCGGCACTCCGGCGGGCATGCCTGTCCGAGCGTCATTTCAACCCTCAGGGCCCCCTTTCGGGGGGGACCTGGTGCTGGGGATCAGCGGCCCTCGGGCCCCTGTCCCCCAAATACAGTGGCGGTCGCGCCGCAGCCTCCCCTGCGTAGTAGCACACCTCGCACCGGAGAG	d:Fungi(1.0000),p:Ascomycota(0.9600),c:Sordariomycetes(0.9024),o:Hypocreales(0.8483),f:Hypocreales_fam_Incertae_sedis(0.7719),g:Sarocladium(0.6021),s:Sarocladium_zeae_SH1541922.08FU(0.4034)	Fungi	Ascomycota	Sordariomycetes	Hypocreales	_	_
OTU548	TGGTTCTGGCATCGATGAAGAACGCAGCGAAATGCGATAAGTAATGTGAATTGCAGAATTCAGTGAATCATCGAATCTTTGAACGCACATTGCGCCCCTTGGTATTCCGAGGGGCATGCCTGTTCGAGCGTCATTTTGACCAATCCCGCAAGGGGTCTTGGAGCTCGCTATTCAGCGGCCCCTAAAATCAGTGGCGGTGCCATCTGGCTCTAAGCGTAGTAACTTTTCTCGCTATAGGGTTCTTATGGATGCTTGCCATAACCTCAA	d:Fungi(1.0000),p:Ascomycota(1.0000),c:Leotiomycetes(0.9800),o:Helotiales(0.9604)	Fungi	Ascomycota	Leotiomycetes	Helotiales	_	_
OTU549	TGGCTCTGGCATCGATGAAGAACGCAGCGAAATGCGATAAATAATATGAATTGCAGAATTCAGCGAATCATCGAGTTTTTGAACGCACATTGCGCCCTCTGGTATTCCGGAGGGCACGTCCGACCGAGCGTCGCGTCACCGCTCAGGCTCTGCCTGGTGATGGGGCATGCGGGCAACCGCAGCTCCCAAATGCAGTGGCGGTTCCCATCGGGTTCCCTTGCGCAGTAGAAGCAACTCGCTGTCGCCTCGGAGTCCCGCGTGGGCGGC	d:Fungi(1.0000),p:Ascomycota(1.0000)	Fungi	Ascomycota	_	_	_	_
OTU550	TGGCTCTCGCATCGATGAAGAACGCAGCGAAATGCGATAAGTAATGTGAATTGCAGAATTCAGTGAATCATCGAATCTTTGAACGCACCTTGCGCCACGTGGTATTCCACGGGGCACGCCTGTTTGAGTGTCACGTAAACCCATCGCGTCGCGGATTGTCATGATCTGCGGGGCGGATTTGGACGCTGCCGTAGTTGGCTCGTCTCGAAATGCATTAGCCAGTCCGAGGACGCGCGCCACTGGTGTGATAATTCACTTTGCGCCGCT	d:Fungi(1.0000),p:Basidiomycota(0.9900),c:Agaricomycetes(0.9801)	Fungi	Basidiomycota	Agaricomycetes	_	_	_
OTU551	TGGCTCTCGCATCGATGAAGAACGCAGCGAAATGCGATACGTAATGTGAATTGCAGAATTCAGTGAATCATCGAATCTTTGAACGCATATTGCGCCTTCTGGTATTCCGGAAGGCATGCTTGTTTGAGTATCAGTAACAACCTCAATTCCTTTTCATCGCGCAAATTGTGTGAGGGAAAGGGGTTGGATTTGAGCATATCCACCAAGTCTACATATTATTGTGGGCTTCGAGGATGCTTGAAATAAGAGGTTCGGCCGGCAGTGCCT	d:Fungi(1.0000),p:Mortierellomycota(0.9800),c:Mortierellomycetes(0.6076),o:Mortierellales(0.3767),f:Mortierellaceae(0.2336),g:Mortierella(0.1448)	Fungi	Mortierellomycota	_	_	_	_
OTU552	TGGCTCTCACATCGATGAAGAACGCAGCGAAATGCAATAAGTAATGTGAATTGCAGAATTCAGTGAATCATCGAATCTTTGAACGCACCTTGCACCCTTTGGCATTCTGAAGGGTATGCTTGTTTGAGTGTCATTGTACTCTCACACTTCCAATCTTTGGATTAGGAGTGGTGGACTTGGGTGTTGCTGCTGCTTCACTGCGGCTCACCTCAAATGGATTAGTGCAACTCTTGGTTGGACATAGTACGGCGTGATAAGTGTCTTCGC	d:Fungi(1.0000),p:Basidiomycota(1.0000),c:Agaricomycetes(1.0000),o:Sebacinales(1.0000),f:Sebacinaceae(1.0000),g:Sebacina(1.0000)	Fungi	Basidiomycota	Agaricomycetes	Sebacinales	Sebacinaceae	Sebacina
OTU553	TGGTTCTGGCATCGATGAAGAACGCAGCGAAATGCGATAAGTAATGTGAATTGCAGAATTCAGTGAATCATCGAATCTTTGAACGCACATTGCGCCCGCCAGTATTCTGGCGGGCATGCCTGTTCGAGCGTCATTTCAACCCTCAGGCCCCCCTAGGGGGGACTGGCGTTGGGGGACGGCCCCTCCCGGCCGCCCCCGAAATGCAGTGGCGACCCCGCCGCAGCCTCCCCTGCGTAGTAGCTGTTACAACATGGAAACCTCGCACCG	d:Fungi(1.0000),p:Ascomycota(1.0000),c:Sordariomycetes(1.0000),o:Hypocreales(0.9900),f:Hypocreaceae(0.9504),g:Cladobotryum(0.5417),s:Cladobotryum_semicirculare_SH1540113.08FU(0.2925)	Fungi	Ascomycota	Sordariomycetes	Hypocreales	Hypocreaceae	_
OTU554	TGGTTCTGGCATCGATGAAGAACGCAGCGAAATGCGATAAGTAATGTGAATTGCAGAATTCAGTGAATCATCGAATCTTTGAACGCACATTGCGCCCTCTGGTATTCCGGAGGGCATGCCTGTTCGAGCGTCATTTCACCACTCAAGCCTGGCTTGGTATTGGGCGCCGCGGTGTTCCGCGCGCCTCAAAGTCTCCGGCTGAGCTGTCCGTCTCCAAGCGTTGTGATTTCATTAATCGCTTCGGAGTGCGGGTGGCCGCGGCCGTTA	d:Fungi(1.0000),p:Ascomycota(1.0000),c:Dothideomycetes(1.0000),o:Capnodiales(1.0000),f:Mycosphaerellaceae(1.0000),g:Sphaerulina(0.9600),s:Sphaerulina_chaenomelis_SH2337184.08FU(0.6624)	Fungi	Ascomycota	Dothideomycetes	Capnodiales	Mycosphaerellaceae	Sphaerulina
OTU555	TGGCTCTCGCATCGATGAAGAACGCAGCGAATTGCGATAAGTAATGTGAATTGCAGATTTTCAGTGAATCATCGAATCTTTGAACGCACCTTGCGCTCCTTGGTATTCCGAGGAGCATGCCTGTTTGAGTGTCATTAAATTTTCTCAACCATGAATATATATATTTTTGATCATGGCTTGGAGGTGGTTGGGGGTTGCTGGCAGCTCAGAGCTGTTCAGCTCTCCTGAAATACATTAGCGAAAAGGGGGGGACAAGTCCCTTGGACG	d:Fungi(1.0000),p:Basidiomycota(0.9900),c:Agaricomycetes(0.9801),o:Boletales(0.9605)	Fungi	Basidiomycota	Agaricomycetes	Boletales	_	_
OTU556	TGGCTCTCGCATCGATGAAGAACGCAGCGAAATGCGATACGTAATGTGAATTGCAGAATTCAGTGAATCATCGAATCTTTGAACGCATATTGCGCTCTTTGGTATTCCGAAGAGCATGCTTGTTTGAGTATCAGTAAACACCTCAAATCGTCAAGGTTTTTTCTTTGAAGGTTTGGATTTGAGTGATCCTAACAGAAAAATATATTTTTTTTGGCAGGTTACTTGAAATTCAGGTGCAGCTGAACAGTCTTCTGAGCTAAAAGCATA	d:Fungi(1.0000),p:Mortierellomycota(0.9300),c:Mortierellomycetes(0.8649),o:Mortierellales(0.8044),f:Mortierellaceae(0.7239),g:Mortierella(0.6153)	Fungi	Mortierellomycota	Mortierellomycetes	Mortierellales	Mortierellaceae	_
OTU557	TGGTTCTGGCATCGATGAAGAACGCAGCGAAATGCGATAAGTAATGTGAATTGCAGAATTCAGTGAATCATCGAATCTTTGAACGCACATTGCGCCCGCCAGTATTCTGGCGGGCATGCCTGTTCGAGCGTCATTACAACCCTCAAGCCCCCCGGCTTGGTGTTGGGGACCGGCCACCGGTGCCCTGCTGCTTCCGCGGCAGGCGCGCCCGGCCGCCCCCGAAATGAATTGGCGGCCCCGTCGCGGCCTCCCTCTGCGTAGTAGCAC	d:Fungi(1.0000),p:Ascomycota(1.0000),c:Sordariomycetes(1.0000),o:Hypocreales(1.0000),f:Clavicipitaceae(1.0000),g:Metarhizium(1.0000),s:Metarhizium_flavoviride_SH1562690.08FU(0.5200)	Fungi	Ascomycota	Sordariomycetes	Hypocreales	Clavicipitaceae	Metarhizium
OTU558	TGGCTCTCGCATCGATGAAGAACGCAGCGAAATGCGATAAGTAATGTGAATTGCAGACTTAGTGAATCATCGAATCTTTGAACGTACCTTACGCTCACTGGTATTCCGGTGAGCATGCTTGTTTGAGGGTCTAAAGAACCACCGGATTCGAGTGCTTTTGCGCTCGAGAGTTGAGCACGACCAAATTTGTGGCGGGCTTGAAATATATCTTACAGTCAGTCACGGTTTTGAAGCATATGGAAATTGTTCAGGTGAAATCTTGTTCTT	d:Fungi(1.0000),p:Basidiomycota(0.6000),c:Agaricomycetes(0.3300),o:Agaricales(0.0990),f:Tricholomataceae(0.0040),g:Camarophyllus(0.0001)	Fungi	_	_	_	_	_
OTU559	TGGCTTTCGCATCGATGAAGAACGCCGCGAACGCGCGAAACGTAATGTGAATTGCAGAATTCAGTGAATCATCGAATCTTTGAACGCACCTTGCGCTCCTCGGTATTCCGAGGAGCATGCCTGTTTGAGTGTCGTGAAGTCTCATCGAAAGGGGGAGACCCCTTTCGGACTTGGACGGTCTTGCCCTCGCCCCCCTGCGGTCGAAGGCTCGTCTTCAAATTCATCGGCGAGGTTACGTCCCCTCACACGCCCCCCTCTAGACGTGAT	d:Fungi(1.0000),p:Basidiomycota(1.0000),c:Agaricomycetes(1.0000),o:Phallales(1.0000),f:Phallaceae(1.0000)	Fungi	Basidiomycota	Agaricomycetes	Phallales	Phallaceae	_
OTU560	TGGCTCTGGCATCGATGAAGAACGCAGCGAAATGCGATAAGTAATGTGAATTGCAGAATTCAGTGAATCATCGAATCTTTGAACGCACATTGCGCCCGCTAGCACTCTAGCGGGCATGCCTGTCCGAGCGTCATTTCAACCCTCAGACCCCTTTCGGGGGGACTGGCGTTGGGGATCGGCCCGCCATAGCGCGGTGCCGTCCCCTAAATACAGTGGCGGTCTCGCTGCAGCCTCCCCTGCGTAGTAGCACACCTCGCATCGGAGAGC	d:Fungi(1.0000),p:Ascomycota(1.0000),c:Sordariomycetes(0.9900),o:Hypocreales(0.9801),f:Stachybotryaceae(0.9605)	Fungi	Ascomycota	Sordariomycetes	Hypocreales	Stachybotryaceae	_
OTU561	TGGCTCTCGCATCGATGAAGAACGCAGCGAAATGCGATAAGTAATGTGAATTGCAGAATTCAGTGAATCATCGAATCTTTGAACGCACCTTGCGCTCCTTGGTATTCCGAGGAGCATGCTTGTTTGAGTGTCGTGAATATACCCCCTCGACGCGACTTTGATTAGTTTTCGTCGGAGTTTGGAGTTTTGCCGCGAATGTCGAATTCGCGGCTACTCTTGAATGCATGGCAGCTCTCGTTTGTAAATTGCCACTGGCCGCGATAATTG	d:Fungi(1.0000),p:Basidiomycota(0.9900),c:Agaricomycetes(0.9504),o:Thelephorales(0.1331),f:Thelephoraceae(0.0120),g:Tomentellopsis(0.0010)	Fungi	Basidiomycota	Agaricomycetes	_	_	_
OTU562	TGGCTCTCGCATCGATGAAGAACGCAGCAAAATGCAATAAGTAATGTGAATTGCAGATTTTCAGTGAATCATCGAATTTTTAAACATACCTTGTGCTCCTTGGTATTCCAAGGAGCATGCCTGTTTGAGTGTCATCAATATTCTCAACTCCGTTTGGTTCGCTGTCAGGGCTTGGACTTGGGGTGTGCTGGCGTGAGTCAGCTCCCCTTCAAATGCATCAGTGGAACCTTAACCCGGTCTTGCCGTCATCAGCATGATAACGCAAAG	d:Fungi(1.0000),p:Basidiomycota(0.9600),c:Agaricomycetes(0.9024),o:Atheliales(0.3610),f:Atheliaceae(0.1444)	Fungi	Basidiomycota	Agaricomycetes	_	_	_
OTU563	TGGTTCTGGCATCGATGAAGAACGCAGCGAAATGCGATAAGTAATGTGAATTGCAGAATTCAGTGAATCATCGAATCTTTGAACGCACATTGCGCCCCTTGGTATTCCGGGGGGCATGCCTGTTCGAGCGTCATTTCAACCCTCAAGCTAAGCTTGGTCTTGGGCACTGCCGGCGACGGCTTGCCTCAAAATTAGTGGCGGTGCCATTCAAGCTCTACGCGTAGTAATTTTAATCCCTCGCGATTGAGTCTTGGTGGATGCTTGCCA	d:Fungi(1.0000),p:Ascomycota(1.0000),c:Leotiomycetes(1.0000),o:Helotiales(0.9100),f:Hyaloscyphaceae(0.6825)	Fungi	Ascomycota	Leotiomycetes	Helotiales	Hyaloscyphaceae	_
OTU564	TGGTTCTGGCATCGATGAAGAACGCAGCGAAATGCGATAAGTAATGCGAATTGCAGAATTTCCGTGAGTCATCGAATCTTTGAACGCACATTGCGCCCTTTGGCATTCCGAAGGGCATGCCTGTTCGAGCGTCATTATCCTCTCTCAAACCTCGTGTTTGGTGTTGGACCGCGTTGGACCGCCTCCATGGCCAACTGGTCTCAAAGACAATGACGGCGTCCCAGGGACCCTCTTCGCACTGAGTTCTCCGGAGCACGCGTAGAGTTT	d:Fungi(1.0000),p:Ascomycota(1.0000),c:Eurotiomycetes(1.0000),o:Chaetothyriales(1.0000),f:Trichomeriaceae(0.9300),g:Trichomerium(0.7812),s:Trichomerium_dioscoreae_SH1597914.08FU(0.6093)	Fungi	Ascomycota	Eurotiomycetes	Chaetothyriales	Trichomeriaceae	Trichomerium
OTU565	TGGCTCTCGCATCGATGAAGAACGCAGCGAAATGCGATAAGTAATGTGAATTGCAGAATTCAGTGAATCATCGAATCTTTGAACGCACCTTGCGCCCTTTGGCTATTCTGAAGGGCATGCCTGTTTGAGCATCATAAACATCTCAACTCTCATGGTTTTCTGTGATGAGATTGGACTTTGGGGGTCTTGTTGGCTTGTGTTCAGCTCCCCTCAAATCTATCAGCTTTCCAGTGTTTGGTGGCATCACGGGTGTGATAAATATCTACG	d:Fungi(1.0000),p:Basidiomycota(0.9000),c:Agaricomycetes(0.8100),o:Thelephorales(0.7290),f:Thelephoraceae(0.6561)	Fungi	Basidiomycota	Agaricomycetes	Thelephorales	Thelephoraceae	_
OTU566	TGGTTCTGGCATCGATGAAGAACGCAGCGAAATGCGATAAGTAATGTGAATTGCAGAATTCAGTGAATCATCGAATCTTTGAACGCACATTGCACCTCCTGGCATTCCAGGGGGTATGCCTGTTCGAGCGTCATTGCAACCCTCAAGCACTGCTTGGTATTGGATGCCACCATCATGGTGTGTCTTAAAAATATTAGCAGTGGCATTCAGCTTCTAGTGTAGTAAGTTTTCTCGCTGTGGAGTCTGGGTGCTAACCTGCTAGAACCC	d:Fungi(1.0000),p:Ascomycota(0.8500),c:Leotiomycetes(0.6290),o:Helotiales(0.4655)	Fungi	Ascomycota	_	_	_	_
OTU567	TGGCTCTCGCATCGATGAAGAACGCAGCGAAATGCGATACGTAATGTGAATTGCAGAATTCAGTGAATCATCGAATCTTTGAACGCATCTTGCGCTCTCTGGTATTCCGGAGAGCATGTCTGTTTGAGTGTCATGAATTCTTCAACCCAATTGTTTATTAAAAGCAGTTGGTGTTTGGATTCTGAGCGCTGCTGGCTTCGGCCTAGCTCGTTCGTAATACATCAGCATCCCTCATACAAGTTTGGATTGACTTGGCGTAATAGACTA	d:Fungi(1.0000),p:Basidiomycota(1.0000),c:Microbotryomycetes(0.9100),o:Microbotryomycetes_ord_Incertae_sedis(0.5915),f:Microbotryomycetes_fam_Incertae_sedis(0.3845),g:Colacogloea(0.2499),s:Colacogloea_terpenoidalis_SH1575132.08FU(0.1449)	Fungi	Basidiomycota	Microbotryomycetes	_	_	_
OTU568	TGGTTCTGGCATCGATGAAGAACGCAGCGAAATGCGATAAGTAATGTGAATTGCAGAATTCAGTGAACCATCGAATCTTTGAACGCACATTGCACCCTCTAGCATTCTAGAAGGTATGCCTGTTCGAGCGTCATTTCGGCCCTCAAGCTCTGCTTGGTATTGGATGTCATCTCTTGCGATGCATCTTGAAACCATTGGCAGTGGCATCTAGTCCCTTGGCGTAGTAATGTTCTCGCTATTGGTGTCTAAAGTGTCTGACTGCTAGAA	d:Fungi(1.0000),p:Ascomycota(0.9100),c:Leotiomycetes(0.5096),o:Helotiales(0.2497)	Fungi	Ascomycota	_	_	_	_
OTU569	AGGCTCTTGCATCGATGAAGAACGCAGTGAAATGCGATAAGTAATGTGAATTGCAGAATCTCGTGAATCATCGAATCTTTGAACGCACATTGCGCCCTATGGTATTCCGTAGGGCATGCCTGTCTGAGCGTCAGCTCCCACCCACTCAAGCATCTTTTATTTGGGATTCTTGGAATGATTTGGAGAGATGTCTTGTCATAGAGACGTCCTCCAGAAATTCATAGGCAGTATGGTTTGCACCTGAACCAGACGTAATAATAATAAAAT	d:Fungi(1.0000),p:Ascomycota(1.0000),c:Pezizomycetes(1.0000),o:Pezizales(1.0000),f:Pezizaceae(1.0000),g:Peziza(1.0000)	Fungi	Ascomycota	Pezizomycetes	Pezizales	Pezizaceae	Peziza
OTU570	TGGCTCTCGCATCGATGAAGAACGCAGCGAAATGCGATAAGTAATGTGAATTGCAGAATTCAGTGAATCATCGAATCTTTGAACGCACCTTGCGCTCCTTGGTATTCCGAGGAGCATGCCTGTTTGAGTGTCATGAAATTCTCAAAATCCTTGTTTTTTTTTTTTATAAGCGTAGGATATTTGGACCTGGAAGTTTGCGGGCTTCTCTTTTGAAGTCGGCTCTTCTGAAATGTAATAGCAAGGACTTTTCTAAACCTTGGTGTGATA	d:Fungi(1.0000),p:Basidiomycota(1.0000),c:Agaricomycetes(1.0000),o:Agaricales(0.9700),f:Tricholomataceae(0.4365),g:Clitocybe(0.1309)	Fungi	Basidiomycota	Agaricomycetes	Agaricales	_	_
OTU571	TGGCTCTCGCATCGATGAAGAACGCAGCGAAATGCGATACGTAATGTGAATTGCAGAATTCAGTGAATCATCGAATCTTTGAACGCACCTTGCGCCCCTTGGCATTCCGAGGGGCACACCCGTTTGAGTGTCGTGAAATCATCAAAAACCTTTTTCTGTTTACTACTGAAAAGGGTTTTTTGGACTTGGAGGTTCAATGCTTGCCTTTCACTTTTGAAAAGCGAGCTCCTCTCAAATGAATTAGTGGGGTTTGCTTTGCCGATCCTC	d:Fungi(1.0000),p:Basidiomycota(1.0000),c:Agaricomycetes(1.0000),o:Russulales(1.0000),f:Russulaceae(1.0000),g:Russula(0.9800)	Fungi	Basidiomycota	Agaricomycetes	Russulales	Russulaceae	Russula
OTU572	TGGCTCTCGCATCGATGAAGAACGCAGCGAAATGCGATATGTAATGTGAATTGCAGAATTCCGTGAGTCATCAAATCTTTGAACGCATATTGCACTCTTTGGTATTCCAAAGAGTATGCTTGTTTGAGTATTAGTGAAGCACTAGGCTTTAAATGGGCCTGATAGTTGAGCAAATGTTTCCCTTTATAAAAAGGGGTTGCTCGAAATGAAAGAGTTTAGCAAAAAAGCGGATGCCAATGACTCTGATGGAAGCATACTTTATTTGGT	d:Fungi(1.0000),p:Mucoromycota(0.2300),c:Umbelopsidomycetes(0.0368),o:GS23(0.0059)	Fungi	_	_	_	_	_
OTU573	TGGTTCTGGCATCGATGAAGAACGCAGCGAAATGCGATAAGTAATGTGAATTGCAGAATTCAGTGAATCATCGAATCTTTGAACGCACATTGCGCCCGCCAGTATTCTGGCGGGCATGCCTGTTCGAGCGTCATTTCAACCCTCAAGCCCCCGCGCTTGGTGTTGGGGTGCCGGCGTCAAGCGCTGCCCGCAGCGCCCGCCGCCCCCGAAATCGATTGGCGGTCTCGTCGCAGCCTCCCTTGCGTAGTAACATACCACCTCGCATGG	d:Fungi(1.0000),p:Ascomycota(1.0000),c:Sordariomycetes(1.0000),o:Hypocreales(1.0000),f:Clavicipitaceae(0.9900)	Fungi	Ascomycota	Sordariomycetes	Hypocreales	Clavicipitaceae	_
OTU574	TGGTTCTGGCATCGATGAAGAACGCAGCGAAATGCGATAAGTAATGTGAATTGCAGAATTCCGCGAATCATCGAATCTTTGAACGCATATTGCGCCCTTTGGTATTCCGAAGGGCATGCCTGTTCGAGCGTCATTAATACCTCAAGCTCTGCTTGGTGTTGACAGCGCAATGCGCTGCCGAAACGCAGCGGCGACGTAGCCGGCCCCTGGCGCAGTGACTTGCTCGCCCGGTGTCGGTCGTGCGTTTGCCGGACAACGCCCCTATTC	d:Fungi(1.0000),p:Ascomycota(0.9900),c:Lecanoromycetes(0.8514),o:Ostropales(0.7237),f:Stictidaceae(0.5862),g:Cryptodiscus(0.4396),s:Cryptodiscus_incolor_SH1148994.08FU(0.1011)	Fungi	Ascomycota	Lecanoromycetes	Ostropales	_	_
OTU575	TGGCTCTCGCATCGATGAAGAACGCAGCGAAATGCGATAAGTAATGTGAATTGCAGAATTCAGTGAATCATCGAATCTTTGAACGCATCTTGCGCTCCTTGGTATTCCGAGGAGCATGCCTGTTTGAGTGTCATGAAAATTCTCAACCCTTATTCAGCTTTGGCTGGATCTGGATTGGATTGTGGGGGTGTCTGCAGGCTTTCAGAAGCCAGCTCCCCTGAAATGCATTAGCGGGACCTTTGTGGATCTGGCTCCAGGTGTGATAAT	d:Fungi(1.0000),p:Basidiomycota(0.9800),c:Agaricomycetes(0.9604),o:Agaricales(0.9316),f:Tricholomataceae(0.7639),g:Dermoloma(0.6035),s:Dermoloma_magicum_SH1647825.08FU(0.4768)	Fungi	Basidiomycota	Agaricomycetes	Agaricales	Tricholomataceae	_
OTU576	TGGTTCTGGCAACGATGAAGGACGCAGCGAAATGCGATAAGTAATGCGAATTGCAGAATTCAGTGAATCATCGAATCTTTGAACGCACATTGCGCCCCCTGGCATTCCAGGGGGCACACCTGTCCGAGCGCCATTTCACCCCTCGAGCCCCGCTCGGTGTTGGGGCGGGTCCGTGGGGACCCCCGACCAAACTCGTAGGCGCCGTCGTCCGGCCCCTAGCGCAGCAGGCTAACGCGCGCGCGAGGGGCCGGCATGGCGGCCGCCCGC	d:Fungi(1.0000)	Fungi	_	_	_	_	_
OTU577	AGGCTCTTGCATCGATGAAGAACGCAGTAAAGTGCGAAAAGTAATGCGAATTGCATGCTCTGCGAGTCATCTAATCTTTGAACGCAAATGGCACTGTCATGACAAATGACAGTATGCCTGTTTGAGAACCACATAACCCATCACCATTAGTTAATGGTGGATCTGTCCTTGACTCTAGTCCTGGATCAAATAGATAGTCCGACTGTGCCTATAACTGATGTGATAAATATCATTCATCAGGAATAAGCACAAATAGTTTGACAACAA	d:Fungi(1.0000),p:Rozellomycota(0.6700),c:Rozellomycotina_cls_Incertae_sedis(0.3551),o:GS10(0.1776)	Fungi	Cryptomycota	_	_	_	_
OTU578	TGGCTCTCGCATCGATGAAGAACGCAGCGAAATGCGATAAGTAATGTGAATTGCAGAATTCAGTGAATCATCGAATCTTTGAACGCACCTTGCGCTCCTTGGTATTCCGAGGAGCATGCCTGTTTGAGTGTCATTAAATTCTCAACCTTTGTTAACTTTTTGGTTAGCAAATGGCTTGGATGTGGGGGTATGCAGGTTTCTCTATTGAAATTAGCTCCCCTGAAATACATTAGCTGGTTGCCTTGTGTAAACTTGTCTATTGGTGTG	d:Fungi(1.0000),p:Basidiomycota(1.0000),c:Agaricomycetes(1.0000),o:Agaricales(0.9900),f:Strophariaceae(0.9801),g:Hypholoma(0.9703),s:Hypholoma_capnoides_SH1639423.08FU(0.9509)	Fungi	Basidiomycota	Agaricomycetes	Agaricales	Strophariaceae	Hypholoma
OTU579	TGGTTCTGGCATCGATGAAGAACGCAGCGAAATGCGATAAGTAATGTGAATTGCAGAATTCAGTGAATCATCGAATCTTTGAACGCACATTGCGCCCTTTGGTATTCCGAAGGGCATGCCTGTTCGAGCGTCATTTCAAACCTCAAGCAACAGCTTGGTATTGAGCTTTCGTCTTTTTAAGACGTGCTCGAAACTTGTGGGCGGTGCTGTCTAGCATCTTTGCGTAGTCATATAAATTTCGCACTGATAAAGCTAGTTGGTCACCCG	d:Fungi(1.0000),p:Ascomycota(1.0000),c:Dothideomycetes(1.0000),o:Tubeufiales(1.0000),f:Wiesneriomycetaceae(1.0000),g:Wiesneriomyces(1.0000)	Fungi	Ascomycota	Dothideomycetes	Tubeufiales	Wiesneriomycetaceae	Wiesneriomyces
OTU580	TGGTTCTGACATCGATGAAGAACGCAGCGAAATGCGATACGTAATGTGAATTGCAGATTTCAGTGAATCATCGAATCTTTGAACGCACCTTGCGCCCGTTAGTATTCTAGCGGGCATGCCTATTCGAGCGTCATTTCTACCCTCAAGCTCCGGCTTGGTGTTGGAAGATTTGGTTATTTTTCCTTTTGGGAAACGGCCAAACTTCTGAAATACAGCGGCGACAGTGCTTTCTGGCCGTCCCCTGCAAAGTAAATTTATACTGGCAGT	d:Fungi(1.0000),p:Ascomycota(1.0000),c:Sordariomycetes(1.0000),o:Falcocladiales(1.0000),f:Falcocladiaceae(1.0000),g:Falcocladium(1.0000),s:Falcocladium_turbinatum_SH1156069.08FU(0.9100)	Fungi	Ascomycota	Sordariomycetes	Falcocladiales	Falcocladiaceae	Falcocladium
OTU581	TGGCTCTCGCATCGATGAAGAACGCAGCGAAATGCGATAAGTAATGTGAATTGCAGAATTCAGTGAATCATCGAATCTTTGAACGCACCTTGCGCTCCTTGGTATTCCGAGGAGCATGCCTGTTTGAGTGTCAGTTTATTCTCAACCTCCCCAGTTGGTATCGACTGGTTTGGTAGGCTTGGATGTGGAGGTCTTTGCTGGCTCCTTTTCAGGTTATCAGCTCCTCTGAAATACATTAGCGGGACAGTTTGCAATCTGTTAACTGGT	d:Fungi(1.0000),p:Basidiomycota(1.0000),c:Agaricomycetes(1.0000),o:Agaricales(0.9200),f:Agaricaceae(0.6624),g:Leucoagaricus(0.3113),s:Leucoagaricus_lateritiopurpureus_SH1651061.08FU(0.0592)	Fungi	Basidiomycota	Agaricomycetes	Agaricales	Agaricaceae	_
OTU582	AGGCTCTTGCATCGATGAAGAACGCAGTGAAATGCGATAAGTAATGTGAATTGCAGAATCTCGTGAATCATCGAATCTTTGAACGCACATTGCGCCCTATGGCATTCCACAGGGCATGCCTGTCTGAGCGTCAGCTCCCCCCAGCTCAAGCATCCATTTAATGATGCTTGGATTTCTTTGGAGAGGTATCACTTTTTATCAAGAGAAGCCCTCCAGAAATTCATAGGCAGTATGGTTTGCACTGGAACCAGACGTAATAATAATAAA	d:Fungi(1.0000),p:Ascomycota(1.0000),c:Pezizomycetes(1.0000),o:Pezizales(1.0000),f:Pezizaceae(1.0000)	Fungi	Ascomycota	Pezizomycetes	Pezizales	Pezizaceae	_
OTU583	TGGCTCTGGCATCGATGAAGAACGCAGCGAAATGCGATAAGTAATGTGAATTGCAGAATTCAGTGAATCATCGAATCTTTGAACGCACATTGCGCCCACCAGTACTCTGGTGGGCATGCCTGTCCGAGCGTCATTTCAACCCTCAGGGCCCGTTCGCGGGACCTGGTGTTGGGGATCGGCCCCACCGGCCGGCCCCGAAATACAGTGGCGGCACACCCGCGACCTCCTCTGCGTAGTAGCAATGCCTCGCAGCTGGATAGCGGTTGC	d:Fungi(1.0000),p:Ascomycota(1.0000),c:Sordariomycetes(1.0000),o:Hypocreales(1.0000),f:Hypocreales_fam_Incertae_sedis(1.0000),g:Acremonium(1.0000),s:Acremonium_fusidioides_SH1560627.08FU(0.9100)	Fungi	Ascomycota	Sordariomycetes	Hypocreales	_	Acremonium
OTU584	TGGTTCTGGCATCGATGAAGAACGCAGCGAAATGCGATAAGTAATGTGAATTGCAGAATTCAGTGAATCATCGAATCTTTGAACGCACATTGCACCCTCTGGTATTCTGGGGGGTATGCCTGTTCGAGCGTCATTGCAACCCTCAAGCACTGCTTGGCATTGGATGCTACCTCTTGGGTACGTCTCAAAAATATTAGCAGCGGCATTCAGCTTCTAGTGTAGTAATTTTCTCGCTTAGGAGTCATGAGTGTCTGACAGCTAGAACCC	d:Fungi(1.0000),p:Ascomycota(1.0000),c:Leotiomycetes(1.0000),o:Helotiales(1.0000)	Fungi	Ascomycota	Leotiomycetes	Helotiales	_	_
OTU585	TGGTTCTGGCATCGATGAAGAACGCAGCGAAATGCGATAAGTAATGTGAATTGCAGAATTCAGTGAATCATCGAATCTTTGAACGCACATTGCGCCCGCCAGTATTCTGGCGGGCATGCCTGTTCGAGCGTCATTTCAACCCTCAAGCCCCAGTGGCCTGGTGTTGGGGACCGGCGACCTCGCCCGGGGGAACACCCCCGGCGCGTCCGCCGCCCCCGAAATGAATTGGCGGCCCCGTCGCGGCCTCCTCTGCGTAGTAGCACAACC	d:Fungi(1.0000),p:Ascomycota(1.0000),c:Sordariomycetes(1.0000),o:Hypocreales(1.0000),f:Clavicipitaceae(1.0000),g:Pochonia(0.6200),s:Pochonia_bulbillosa_SH1552440.08FU(0.3782)	Fungi	Ascomycota	Sordariomycetes	Hypocreales	Clavicipitaceae	_
OTU586	TGGCTCTTGCATCGATGAAGAACGCAGCGAATTGCGATATGTAATGTGAATTGCAGAATCCAGTGAATCATCGAATCTTTGAACGCAGATTGCACCCTCTGGTTATTCAGAGGGTATGCCTGTTTGAGTGTCTTTAATATATCAAGCCATTCAAGCTATGTTTGATTGGTCTTGGATGTTGAGGGTTGCTGGATGTTAAGGATCAGCTCCCTTTAAATGCATTAGCTTAGAACTTATAAGTGACTGAAGCTTAAGCTAATATAAATA	d:Fungi(1.0000),p:Basidiomycota(1.0000),c:Agaricomycetes(1.0000),o:Agaricales(0.9900),f:Clavariaceae(0.9306)	Fungi	Basidiomycota	Agaricomycetes	Agaricales	Clavariaceae	_
OTU587	TGGCTCTCGCATCGATGAAGAACGCAGCGAAATGCGATAAGTAATGTGAATTGCAGAATTCAGTGAATCATCGAATCTTTGAACGCACCTTGCGCTCCTCGGCATTCCGAGGAGCATGCCTGTTTGAGCGTCGTTGAACTCTCAGAATCCTTCCTTGAAGTGGATGTGGATTGTGGAGGAGGATGGATGCAACGCTGCCCTGCCTTCTGGGGTTGGCGCCTGCATCTTGAACTTTCAGAAATCCTTCCTTGAAGTTGGTGTGGATCG	d:Fungi(1.0000),p:Basidiomycota(0.9800)	Fungi	Basidiomycota	_	_	_	_
OTU588	TGGCTCTCGCATCGATGAAGAACGCAGCGAAATGCGATAAGTAATGTGAATTGCAGAATTCAGTGAATCATCGAATCTTTGAACGCACCTTGCGCCCTTTGGCTATTCTGAAGGGCATGCCTGTTTGAGCATCATAAACATCTCAACTCTCATGGTTTTCCGTGATGAGCTTGGAACTTTGGAGGTCTTGCTGGCTTGTTTTCAGCTCCTCTTAAATCTATCAGCTTCCCAGTGTTTGGCAGCACCACAGGTGTGATAAATATCTGC	d:Fungi(1.0000),p:Basidiomycota(0.9800),c:Agaricomycetes(0.9604),o:Thelephorales(0.9412),f:Thelephoraceae(0.9224),g:Tomentella(0.7471)	Fungi	Basidiomycota	Agaricomycetes	Thelephorales	Thelephoraceae	Tomentella
OTU589	TGGCTCTTGCATCGATGAAGAACGCAGCGAAATGCGATAAGTAATGTGAATTGCAGAATTCAGTGAATCATCGAATCTTTGAACGCATCTTGCGCTTCTTGGTATTCCGAGGAGCATACCTGTTTGAGTGTCATTAAATTCTCAAATCACAACTTTTTGTGGCTTGGATAGTTGGGTATTTGCCTGTTCTAATAGACTGGCTTACCTTAAATATATAAGTGGTTAGTTTAGAAACTTATTGGGTGTTGTAAATATATTCAATACATC	d:Fungi(1.0000),p:Basidiomycota(0.9300),c:Agaricomycetes(0.8649),o:Agaricales(0.8044),f:Inocybaceae(0.6596),g:Inocybe(0.5408),s:Inocybe_rufoalba_SH1634768.08FU(0.1406)	Fungi	Basidiomycota	Agaricomycetes	Agaricales	Inocybaceae	_
OTU590	TGGCTCTCGCATCGATGAAGAACGCAGCGAAATGCGATAAGTAGTGTGAATTGCAGAATTCAGTGAATCATCGAATTTTTGAACGCATCTTGCGCTTTTTGGAGTATTTATTTCAAGAAGCATGTCTGTTTGAGTGTCATGAAATTCTCAATTCTCACTTGCAAGTTTTTTTCTTGTAGGTTTGAATTGGATTGTGGAAGTTTGCAGATTTTTTCAGTCTGCTCTTCTTAAATGCATTAGCAAGAGTCTGATTTGCTTTCATTTGGT	d:Fungi(1.0000),p:Basidiomycota(0.9700),c:Agaricomycetes(0.9409),o:Agaricales(0.8468),f:Entolomataceae(0.6266),g:Entoloma(0.4512),s:Entoloma_yunnanense_SH1243204.08FU(0.0947)	Fungi	Basidiomycota	Agaricomycetes	Agaricales	_	_
OTU591	TGGTTCTCCCATCGATGAAGAACGCAGCGAAATGCGATAAGTAATGTGAATTGCAGAATTCAGTGAATCATCGAATCTTTGAACGCACCTTGCGCTCGTTGGTATTCCGACGAGCATGCCTGTTTGAGTGTCATGAATTCTCAACCCCCATGTCTTTTGTCACCAAAGGATGTGCTTGGGTTTGGTCCGTGGGCATCTTTGCCAGTCTTCGGACAGGCTTGCCTTAAAAGTATTAGCTGGACTGCATCTGCGATGCATTGGTTCTAC	d:Fungi(1.0000),p:Basidiomycota(1.0000),c:Exobasidiomycetes(1.0000),o:Entylomatales(1.0000),f:Entylomatales_fam_Incertae_sedis(1.0000),g:Tilletiopsis(1.0000),s:Tilletiopsis_washingtonensis_SH1541585.08FU(0.9100)	Fungi	Basidiomycota	Exobasidiomycetes	Entylomatales	_	Tilletiopsis
OTU592	TGGCTCTCGCATCGATGAAGAACGCAGCGAAATGCGATAAGTAATGTGAATTGCAGAATTCAGTGAATCATCGAATCTTTGAACGCACCTTGCGCTCCTTGGTATTCCGAGGAGCATGCCTGTTTGAGTGTCATTATATTCTCAACTACAATTGCTTTTGTAAGTCATTGTAGCTTGGACAATGGGGGTTATGCAGGCCTTCCAAGGTCAGCTCCTCTAAAATGCATTAGCGGAACTGTTTGCAGTCAGTCACCGGTATGATAATTA	d:Fungi(1.0000),p:Basidiomycota(1.0000),c:Agaricomycetes(0.9900),o:Agaricales(0.9405),f:Agaricaceae(0.5737),g:Lepiota(0.1549)	Fungi	Basidiomycota	Agaricomycetes	Agaricales	_	_
OTU593	TGGCTCTGGCATCGATGAAGAACGCAGCGAAATGCGATAAGTAATGTGAATTGCAGAATTCAGTGAATCATCGAATCTTTGAACGCACATTGCGCCCGCGAGTATTCTCGCGGGCATGCCTGTCCGAGCGTCATTTCAACCCTCAGGGCCCGCCTGCTTGCAGGCGCGGCGCTGGCGTTGGGGATCGGCCCTCACCGGTCGTCCCCCAAATACAGTGGCGGTCTCGCTGCAGCCTCCCCTGCGTAGTAGCAACACTCGCACGCGGAG	d:Fungi(1.0000),p:Ascomycota(1.0000),c:Sordariomycetes(1.0000),o:Hypocreales(1.0000),f:Stachybotryaceae(0.9900),g:Myrothecium(0.4455),s:Myrothecium_gramineum_SH1556031.08FU(0.2005)	Fungi	Ascomycota	Sordariomycetes	Hypocreales	Stachybotryaceae	_
OTU594	TGGTTCTGGCATCGATGAAGAACGCAGCGAAATGCGATAAGTAGTGTGAATTGCAGAATTCAGTGAATCATCGAATCTTTGAACGCACATTGCGCCCTTTGGTATTCCTTAGGGCATGCCTGTTCGAGCGTCATTTAAACCTTCAAGCTCAGCTTGGTGATGGGTGACTGTCCTAACCATGGACTCGCCTCAAATACATTGGCGGCCGGTACATTGGCTTCGAGCGCAGCAGAAACGCGAACTCGGAACCAGTGTGCTAGCTCCCAG	d:Fungi(1.0000),p:Ascomycota(1.0000),c:Dothideomycetes(1.0000),o:Pleosporales(1.0000),f:Sporormiaceae(1.0000),g:Preussia(0.9800),s:Preussia_minipascua_SH1170529.08FU(0.9408)	Fungi	Ascomycota	Dothideomycetes	Pleosporales	Sporormiaceae	Preussia
OTU595	TGGTTCTGGCATCGATGAAGAACGCAGCGAAATGCGAAAAGTAGTGTGAATTGCAGAATTCAGTGAATCATCGAATCTTTGAACGCACATTGCGCCCCTTGGTATTCCATGGGGCATGCCTGTTCGAGCGTCATTTGATACCTCAAGCTTTGCTTGGTGTTGGGCGTTTGTCCTGTCAAGGGACTCGCCTTAAAGCAATTGGCAGCCGATGTACCGGTCGTGGAGCGCAGCACATTCTTGCGACTCCCGCCAGCGCGTCGGCGTCCA	d:Fungi(1.0000),p:Ascomycota(1.0000),c:Dothideomycetes(1.0000),o:Pleosporales(1.0000)	Fungi	Ascomycota	Dothideomycetes	Pleosporales	_	_
OTU596	TGGTTCTGGCATCGATGAAGAACGCAGCGAAATGCGATAAGTAATGCGAATTGCAGAATTCCAGTGAGTCATCGAATCTTTGAACGCACATTGCGCCCTTTGGCATTCCGAAGGGCATGCCTGTTCGAGCGTCATTATCACCCTTCAAGCCCTCGGGCTTGGTGTTGGACGGTTTGGTGAGACCTGCAGTGTCCCACCCCTCCTAAAGACAATGACGGCGGCCTCGTTGGACCCCCGGTACGCTGAGCTTCTTAACTGGGCATGTAC	d:Fungi(1.0000),p:Ascomycota(0.9200),c:Eurotiomycetes(0.8464),o:Chaetothyriales(0.7787),f:Herpotrichiellaceae(0.6619)	Fungi	Ascomycota	Eurotiomycetes	Chaetothyriales	Herpotrichiellaceae	_
OTU597	TGGCTCTCGTATCGATGAAGAACGTAGCAAAGTGCGAAATGTAATGTGAATTGCAGAATCTGTGAATCATCGAATCTTTGAACGCATATTGTGCCTCCTGTAAATGGGAGGCATGCCTGTCTGAGCGTCATTTAAAACCATGACCTTTTTTTGGGTTGTATTGGGAATCGCCGTGAGGCGTCTCCTCAAAGTCATCGTGTCTACAAGCGTGCGAGCTCCTCTAGGACGGAACGTTTGAGGACCTTAAACTCTCTGATTTGACCTCAG	d:Fungi(1.0000),p:Ascomycota(0.9900),c:Archaeorhizomycetes(0.9702),o:Archaeorhizomycetales(0.9508),f:Archaeorhizomycetaceae(0.9318),g:Archaeorhizomyces(0.9131)	Fungi	Ascomycota	Archaeorhizomycetes	Archaeorhizomycetales	Archaeorhizomycetaceae	Archaeorhizomyces
OTU598	TGGCTCTGGCAACGATGAAGAACGCAGCGAAACGCGAAAGGTAATGCGAATTGCAGAATCAGTGAGTCATCGAATCTTTGAACGCACATTGCGCCTCTCGGTATTCCGGGAGGCACGCCTGTTCGAGCGCCATTACACACTCCAAGCGAAGCTTGATGTTGGGCGAAGCGGTACCCACCGCCCGCCTGGAACGCGTGGGCGCCCGCTGCCGGACCGCGAACGTAGCAAGACAACTCGTCAAGTCGTTCTGCGGGCTCCGACGGGGGG	d:Fungi(1.0000),p:Ascomycota(1.0000),c:Dothideomycetes(1.0000),o:Venturiales(1.0000),f:Sympoventuriaceae(1.0000),g:Melnikomyces(1.0000),s:Melnikomyces_vietnamensis_SH1238723.08FU(1.0000)	Fungi	Ascomycota	Dothideomycetes	Venturiales	Sympoventuriaceae	Melnikomyces
OTU599	TGGCTCTCGCATCGATGAAGAACGCAGCGAAATGTGATAAGTAATGTGAATTGCAGAATTCAGTGAATCATCGAATCTTTGAACGCACCTTGCGCTCCCTGGTATTCCGGGGAGCATGCCTGTTTGAGTGTCATGAACTCTTCAACCCATCAGTTTCTAGTAGACTGTATTGGTGTTTGGATTTTGAGCGTTGCTAGTCTGACTAGCTCGTTCGTAATACATGAGCATCTTTAATTCGAACTCGGTTTGACTCAGTGTAATAGACTA	d:Fungi(1.0000),p:Basidiomycota(0.9800),c:Microbotryomycetes(0.7448),o:Kriegeriales(0.4022),f:Kriegeriaceae(0.2172),g:Libkindia(0.0608),s:Libkindia_masarykiana_SH1245696.08FU(0.0170)	Fungi	Basidiomycota	Microbotryomycetes	_	_	_
OTU600	TGGTTCTGGCATCGATGAAGAACGCAGCGAAATGCGATAAGTAATGTGAATTGCAGAATTCAGTGAATCATCGAATCTTTGAACGCACATTGCGCCCCTTGGTATTCCGAGGGGCATGCCTGTTCGAGCGTCATTATGACCAATCAAGCCTGGCTTGGTGTTGGGGTTCGCGGTCTCGCGGCTCTTAAAATCAGTGGCGGTGCCGCCTGGCTCTAAGCGTAGTAACTTTCTCGCTATTGGGTCTGGTGGTTGCTTGCCAAAAATCAA	d:Fungi(1.0000),p:Ascomycota(0.8000),c:Sordariomycetes(0.3680),o:Hypocreales(0.1398),f:Hypocreales_fam_Incertae_sedis(0.0531),g:Ciliciopodium(0.0202),s:Ciliciopodium_brevipes_SH1239000.08FU(0.0077)	Fungi	Ascomycota	_	_	_	_
OTU601	TGGCTTTCGCATCGATGAAGGACGCCGCGAGCGCGCGAAACGTAATGTGAATTGCAGAATTCAGTGAATCATCGAATCTTTGAACGCATCTTGCGCTCCTTGGTATTCCGAGGAGCATGCCTGTTTGAGTGTCGCGAACGTGCCTCGGGTCTGCCCCTTTTCTTTTGCGAGAGGGGGGGGAGGGCTCGGATAGTGGACGCTTTGCCGCGTCGCGCGGCTCGTCTTGAAATGAATTAGAGTCGGGTCCTTTGGCGATTAGGGTCGGAG	d:Fungi(1.0000),p:Basidiomycota(1.0000),c:Agaricomycetes(1.0000),o:Gomphales(0.8700),f:Gomphaceae(0.6003),g:Ramaria(0.2581)	Fungi	Basidiomycota	Agaricomycetes	Gomphales	_	_
OTU602	TGGCTCTCGCATCGATGAAGAACGCAGCGAAATGCGATAAGTAATGTGAATTGCAGAATTCAGTGAATCATCGAATCTTTGAACGCACCTTGCGCTCCTTGGTATTCCGAGGAGCATGCCTGTTTGAGTGTTATAAAATTCTCAACCTTTCAAGCTCTTAAAGGGCTAGTCAGGCTTGGATTGTGGAAGATTTGCTGGCTTGTAAAGATAGTCAGCTCTTCTGAAATGCATTAGCAAAAGATTCATGGCTGATCATCATTGGTATGA	d:Fungi(1.0000),p:Basidiomycota(1.0000),c:Agaricomycetes(1.0000),o:Agaricales(0.9900),f:Entolomataceae(0.8514),g:Entoloma(0.6981)	Fungi	Basidiomycota	Agaricomycetes	Agaricales	Entolomataceae	Entoloma
OTU603	TGGCTCTGGCATCGATGAAGAACGCAGCGAAATGCGATACGTAATGTGAATTGCAGAATTCAGTGAATCATCGAATCTTTGAACGCACATTGCGCCCGCCAGCACTCTGGCGGGCATGCCTGTTCGAGCGTCATTTCAACCCTCAGAACCCCTTTGGGGGATCTGGCGTTGGGGATCGGCAGTCCTGCCGGCCCCGAAATATAGTGGCGGTCTCTCTGTGACCTTCCCTGTGTAGTAGCGATACCTCGCAGCGGGATAGCAGTCTGG	d:Fungi(1.0000),p:Ascomycota(1.0000)	Fungi	Ascomycota	_	_	_	_
OTU604	TGGCTCTCGCATCGATGAAGAACGCAGCGAAATGCGATAAGTAATGTGAATTGCAGAATTCAGTGAATCATCGAATCTTTGAACGCACCTTGCGCTCCTTGGTATTCCGAGGAGCATGCCTGTTTGAGTGTCATTGAAATATCAACCGTCTGGCCTCTTCTTGGTGAGAGGTTGTCGACGGCTTGGATGGTGGGAGTCGATGCAGGCTTCTCTTTAGAGAGAGAAGTCGGCTCTCCTCAAATGCATTAGCGGAACCGGCATGGGACC	d:Fungi(1.0000),p:Basidiomycota(0.9800),c:Agaricomycetes(0.9506),o:Agaricales(0.8175)	Fungi	Basidiomycota	Agaricomycetes	Agaricales	_	_
OTU605	TGGTTCTGGCAGCGATGAAGAACGCAGCGAAATGCGATAAGTAATGTGAATTGCAGAATTCAGTGAATCATCGAATCTTTGAACGCACATTGCGCCCCCTGGTATTCCGGGGGGCACGCCTGTTCGAGCGTCATTATACCAATCGAGCCTGCTCGGCATTGGGCGCCGCCCCAGAGGGGCGCGCCCGAAAGGTAGCGGCGCAGGTCGCGGGACGAGGAACGCACTGGAAATACTATTCGTCTCCTGTCGTCCCGCGGCCGTTGCCGG	d:Fungi(1.0000)	Fungi	_	_	_	_	_
OTU606	TGGTTCTGGCATCGATGAAGAACGCAGCGAAATGCGATAAGTAATGCGAATTGCAGAATTCCAGTGAGTCATCGAATCTTTGAACGCACATTGCGCCCTTTGGTATTCCGAAGGGCATGCCTGTTCGAGCGTCATTTTCACCCCTCAAGCCCCCGGCTTGGAGTTGGACGGTTTGGTCTGGGCTTCCCCCCAGACCCCTCCTAAAGACAATGACGGCGGGCTGTTGAACCCCCGGTACACTGAGCTTCTTCATTGAGCACGTATCGG	d:Fungi(1.0000),p:Ascomycota(0.9900),c:Eurotiomycetes(0.9207),o:Chaetothyriales(0.8563),f:Herpotrichiellaceae(0.7963),g:Exophiala(0.6609),s:Exophiala_xenobiotica_SH1575244.08FU(0.2049)	Fungi	Ascomycota	Eurotiomycetes	Chaetothyriales	Herpotrichiellaceae	Exophiala
OTU607	TGGTTCTGGCATCGATGAAGAACGCAGCGAAATGCGATAAGTAATGTGAATTGCAGAATTCAGTGAATCATCGAATCTTTGAACGCACATTGCGCCCCTTGGTATTCCGAGGAGCATGCCTGTTCGAGCGTCATTTCAAACCTCAAGCTCACGCTTGGTATTGGGCGTCGTCCGCTAGGACGTGCCAGAAACCCGTAGGCAGCGGTGCCCGTCTCCCAGCGTAGTCAAGTTACCCGCTTCGGAGCGCGCGGTGCCGCCCGCCGGACG	d:Fungi(1.0000),p:Ascomycota(0.9600),c:Dothideomycetes(0.9216),o:Tubeufiales(0.8847),f:Tubeufiaceae(0.8493)	Fungi	Ascomycota	Dothideomycetes	Tubeufiales	Tubeufiaceae	_
OTU608	TGGCTCTCACATCGATGAAGAACGCAGCGAAATGCGATAAGTAATGTGAATTGCAGAATTCAGTGAATCATCGAATCTTTGAACGCATCTTGCGCTCCTTGGTATTCCGAGGAGCATGCCTGTTTGAGTGTCATGAAACTATCAAACCGCAATTTTTATTCATAATAATAATTACGAGTTTGGATGTTGGATGTTTGCTGGACTACAACAGATGGCCCAGCTCATCTGAAATTTATTAGCTGATCCAAGTATTATGGATTATCCACT	d:Fungi(1.0000),p:Basidiomycota(0.9700),c:Tremellomycetes(0.5044)	Fungi	Basidiomycota	_	_	_	_
OTU609	TGGCTCTTGCATCGATGAAGAACGTAGCGAAGTGCGATAAGTAATGTGAATTGCAGAATTCCGTGGATCATCGAATCTTTGAACGCAAATTGCACTCTCTGGCATTCCGGAGAGTATGCCTGTTTGAGGGTCGTTAAGATAAAGGATCGATCTTGTCGCCCTCCCTTTGAGGGGTTTGACACGATCGGAATTGGGCCCACCTTTTTTTGAGCTCTTTTGTAGGGTTCGGATGTAGGGGGCTTAAAATTGATCGTTATGACGCGACTC	d:Fungi(1.0000),p:Glomeromycota(0.9800),c:Glomeromycetes(0.8722),o:Glomerales(0.7763),f:Glomeraceae(0.5201)	Fungi	Glomeromycota	Glomeromycetes	Glomerales	_	_
OTU610	TGGCTCTCGCATCGATGAAGAACGCAGCGAAATGCGAAAAGTAATGTGAATTGCAGAATTCCGTGAATCATCAAATCTTTGAACGCAAATTGCACTCCTTGGTATTCCGAGGAGTACACTTGCTTGAGGGTCAGTTAAAAAAATATCGTTACATCTTCTTGGTGTTGCGGATCTGGGTTATCCGGTTTTAAGTCGGTTACCTAAAATTAATTATTGTAATGTGATACGTACTAAGGTAGAGTCGTTAATCATTTAAAACTTAATATA	d:Fungi(1.0000),p:Glomeromycota(1.0000),c:Glomeromycetes(1.0000),o:Gigasporales(0.9500),f:Gigasporaceae(0.9025),g:Scutellospora(0.7581)	Fungi	Glomeromycota	Glomeromycetes	Gigasporales	Gigasporaceae	Scutellospora
OTU611	TGGTTCTCGCATCGATGAAGAACGCAGCGAAATGCGATACGTAATGTGAATTGCAGATTTTGTGAATCATCGAATCTTTGAACGCATATTGCACTCTTTGGTATTCCGAGGAGTATGCTTGTTTCAGTATCATGAAAATCTCACAATAAGATCTTTTTTTTTTTTTTTAAAAAAAAAAAAGAACTGAATTGTGGACTTGGATTTGCGATTATTTAAACCAAATTGCTAATCTGAAATGAATTTCATGAAGCTAAAAAAGGCTTTGAA	d:Fungi(1.0000),p:Mucoromycota(1.0000),c:Umbelopsidomycetes(1.0000),o:GS23(1.0000)	Fungi	Mucoromycota	Umbelopsidomycetes	_	_	_
OTU612	TGGCTCTCGCATCGATGAAGAACGCAGCGAAATGCGATAAGTAATGTGAATTGCAGAATTCAGTGAATCATCGAATCTTTGAACGCATCTTGCGCTCCTTGGTATTCCGAGGAGCATGCCTGTTTGAGTGTCATTTAAAACTTCTCAACCACTTGGAGTCTCTCTGGGTGGCTTGGAAATGGGGGATGTGCAGGCCAGCTAATGGTCTGCTCCCCTGAAATGAATTAGTGGCATCTGAGCAGAGACTACCACAGGTGTGATAACTAT	d:Fungi(1.0000),p:Basidiomycota(1.0000),c:Agaricomycetes(1.0000),o:Agaricales(1.0000),f:Inocybaceae(1.0000),g:Inocybe(0.8200),s:Inocybe_napipes_SH1529087.08FU(0.6642)	Fungi	Basidiomycota	Agaricomycetes	Agaricales	Inocybaceae	Inocybe
OTU613	TGGTTCTGGCATCGATGAAGAACGCAGCGAAATGCGATAAGTAATGCGAATTGCAGAATTCAGTGAGTCATCGAATCTTTGAACGCATATTGCGCCCTTTGGTATTCCGAAGGGCATGCCTGTTCGAGCGTCATTATCAACCATCAAGCCTGGCTTATTGTTGGACTTTACTGCTGAAACATGTGGTAGGTCCGAAAAATAATGACAGTGTCATGTTTGACCCTAGATGCAACGAGCTTGTTTTATAGCACGCATTGAAGTGGTCAA	d:Fungi(1.0000)	Fungi	_	_	_	_	_
OTU614	TGGTTCTGGCATCGATGAAGAACGCAGCGAAATGCGATAAGTAATGTGAATTGCAGAATTCAGTGAATCATCGAATCTTTGAACGCACATTGCACCCTCTGGTATTCCGGGGGGTATGCCTGTTCGAGCGTCATTTGCAACCCTCAAGCACTGCTTGGTATTGGATGTCACTGCTATGGTGCATCTCAAAGTCATTGGTGGCAGCATTAAGCTTCTTGTGTAGTAGATTTCTCGCTATGGAGTTGATGTCTGGCTGCCAGAACCCCC	d:Fungi(1.0000),p:Ascomycota(0.9700),c:Leotiomycetes(0.8924),o:Helotiales(0.7942)	Fungi	Ascomycota	Leotiomycetes	Helotiales	_	_
OTU615	TGGCTCTCGCATCGATGAAGAACGCAGCGAAATGCGATACGTAATGTGAATTGCAGAATTCAGTGAATCATCGAATCTTTGAACGCACCTTGCGCCCCTTGGCATTCCGAGGGGCACACCCGTTTGAGTGTCGTGAAATTCTCAAAATCTCTTTTCTTCTGGAAAAGGTTTCTTGGACTTGGAGGTTCAATGCTCGCCTTCACCTTTGAAGGTGAGCTCCTCTCAAATGAATTAGTGGGGTCTGCTCTGCCGGTCCTTGACGTGATA	d:Fungi(1.0000),p:Basidiomycota(1.0000),c:Agaricomycetes(1.0000),o:Russulales(1.0000),f:Russulaceae(1.0000),g:Russula(1.0000)	Fungi	Basidiomycota	Agaricomycetes	Russulales	Russulaceae	Russula
OTU616	TGGCTTTCGTATCGATGAAGAATGTAGCGAAGTGTGATAAGTAATGTAAATTGCAGAATTCATGAATCATCAAATTTTTAAATGCAAATTGCACTTTCTGGTATTCTGGGAAGTATGCCTGTTTGAGGGTCAGTATAAATAACAATCGATATGTTGCTTTTTATGGCATTTTGAAGCTGGGTTATCTTAGATTTTAAGAGACCTGAAATTAACTTTTCTTGTGCATCTTAGACATATAATTTTTTGTTTTTGAATGTTAGGATAATA	d:Fungi(1.0000),p:Glomeromycota(0.8100),c:Glomeromycetes(0.5508),o:Glomerales(0.3635),f:Glomeraceae(0.2218)	Fungi	Glomeromycota	_	_	_	_
OTU617	TGGCTCTTGCAACGATGAAGAACGCAGTAAAGTGCGATATGTAGTGCGATTTGCATGAATCTGTGAGTCATCTAATCTTTGAACGCAACTTGCGCCTCTCGAGGCATGTCTGTTTGAGTGCCATAATCCTCTGCAGCAATGCGATTTGACTCTTGTCTTTGTTGACCGAGTTTAATAGGAGCTAGTGGATGGTCAGTTTGGACTAGCCCGAGTGCTAAGCATTCTTGGGTCTGGGTGCTAAATTGCCATTTTATCAATTTTTTATTT	d:Fungi(1.0000),p:Rozellomycota(0.8700)	Fungi	Cryptomycota	_	_	_	_
OTU618	AGGCTCTCACATCGATGAAGGACACAGTGAAATGTGATAAGTAATGTGAATTGCAGAATTCAGTGAATCATTGAATTTCCGAACGCACCTTGCACCTTTTGGTATTCCAAGAGGTATGCCTGTTTGAGTGTCATGAAACTATACTCACTAATTATTTTTTATGAGAATAAGAAATTTTTGGTTGGATGATGAGTGTTGCTGGGTTATTTTTCAGCTCACTTTAAATAAATTTATATAAGAGTTCAATATAAAACTTTGGTGTAATAA	d:Fungi(1.0000),p:Basidiomycota(1.0000),c:Pucciniomycetes(1.0000),o:Pucciniales(1.0000),f:Phakopsoraceae(1.0000),g:Phakopsora(1.0000),s:Phakopsora_myrtacearum_SH1549116.08FU(1.0000)	Fungi	Basidiomycota	Pucciniomycetes	Pucciniales	Phakopsoraceae	Phakopsora
OTU619	TGGCACTGATATCGATGAAGAACGTTGCAAACTGCGATAAGTAGTGTGAATTGCATCTTTTGTGAATCATCAAATCTTTGAACCCAAATTGGGCTGGTACTTATCATACCAGCATGTTTGGTTGAGTGTTGTAAATCAATAACCGTAAAAGGTTTTTTTGATTGAGCTTATGAATAATTTATTATTTATAAGAATATGAGTGTTCTTAACCCGACACTTTAAATTTACACCTGCTAGTTTGGGTATTTTATATACCTAAATAACTAG	d:Fungi(1.0000),p:Entomophthoromycota(0.9900),c:Entomophthoromycetes(0.9801),o:Entomophthorales(0.9703),f:Ancylistaceae(0.9606),g:Conidiobolus(0.9510),s:Conidiobolus_coronatus_SH1548452.08FU(0.6372)	Fungi	Entomophthoromycota	Entomophthoromycetes	Entomophthorales	Ancylistaceae	Conidiobolus
OTU620	TGGCTCTCGCATCGATGAAGAACGTAGCGAAGTGCGATAAGTAATGTGAATTGCAGAATTCCGTGAATCATCGAATCTTTGAACGCAAATTGCACTCTCTGGTATTCCGGAGAGTATGCCTGTTTGAGGGTCAGTTTAATAAAAATCGAGGTGTTGCTTTTTTGTGACGCATCGGAATTGGGTTATCTTTGATCTCAAATAAAGGTTTAAGAGACCTAAAATTGATACCTTGCGCATCTCAGACGTACATAAGAATACACTTTCTTT	d:Fungi(1.0000),p:Glomeromycota(1.0000),c:Glomeromycetes(0.8600),o:Glomerales(0.7396),f:Glomeraceae(0.6361)	Fungi	Glomeromycota	Glomeromycetes	Glomerales	_	_
OTU621	CGGCTCTCGCGTCGATGAAGAACGTAGCGAAGTGCGAAAATTAATGCGACACGCAACACGTGAGTCATCGAGTCTTTGAACGCATATTGCACCCGACAGGTTTACTTGTCGGGTCTGCCTGTCTGAGTATCAATACGGACCCAATCAATAACACTTGTTGTTGTTGTGTTGGTGCTCACCTGCTAGTCTTTTGATTAGTAGGTGGATCTGAACGTTCGGTCATCGTTAATGATCGATTGTTTGAAATGTATTGGCACTATTCAATCA	d:Fungi(1.0000),p:Zoopagomycota(0.9900),c:Zoopagomycetes(0.9801),o:Zoopagales(0.9703),f:Piptocephalidaceae(0.9606),g:Syncephalis(0.9510)	Fungi	Zoopagomycota	Zoopagomycetes	Zoopagales	Piptocephalidaceae	Syncephalis
OTU622	TGGTTCCGGCATCGATGAAGAACGCAGCGAAATGCGATAATTAATGTGAATTGCAGAATTCAGTGAATCATCGAGTCTTTGAACGCACATTGCGCCCCCTGGTATTCCGGGGGGCATGCCTGTCCGAGCGTCATTGCTGCCCTCAAGCACGGCTTGTGTGTTGGGCTTCCGTCCCTGGTAACGGGGACGGGCCCAAAAGGCAGTGGCGGCACCATGTCTGGTCCTCGAGCGTATGGGGCTTTGTCACCCGCTCCCGTAGGTCCAGCT	d:Fungi(1.0000),p:Ascomycota(1.0000),c:Eurotiomycetes(1.0000),o:Eurotiales(1.0000),f:Aspergillaceae(1.0000),g:Aspergillus(1.0000),s:Aspergillus_ruber_SH1572953.08FU(0.3200)	Fungi	Ascomycota	Eurotiomycetes	Eurotiales	Aspergillaceae	Aspergillus
OTU623	TGGCTCTGGCATCGATGAAGAACGCAGCGAAATGCGATACGTAATGTGAATTGCAGAATTCCGTGAATCATCGAATCTTTGAACGCACATTGCGCCCGCCAGTATTCTGGCGGGCATGCCTGTTCGAGCGTCATTTCAACCCTCGGACCCCCGTGGCCTCGCGCCCCGGGGGACCGGTGTTGGGGATCGGGCTGCCCTTCGTAGGCGGTCCGCCCCCTAAATACAGTGGCGGGCCCGCCGCGGCCTCCCCTGCGTAGTAGCACACCT	d:Fungi(1.0000),p:Ascomycota(0.9300),c:Sordariomycetes(0.8370),o:Hypocreales(0.7198)	Fungi	Ascomycota	Sordariomycetes	Hypocreales	_	_
OTU624	TGGCTCTCACATCGATGAAGAACATAGCAAAGTGTGAAAAGTAGTGTGAATTGCAGAATTCAGTGAATCATCGAGTTTTTGAACGCATCTTGCGCTTCTTGGTATTCCAAGGAGCATGTCTGGTTGAGTAATGTGAACACCTTATCAAACACTGTTGTGTTGTGTTTGGAGCTGAGTGATTGCCTCTTTGTCTCTTGGAGACTAGGGAGGCTCACTTGAAATGCAAAGAGACAAGATGGATTTGTGTGTGACTGCACCTTGTCTATC	d:Fungi(1.0000),p:Basidiomycota(0.8500),c:Tremellomycetes(0.2635)	Fungi	Basidiomycota	_	_	_	_
OTU625	TGGCTCTCGCATCGATGAAGAACGCAGCAAATTGCGAAAATTAATGTGCATTGCAGTACGTGAATCATCGAGTCTTTGAACGCAACTTGCACTCTAGGTTCTCCTAGAGTATGCCTATTTGAGTATCGGTTACACCCCACTCAAACCCCACGGGGTTTGGATCTGATGAGTCGTGTGTGCGTATGCGCATCGACTTGAAGTTTACACTGAATCGGGCCTATGCATACTGTGCATGCGGTACTGACGTGATAGTCTTTCATGGACACG	d:Fungi(1.0000),p:Kickxellomycota(1.0000),c:GS19(1.0000),o:GS19(1.0000)	Fungi	Kickxellomycota	_	_	_	_
OTU626	TGGCTCTCGCATCGATGAAGAACGCAGCGAAATGCGATAAGTAATGTGAATTGCAGAATTCAGTGAATCATCGAATCTTTGAACGCATCTTGCGCTCCTTGGTATTCCGAGGAGCATGCCTGTTTGAGTGTCATTAAATTCTCAACTGCACTAGTTCTCTCTGGTGTAGCTTGGATAATGGGGGTTATAATTTTGCAGGCCCTTCTTTCAATGGGTCAGCTCCCCTGAAATGCATTAGTGGTCTGAAACTACTACAGGTGTGATAAT	d:Fungi(1.0000),p:Basidiomycota(1.0000),c:Agaricomycetes(1.0000),o:Agaricales(1.0000),f:Inocybaceae(0.8400),g:Inocybe(0.6972)	Fungi	Basidiomycota	Agaricomycetes	Agaricales	Inocybaceae	Inocybe
OTU627	TGGTTCTGGCAACGATGAAGAACGCAGCGAAATGCGATAAGTAATGTGAATTGCAGAATTCAGTGAATCATCGAGTCTTTGAACGCACATTGCGCCCTCCGGTATTCCGGGGGGCACACCCGTTCGAGCGCCATTTCAACCCTCAAGCTCAGCTTGGTGTTGGCGCGGGTCCGAGGGGACCCCTCGCCGAAACTCGTAGGCGCCGTCGCCCGGCCCCCAGCGCAGCAGGCACACGCACGCGCGAGGGGGGTGGCGCGACGGCCGCCC	d:Fungi(1.0000),p:Ascomycota(0.9200),c:Dothideomycetes(0.4600)	Fungi	Ascomycota	_	_	_	_
OTU628	TGGTTCTGGCATCGATGAAGAACGCAGCGAAATGCGATAAGTAGTGTGAATTGCAGAATTCAGTGAATCATCGAATCTTTGAACGCACATTGCGCCCCTTGGTATTCCATGGGGCATGCCTGTTCGAGCGTCATTTGTACCTTCAAGCTCTGCTTGGTGTTGGGTGTTTGTCTCCTGTAGACTCGCCTCAAAACAATTGGCAGCCGGCGTATTGATTTCGGAGCGCAGTACATCTCGCGCTTTGCACTCATAACGACGACATCCAAA	d:Fungi(1.0000),p:Ascomycota(0.9500),c:Dothideomycetes(0.7220),o:Pleosporales(0.5487),f:Didymellaceae(0.3183),g:Phoma(0.0923)	Fungi	Ascomycota	Dothideomycetes	_	_	_
OTU629	TGGCTCTCGCAACGATGAAGAACGCAGCGAAATGCGATACGTAATGTGAATTGCAGAATCTCGTGAATCATCGAATCTTTGAACGCATATTGCACTCTGTTTCGGCAGAGTATGCCTGTTTGAGAATCTATTGTATTTCTTACCTCTTGGTGGTTTTCTCTCGGGAGAGCTGCTGCTAGGTAGATTTGAGACATGAACTTTTACCGGTTCTGTCTTTAAATAGATTGCCGCCTTGATGGTGACTTTTTGTGTTTGAATAGAACTTTG	d:Fungi(1.0000),p:Chytridiomycota(0.9700),c:Rhizophydiomycetes(0.6596),o:Rhizophydiales(0.4485)	Fungi	Chytridiomycota	Rhizophydiomycetes	_	_	_
OTU630	TGGTTCTGGCAACGATGAAGAACGCAGCGAAATGCGATAAGTAATGTGAATTGCAGAATTCAGTGAATCATCGAATCTTTGAACGCACATTGCGCCCCCTGGTATTCCGGGGGGCACGCCTGTTCGAGCGCCATTACAAACCTCAAGCCTTGCTTGGTGATGGGTCCCGCCCGCGTGGCGGGCCCGAAACTCGTGGGCGCCCCAGGCCGGACTCCAAGCGTAGCAAAACCCTCGCTTGTGGATGACCGGTCAGAGGCCGCCCCGGAC	d:Fungi(1.0000),p:Ascomycota(1.0000),c:Dothideomycetes(1.0000),o:Venturiales(1.0000),f:Venturiaceae(1.0000)	Fungi	Ascomycota	Dothideomycetes	Venturiales	Venturiaceae	_
OTU631	TGGCTCTCGCATCGATGAAGAACGCAGCGAAATGCGATAAGTAATGTGAATTGCAGAATTCAGTGAATCATCGAATCTTTGAACGCACCTTGCGCTCCTTGGACATTCCGAGGAGCATGCCTGTTTGAGTGTCATTATATTCTCAACCCCACCAGCTTTTGTGGCTGGCTCTTGGGGCTTGGATGTGGAGGTTTTGCCGGCCCTAAAGGTCAGCTCCTCTGAAATGTATTAGCGGAACCGTTTGCGATCCGTCACAGGTGTGATAAT	d:Fungi(1.0000),p:Basidiomycota(1.0000),c:Agaricomycetes(1.0000),o:Agaricales(1.0000),f:Agaricaceae(0.9800),g:Micropsalliota(0.9506),s:Micropsalliota_globocystis_SH1648094.08FU(0.6749)	Fungi	Basidiomycota	Agaricomycetes	Agaricales	Agaricaceae	Micropsalliota
OTU632	TGGTTCTGGCATCGATGAAGAACGCAGCGAAATGCGATAAGTAATGTGAATTGCAGAATTCAGTGAATCATCGAATCTTTGAACGCACATTGCGCCCCCTGGTATTCCGGGGGGCATGCCTGTCCGAGCGTCATTACACCCCTCGAGCCCAGCTCGGTGTTGGGGGCCGCCCCCCCGGGCGCCCCCGAAAAGCAGCGGCGACGCGTCCGGTCCTCGAGCGTATTAAAACATCTCGTTCCGCTCCGATGGGCCGGCCGCGCCAGCCGG	d:Fungi(1.0000),p:Ascomycota(0.9900),c:Lecanoromycetes(0.9405),o:Trapeliales(0.8841),f:Trapeliaceae(0.8310),g:Trapelia(0.7812),s:Trapelia_coarctata_SH1565031.08FU(0.4296)	Fungi	Ascomycota	Lecanoromycetes	Trapeliales	Trapeliaceae	Trapelia
OTU633	TGGCTCTCGCATCGATGAAGAACGCAGCGAAATGCGATACGTAATGTGAATTGCAGAATTCCGTGAATCATCGAATCTTTGAACGCACCTTGCGCCCCTTGGTATTCCGAGGGGCATGCCTGTTTGAGTGTTATTGTACTCTCTCAACTTTAACCTTGGTTTCTTCCAAGGTTAATGCTTGGATAGTGGAGGCGTGCTGGCTGCCCCAGCGGTCAGCTCCTCTGAAAATAATTAGCAAGAGGGACATGTTACCAATTCCCGCATCTC	d:Fungi(1.0000),p:Basidiomycota(1.0000),c:Agaricomycetes(1.0000),o:Agaricales(1.0000),f:Hygrophoraceae(1.0000),g:Hygrocybe(1.0000)	Fungi	Basidiomycota	Agaricomycetes	Agaricales	Hygrophoraceae	Hygrocybe
OTU634	TGGCTCTCGCATCGATGAAGAACGCAGCGAAATGCGATACGTAATGTGAATTGCAGAATTCAGTGAATCATCGAATCTTTGAACGCACCTTGCGCCCCTTGGTATTCCGAGGGGTGCACCCGTTTGAGTGTCGTGAACACCCTCAACCTTCTTGGTTTATCGACCGGGAAGGATTGGACTTTGGAGGTTTTTGTTGCTGGCCTCGTTTGAAGCCAGCTCCTCCTAAATGAATTAGTGGGGTCCGCCGTGCCGATCCTCGACGTGATA	d:Fungi(1.0000),p:Basidiomycota(1.0000),c:Agaricomycetes(1.0000),o:Russulales(1.0000),f:Russulaceae(1.0000),g:Russula(1.0000),s:Russula_grisea_SH1567119.08FU(0.8000)	Fungi	Basidiomycota	Agaricomycetes	Russulales	Russulaceae	Russula
OTU635	TGGCTCTGGCATCGATGAAGAACGCAGCGAAATGCGAAAAGTAATGTGAATTGCAGAATTCAGTGAATCATCGAATCTTTGAACGCACATTGCGCCCTCTGGTATTCCGGAGGGCATGCCTGTTTGAGTGTCATTAACTTCTCCATACTATATGGACGTTGAGGTCTGCATTGCGATGCTTCCTCGAATTACAAGGGTGCAGCCTTTGGCTGTCGACAATGCATTAGGTTTCGCCACTCGTTGTTTCGACTGTCATTTTGTGCGGCA	d:Fungi(1.0000),p:Ascomycota(1.0000),c:Taphrinomycetes(1.0000),o:Taphrinales(1.0000),f:Protomycetaceae(1.0000),g:Protomyces(1.0000),s:Protomyces_inouyei_SH1647232.08FU(0.9800)	Fungi	Ascomycota	Taphrinomycetes	Taphrinales	Protomycetaceae	Protomyces
OTU636	TGGTTCTGGCATCGATGAAGAACGCAGCGAAATGCGATAAGTAATGTGAATTGCAGAATTCAGTGAATCATCGAATCTTTGAACGCACATTGCGCCCTTTGGTATTCCGAAGGGCATGCCTGTTCGAGCGTCATTTCAACCCTCAAGCTCTGCTTGGTATTGGGCCCTGCCGCGATGGCAGGCCTTAAAATCAGTGGCGGTGCCGTCTTGGTTCCAAGCGTAGTACATCTCTCGCTCTGGAGGCCTGGTGGCGTCTTGCCAGACAAC	d:Fungi(1.0000),p:Ascomycota(0.9400),c:Leotiomycetes(0.8742),o:Helotiales(0.8130),f:Helotiaceae(0.7236),g:Scytalidium(0.6440)	Fungi	Ascomycota	Leotiomycetes	Helotiales	Helotiaceae	_
OTU637	TGGTTCTGGCATCGATGAAGAACGCAGCGAAATGCGATAAGTAATGTGAATTGCAGAATTCAGTGAATCATCGAATCTTTGAACGCACATTGCGCCCGCCAGTATTCTGGCGGGCATGCCTGTTCGAGCGTCATTTCAACCCTCAAGCCCCTCCGGGCTTGGCGTTGGGGATCGGCCTCCGCTCCGGCGGCCGGCCCCGAAATCGAGTGGCGGTCCCGCCGCGGCTTCCTCTGCGTAGTAAAACACCTCGCACTGGGACGCGGCGCG	d:Fungi(1.0000),p:Ascomycota(1.0000),c:Sordariomycetes(1.0000),o:Hypocreales(1.0000),f:Nectriaceae(1.0000),g:Fusarium(1.0000)	Fungi	Ascomycota	Sordariomycetes	Hypocreales	Nectriaceae	Fusarium
OTU638	TGGCTCTCGCATCGATGAAGAACGCAGCGAAGCGCGAAATGTAGTGTGAATCGCAGGACATTGTGAATCATCGAGTCTTTGAACGCACATTGCGCCTCTGGCAACTCGGAGGCATGCCTGTCTGAGCGTCATTCAACACCATACGTTCGATCGAGCGTGTATTGGGCCTCGCCAGAGGGCGTCGCCTCAAAGACATCGGCCTTACGCACGGACGAGTTCCATCGAGGACGGACCGTGTCTGGGCCCTTTTAAACCTCAGACTTGACC	d:Fungi(1.0000),p:Ascomycota(0.9400),c:Archaeorhizomycetes(0.7050),o:Archaeorhizomycetales(0.5288),f:Archaeorhizomycetaceae(0.3966),g:Archaeorhizomyces(0.2974)	Fungi	Ascomycota	Archaeorhizomycetes	_	_	_
OTU639	TGGCTCTCGCATCGATGAAGAACGCAGCGAATTGCGATAAGTAATGTGAATTGCAGAATTCAGTGAATCATCGAATCTTTGAACGCACCTTGCGCTCCCTGGTATTCCGGGGAGCATGCCTGTTCGAGTGTCGTAAACTTCTCAATCCTAACTGGTTTTTACAAGCTATGTTAGGATTGGATTTGGGCTTTGCTGCGTCAAATGCAGCTGGCCTTAAAAGGATTAGCTGAATCTTGTCTAACTGAAGACTGGTTTGACTCGGCGTGA	d:Fungi(1.0000),p:Basidiomycota(0.9800),c:Agaricomycetes(0.9212),o:Cantharellales(0.7185)	Fungi	Basidiomycota	Agaricomycetes	Cantharellales	_	_
OTU640	TGGTTCTGGCATCGATGAAGAACGCAGCGAAATGCGATAAGTAATGTGAATTGCAGAATTCAGTGAATCATCGAATCTTTGAACGCACATTGCGCCCTGTGGTATTCCGCAGGGCATGCCTGTTCGAGCGTCATTATAACCACTCAAGCCTCGCTTGGTGTTGGGGTTCGCAGCTCTGCGGCCTCTAAAATCAGTGGCGGTGCCTGTAGGCTCTGAGCGTAGTAATTCTCCTCGCTATAGAGTCCTATTGGGTTCCCAGCCAAAACC	d:Fungi(1.0000),p:Ascomycota(1.0000),c:Leotiomycetes(1.0000),o:Helotiales(1.0000),f:Helotiales_fam_Incertae_sedis(1.0000),g:Acephala(1.0000)	Fungi	Ascomycota	Leotiomycetes	Helotiales	_	Acephala
OTU641	TGGCTCTTGCAACGATGAAGAACGCAGTGAATTGCGATAACTAATGTGAATTGCAGCACTTGTGAATCATCTAGTCTTTGAACGCACTTTGCGCTCTTTGGGTCTACTGAAGAGCATACCTGTTTGAGTATCAGAAAACACACTCTTCTTTTCTTTTTCTTTTTCTTCTCTCGCTACTCCTCCCATGGGGAGGAGTAGAAAGGAAAAAAGAGAAAAGAAAAAAGGAATTGGAGTTTATCTTTCAAGAGAAAGATATTCTTTGAAAGA	d:Fungi(1.0000),p:Rozellomycota(0.4300),c:Rozellomycotina_cls_Incertae_sedis(0.1720),o:GS08(0.0585)	Fungi	_	_	_	_	_
OTU642	TGGCTCTCGCATCGATGAAGAACGCAGCGAAATGCGATAAGTAATGTGAATTGCAGAATTCAGTGAATCATCGAATCTTTGAACGCACCTTGCACCTTTTGGTATTCCGGAAGGTATGCCTGTTTGAGCGTCTGTAAAGCATAAACCTTTGGGTTTTATTTGAGCATTGCATAGGATTGCTTGCTTTAAATGCATTAGTCAGGATGGCCTAAAGTAACGAAGCGTAATAAGTTTCGCTTTGTGAAAGGGGAAGCTGGCTTCTAATTT	d:Fungi(1.0000),p:Basidiomycota(0.9400),c:Tremellomycetes(0.2914),o:Tremellales(0.0758)	Fungi	Basidiomycota	_	_	_	_
OTU643	TGGCTCTCGCATCGATGAAGAACGCAGCGAAATGTGATAAGTAATGTGAATTGCAGAATTCAGTGAATCATCGAATCTTTGAACGCACCTTGCACCCTTTGGTATTCCAAAGGGTACACCCGTTTGAGTGTCATTGTAATCTCACTTCATCAGATTTTATTGATGGAGGTGGACCTGGACTCTGTTGTGTCATTACAACTAGTCTGAAATGTGTGAGTGCACCCTGCTGTTGCAGCGTCTTCAGTGTGATAAGCATCTTCACTGAAT	d:Fungi(1.0000),p:Basidiomycota(1.0000),c:Agaricomycetes(1.0000),o:Sebacinales(1.0000)	Fungi	Basidiomycota	Agaricomycetes	Sebacinales	_	_
OTU644	TGGCTCTCGCATCGATGAAGAACGCAGCGAAATGCGATAAGTAATGTGAATTGCAGAATTCAGTGAATCATCGAATCTTTGAACGCACCTTGCGCTCCTTGGTATTCCGAGGAGCATGCCTGTTTGAGTGTCGTGAAATTCTCAACCTTTCTGTCTTTTTGAAAACAGTTAGGCTTGGATGTTGGAAGTTGCCGGCTTCTTGTGAATTCGGCTCTTCTCAAATTCATTAGCAGAACGTGTGCTCGTCATCTTTGGTATGATAATTAT	d:Fungi(1.0000),p:Basidiomycota(1.0000),c:Agaricomycetes(1.0000),o:Agaricales(0.9800),f:Entolomataceae(0.7252),g:Entoloma(0.5294)	Fungi	Basidiomycota	Agaricomycetes	Agaricales	Entolomataceae	_
OTU645	TGGTTCTCGCATCGATGAAGAACGCAGCGAAATGCGATACGTAATGTGAATTGCAGATTGTGAATCATCGAATCTTTGAACGCATATTGCACTCTTTGGTATTCCGAAGAGTATGCTTGTTTCAGTATCATGAAAATCTCACATTTAAAACATTTTTTGTTTCAAATTGTGGACTTGGATTTGCGATTTCTCGTAAAATTGCTAATCTGAAATGAATTTCATGAAGCTTATTATGCTTTGAACCTTTGCTTAATAGTTTTGCTTTGT	d:Fungi(1.0000),p:Mucoromycota(1.0000),c:Umbelopsidomycetes(1.0000),o:GS23(1.0000)	Fungi	Mucoromycota	Umbelopsidomycetes	_	_	_
OTU646	TGGCTCTCGCATCGATGAAGAACGCAGCGAAATGCGATACGTAATGTGAATTGCAGAATTCAGTGAATCATCGAATCTTTGAACGCATATTGCGCTCTCTGGTATTCCGGAGAGCATGCTTGTTTGAGTATCAGTAAACACCCTCAGAACTTTCTTGATTTTCGAATCTTGGAGCTCTGGATTTGAGTGATCCCAACGTGTTCTTTCGCAGAACATGGCGGGCCACTTGAAATGCAGGTGCAGCTGGACTTTCTTCTGAGCTAAAAG	d:Fungi(1.0000),p:Mortierellomycota(1.0000),c:Mortierellomycetes(1.0000),o:Mortierellales(1.0000),f:Mortierellaceae(1.0000),g:Mortierella(1.0000),s:Mortierella_kuhlmanii_SH1724700.08FU(0.9600)	Fungi	Mortierellomycota	Mortierellomycetes	Mortierellales	Mortierellaceae	Mortierella
OTU647	TGGCTTTCGCATCGATGAAGAACGCAGCGAAATGCGATACATAGTGTGAATCGCAGGTTTACGTTAATCATCGAATCTTCGAACTCAAATTGCGGGGAGTATGCTTGAGGGTCATTTAAATAATAATCGAGAATTTTCGCGGATTTGAGTTTACCGGTATTATAATGCTGACAACTTTAAAGTTAATTTTAAATTTTTGGCCAAGTCAAAACGTGCTATGTAACGTGGCTTGCTGGAAGCTTAACTTTTATATTATATTTGCATCCA	d:Fungi(1.0000),p:Glomeromycota(0.8200),c:Glomeromycetes(0.6642),o:Diversisporales(0.5181),f:Diversisporaceae(0.3886),g:Diversispora(0.0738)	Fungi	Glomeromycota	Glomeromycetes	_	_	_
OTU648	TGGTTCTGGCATCGATGAAGAACGCAGCGAAATGCGATAAGTAATGTGAATTGCAGAATTCAGTGAATCATCGAATCTTTGAACGCACATTGCGCCCTTTGGCATTCCGAAGGGCATGCCTGTTCGAGCGTCATTACACCAATCAAGCCTGGCTTGGTATTGGGCGACGGGGACGTCACACGCCCCCGCGCCCCAAAGACCTCTCCGGCGGGACGGACCGAATCTCAGCGTTGTGCAAATGTCGCTGGCGAGACGGGACGGACGTGC	d:Fungi(1.0000),p:Ascomycota(0.9100),c:Dothideomycetes(0.8281),o:Capnodiales(0.7536)	Fungi	Ascomycota	Dothideomycetes	Capnodiales	_	_
OTU649	TGGTTCTGGCATCGATGAAGAACGCAGCGAAATGCGATAAGTAATGCGAATTGCAGAATTCAGTGAGTCATCGAATCTTTGAACGCACATTGCGCCCCGTGGTATTCCGCGGGGCATGCCTGTTCGAGCGTCATTTCAACCCTCAAGCCCCCGCTTGGTGTTGGGCCCTGCCCGCGTGGCCGGCCCTAAAGACAGTGGCGGCGCCGTTCGGCCCTAAGCGTAGTACAGCTCTCGCTCTAGGGTCTCGCGGTGGCTGGCCAGAACCCC	d:Fungi(1.0000),p:Ascomycota(1.0000),c:Leotiomycetes(1.0000),o:Helotiales(1.0000),f:Myxotrichaceae(1.0000),g:Oidiodendron(0.9900)	Fungi	Ascomycota	Leotiomycetes	Helotiales	Myxotrichaceae	Oidiodendron
OTU650	TGGCTCTCGCATCTATGAAGAACGCAGCGAAATGCGATACGTAATGTGAATTGCAGAATTCAGTGAATCATCGAATCTTTGAACGCATCTTGCACTCCTTGGTATTCCGAGGAGTATGCCTGTTTCAGCATCATAAGCACCATCGATCCAGCTCTTTTTGAAGGAGTTTGGCGTCGGATCTGGGCCAATTCGCGTGGAATTTTTGCGCTGGCCTGAAATCGAATTTTTGCCGCGTTTAAAGCCGTCCTTCTCTCTCAAAGGCGTCAT	d:Fungi(1.0000),p:Glomeromycota(0.3500)	Fungi	_	_	_	_	_
OTU651	TAGTTCTGGCATCGATAAAGAATGCAGCGAAATGCGATAAATAATGCGAATTGCAGAATTTAGTAAGTCATCGAATCTTTGAACGCATATTGCGCCCTTTGTTATTCCGAAGGGCATGCCTGTTCGAGCGTTATTATCATAATATCAAGCTTGGCTTGTTATTGGGCCTTTTGTCACCTGGTGACAGGTCCAAAAGACAATAGCCGGTGTTATATAGACTCTATATGCAATGAGCTTATTATAGCACGCATCTGGTGGTTGTGTGGC	d:Fungi(1.0000),p:Ascomycota(0.9900),c:Eurotiomycetes(0.9801),o:Chaetothyriales(0.9115),f:Herpotrichiellaceae(0.5196)	Fungi	Ascomycota	Eurotiomycetes	Chaetothyriales	_	_
OTU652	TGGTTCTGGCATCGATGAAGAACGCAGCGAAATGCGATAAGTAATGTGAATTGCAGAATTCAGTGAATCATCGAATCTTTGAACGCATATTGCGCCCCTTGGTATTCCTTGGGGCACACCTGTTCGAGCGTCATTTCACCAATCAAGCCTCGCTTGGTATTGGGCGATGCGGCCTGCCCGCACGCCTCAAATGCAACGGCCGAACGTGCTCTCCTCCGGCGTCGTGGAAACATACCGCTACAGGGACGAGCGCGACTCGCGCCGCAC	d:Fungi(1.0000),p:Ascomycota(1.0000),c:Dothideomycetes(1.0000),o:Capnodiales(1.0000),f:Capnodiaceae(1.0000),g:Leptoxyphium(1.0000),s:Leptoxyphium_madagascariense_SH1549157.08FU(1.0000)	Fungi	Ascomycota	Dothideomycetes	Capnodiales	Capnodiaceae	Leptoxyphium
OTU653	TGGTTCTGGCATCGATGAAGAACGCAGCGAAATGCGATAAGTAATGTGAATTGCAGAATTCAGTGAATCATCGAATCTTTGAACGCACATTGCGCCCCTTGGTATTCCGAGGGGCATGCCTGTTCGAGCGTCATTATGACCACTCAAGCCTTGGCTTGGAATTGGGGTTCGCGGTTCCGCGGCTCTTAAAATCAGTGGCGGTGCCGTCTGGCTCTAAGCGTAGTAATTCTCTCGCTACAGGGCCCGGGCGGTTTGCTTGCCAGAATC	d:Fungi(1.0000),p:Ascomycota(1.0000),c:Leotiomycetes(0.9900),o:Helotiales(0.9801),f:Hyaloscyphaceae(0.4214)	Fungi	Ascomycota	Leotiomycetes	Helotiales	_	_
OTU654	TGGCTCTCGCATCGATGAAGAACGCAGCGAAACGCGATATGTAATGTGAATTGCAGATCTACAGTGAATCATCGAATCTTTGAACGCACCTTGCGCTCCTTGGTATTCCGAGGAGCATGCCTGTTTGAGTGTCAGTAATTTCTCAACCCCTCTTGATTTGATTCGAGGGGGAGCTTGGATGGTGGGGGTTTTGCCGTAGACTTGGGCCAAGTTCTTCTTGGTCTAGGATTTGGGGCTCTCCTGAAATGCATTGGCTTGCGGTCGACT	d:Fungi(1.0000),p:Basidiomycota(1.0000),c:Agaricomycetes(1.0000),o:Boletales(1.0000),f:Rhizopogonaceae(1.0000),g:Rhizopogon(1.0000)	Fungi	Basidiomycota	Agaricomycetes	Boletales	Rhizopogonaceae	Rhizopogon
OTU655	TGGCTCTCGCATCGATGAAGAACGCAGCGAAATGCGATAAGTAATGTGAATTGCAGAATTCAGTGAATCATCGAATCTTTGAACGCACCTTGCGCTCCTTGGTATTCCGAGGAGCATGCCTGTTTGAGTGTCGTGTAATTCTCAACCTATAAATCCTTGTGGTTTTTAGGCTTGGACTTGGAGGCTTTTGCTGGCTTTACCGTCGGCTCCTCTTAAATGCATTAGCTTGATTCCTTGCGGATCGGCTCTCAGTGTGATAATTATCTG	d:Fungi(1.0000),p:Basidiomycota(1.0000),c:Agaricomycetes(1.0000)	Fungi	Basidiomycota	Agaricomycetes	_	_	_
OTU656	TGGTTCTCGCATCGATGAAGAACGCAGCGAATTGCGATATGTAATGTGAATTGCAGAATTCAGTGAATCATCGAATCTTTGAACGCACATTGCACCCTCTGGTATTCCGGAGGGTATGCCTGTTTGAGTGTCATTAACACGTCAACACGGACAAGTTTAGTTTTCGAACGGACTTGCTCCGCTGCTTGGACGTTGAAGGCCTGCTGGCAAATCAACCGCTGTCAGCTCCTTTTAAATTCATTAGCAGGAACTATGCAAAACTGGCCT	d:Fungi(1.0000),p:Basidiomycota(0.9700),c:Agaricomycetes(0.9409),o:Agaricales(0.8844),f:Clavariaceae(0.8314),g:Clavaria(0.7150)	Fungi	Basidiomycota	Agaricomycetes	Agaricales	Clavariaceae	Clavaria
OTU657	TGGCTCTGGCATCGATGAAGAACGCAGCGAAATGCGATAAGTAATGTGAATTGCAGAATCCAGTGAATCATCGAATCTTTGAACGCACATTGCGCCCGCCAGTATTCTGGCGGGCATGCCTGTTCGAGCGTCATTTCAACCCTCAAGCTCTGCTTGGCGTTGGGGATCGGCAGCCCGGCTTCGCGCCGCGCCGTCCCCCAAATACAGTGGCGGTCTCGCTGCAGCTTCCTTTGCGTAGTAGCACACCTCGCACCGGAGAGCAGCGCG	d:Fungi(1.0000),p:Ascomycota(1.0000),c:Sordariomycetes(1.0000),o:Hypocreales(1.0000)	Fungi	Ascomycota	Sordariomycetes	Hypocreales	_	_
OTU658	TGGTTCTGGCATCGATGAAGAACGCAGCGAAATGCGATAAGTAGTGTGAATTGCAGAATTCAGTGAATCATCGAATCTTTGAACGCATATTGCGCCCCTTGGTATTCCATGGGGCATGCCTGTTCGAGCGTCATCTACACCTTCAAGCTCTGCTTGGTGTTGGGCGTTTGTCCTCTCGGACTCGTCTTAAATGCATTGGCAGCGATTCTGCTAGGTCTTCCAATTGCGCAGCACTGTTCGCGCCCCTGGAGTTCCCGCAGATTCAGC	d:Fungi(1.0000),p:Ascomycota(0.8800),c:Dothideomycetes(0.6952),o:Pleosporales(0.5353)	Fungi	Ascomycota	Dothideomycetes	_	_	_
OTU659	TGGCTCTCGCATCGATGAAGAACGTAGCGAAGTGCGATAAGTAGTGTGAATTGCAGAATTCCGTGAATCATCGAATTTTTGAACGCAAATTGCACTCTTCTTTCGAAGAGTATGCCTGTTTGAGGGTCGTTAAAATAACAAATCGGTACGTTACCTTCGGGACGTTTCGGAATTGGGCCATCTTAAATAATGATTATTAAGAGGCTTAAAATTGATCCCATTCGGTATGATTTGAGCGTGATTAATATTAATTCGCTTAATCGATAT	d:Fungi(1.0000),p:Glomeromycota(0.9800),c:Glomeromycetes(0.9506),o:Glomerales(0.9221),f:Glomeraceae(0.8022)	Fungi	Glomeromycota	Glomeromycetes	Glomerales	Glomeraceae	_
OTU660	TGGTTCTGGCATCGATGAAGAACGCAGCGAAATGCGATAAGTAATGTGAATTGCAGAATTCAGTGAATCATCGAATCTTTGAACGCACATTGCGCCCGCCAGTATTCTGGCGGGCATGCCTGTTCGAGCGTCATTTCGACCATCGAGCCCCCGGGCTTGTGTTGGGGACCTGCGGCTGCCCGCAGGCCCTGAAAACCAGTGGCGGGCCCGCCGGCACACCGAGCGCAGTAGCACCTATCTCGCTCGGGGCGTGCCGCGGGTTTGTTC	d:Fungi(1.0000),p:Ascomycota(0.9900),c:Sordariomycetes(0.9801),o:Sordariales(0.9115),f:Chaetomiaceae(0.7565),g:Chaetomium(0.2345)	Fungi	Ascomycota	Sordariomycetes	Sordariales	Chaetomiaceae	_
OTU661	TGGTTCTCGCATCGATGAAGAACGCAGCGAAATGCGATAAGTAGTGTGAATTGCAGAATTCAGTGAATCATCGAATCTTTGAACGCACATTGCGCCCTCTGGTATTCCAGGGGGCATGCCTGTCCGAGCGTTAATAAACCCCTCAAGCAAATATTTTTTTTATCTGCTTGGTTATGGCGGAAGATGGTCCTTGTGGCCTTCCCCGCTGAAACGCATCTGGCGGAGAGCCTGGTCTCTGTGGACGTAGTAATTTTCCTTCTTCGTCTG	d:Fungi(1.0000),p:Ascomycota(1.0000),c:Pezizomycetes(0.9800),o:Pezizales(0.9408),f:Sarcoscyphaceae(0.8749),g:Nanoscypha(0.5775),s:Nanoscypha_tetraspora_SH1612257.08FU(0.3407)	Fungi	Ascomycota	Pezizomycetes	Pezizales	Sarcoscyphaceae	_
OTU662	TGGTTCTGGCATCGATGAAGAACGCAGCGAAATGCGATAAGTAATGTGAATTGCAGAATTCAGTGAATCATCGAATCTTTGAACGCACATTGCGCCCTCTGGTATTCCGGGGGGCATGCCTGTTCGAGCGTCATTATGACCAATCACGCAAGTGGTGTTGGGGCCTGCCGTCGGCAGCCCTTAAAAGCAGTGGCAGTGCTATAGGCTCTCAGCGCAGTAATTCTTCCGCTCTCGAGTCCTAGAACCACCCGCCAAAACCCCAATCTT	d:Fungi(1.0000),p:Ascomycota(0.5900),c:Leotiomycetes(0.3481),o:Helotiales(0.2054),f:Hyaloscyphaceae(0.1212),g:Arachnopeziza(0.0715)	Fungi	_	_	_	_	_
OTU663	TGGCTCTCGCATCGATGAAGAACGCAGCGAAATGCGATAAGTAATGTGAATTGCAGAATTCAGTGAATCATTGAATGTTTGAACGCACCTTGCGCTCCTTGGTATTCCTTGGAGCATGCCTGTTTGAGTGTTGTGAAATTATCAATTACGGATTGACTTTTGTATTGAAGTCAGTTTGAATTGGATGGATGGAAGATTGTGGGTTGTAATAATCTGCTCTTCTTAAATATATTAGCGAAAAGAAAGCTAATTATGATTGGTATAATA	d:Fungi(1.0000),p:Basidiomycota(0.9900),c:Agaricomycetes(0.9801),o:Agaricales(0.6371),f:Entolomataceae(0.2357),g:Entoloma(0.0849)	Fungi	Basidiomycota	Agaricomycetes	_	_	_
OTU664	TGGTTCTGGCATCGATGAAGAACGCAGCGAAATGCGATAAGTAGTGTGAATTGCAGACTTTAGTGAATCATCGAATCTTTGAACGCACATTGCGCCCCTTGGTATTCCATTGGGCATGCCTGTTCGAGCGTCATTTACACCCTCAAGCTCACGCTTGGTGTTGGGCGTCTGTCCGCGCTTTCGGGCGTGGACTCGCCCCAAATCCATTGGCAGCGGCTCCGCCGGCTTCTCGCGCAGCACTTTGCGTTCAGGAAGGCTTTCGGCGGG	d:Fungi(1.0000)	Fungi	_	_	_	_	_
OTU665	TGGCTCTCGCATCGATGAAGAACGCAGCGAAATGCGATAAGTAATGTGAATTGCAGAATTCAGTGAATCATCGAATCTTTGAACGCACCTTGCGCTCCTTGGTATTCCGAGGAGCATGCCTGTTTGAGTGTCGTGAAATTCTCAACCTTTCAAGCTTTCGTTTAAGAAGCTTTTGAAGGGCTTGGATTTGGGAGTTTGCTGGGTCTAGTGAATCAGCTCTCCTTAAATATATTAGCAAGATAATCGCTGAATCATCTTTTGATATGA	d:Fungi(1.0000),p:Basidiomycota(1.0000),c:Agaricomycetes(1.0000),o:Agaricales(1.0000),f:Entolomataceae(1.0000),g:Entoloma(1.0000),s:Entoloma_clypeatum_SH1212387.08FU(0.4600)	Fungi	Basidiomycota	Agaricomycetes	Agaricales	Entolomataceae	Entoloma
OTU666	TGGTTCTGGCATCGATGAAGAACGCAGCGAAATGCGATAAGTAGTGTGAATTGCAGAATTCAGTGAATCATCGAATCTTTGAACGCATATTGCGCCCCTTGGTATTCCATGGGGCATGCCTGTTCGAGCGTCATTTACACCCTCAAGCCCTGCTTGGTGTTGGGCGTCTGTCCCGTAGTGGACTCGCCCCAAAGGCATTGGCAGCGGTCCTGCCGGACCTCCTAATCGCGCAGCACTGTTCGCGCCTCCTGGAGCCCGTGCGGATTC	d:Fungi(1.0000),p:Ascomycota(1.0000),c:Dothideomycetes(0.6400),o:Pleosporales(0.4096),f:Pleosporales_fam_Incertae_sedis(0.2499),g:Matsushimamyces(0.1099),s:Matsushimamyces_venustum_SH1213457.08FU(0.0473)	Fungi	Ascomycota	_	_	_	_
OTU667	TGGCTCTCGCATCGATGAAGAACGCAGCGAAATGCGATAAGTAATGTGAATTGCAGAATTCAGTGAATCATCGAATCTTTGAACGCACCTTGCGCCCTTTGGCTATTCCGAAGGGCATGCCTGTTTGAGTATCATGAACACCTCAACTCTCATGGGTTTGCCATGATGAGCTTGGACTCTGGAGGTCTTGCTGGCTCATGGTCAGCTCCTCTCAAATTAATCAGCTTTCCAGTGTTTGGTGGCATTACAGGTGTGATAACTATCTAC	d:Fungi(1.0000),p:Basidiomycota(0.9900),c:Agaricomycetes(0.9801),o:Thelephorales(0.9703),f:Thelephoraceae(0.9606)	Fungi	Basidiomycota	Agaricomycetes	Thelephorales	Thelephoraceae	_
OTU668	TGGTTCTCGCATCGATGAAGAACGCAGCGAAATGCGATAAGTAGTGTGAATTGCAGAATTCAGTGAATCATCGAATCTTTGAACGCACATTGCGCCTCCTTGTATTCAGGGAGGCATGCCTGTCCGAGCGTCATTTAAAACCACTCAAGCTGTTGTGCTTGGTCATGGAAGAAGAGACCGCTTGTCCGGTCTCCCTTCCGAAATACAATGGCGGAAGGTCTCTGGTACCGGGCGTAGTAATAACTGTTCGCCTTGTGACTCGAGATG	d:Fungi(1.0000),p:Ascomycota(1.0000),c:Pezizomycetes(1.0000),o:Pezizales(1.0000),f:Pyronemataceae(1.0000),g:Tricharina(0.8100)	Fungi	Ascomycota	Pezizomycetes	Pezizales	Pyronemataceae	Tricharina
OTU669	TGGTTCTGGCATCGATGAAGAACGCAGCGAAATGCGATAAGTAATGTGAATTGCAGAATTCAGTGAATCATCGAATCTTTGAACGCACATTGCGCCCATTAGTATTCTAGTGGGCATGCCTGTTCGAGCGTCATTTCAACCTTCAAGCCTTGCTTGGTGTTGGGGCTCTACGCAGTGTAGGCCCTGAAATTCAGTGGCGGACTCGCGACGACTCCGAGCGTAGTAATCTCTCTCGCTCTGGACGCCTGGCGCAGCCCTGCCGGTTAA	d:Fungi(1.0000),p:Ascomycota(0.9700),c:Sordariomycetes(0.9312),o:Myrmecridiales(0.3073)	Fungi	Ascomycota	Sordariomycetes	_	_	_
OTU670	GGTTCTGGCATCGATGAAGAACGCAGCGAAATGCGATAAGTAATGCGAATTGCAGAATTTCAGTGAGTCATCGAATCTTTGAACGCACATTGCGCCCTTTGGCATTCCGAAGGGCATGCCTGTTCGAGCGTCATTAACACCCCTCAAGCCTGGCTTGTTGTTGGATCAGGCCTGGGCCTCGTGTCCTGGCCAGTCCCAAAAGTAATGACGGCGTCCACGGGGACCCTCAGTGCAACGAGCTTTCACGAGCACGCACCGAGTTGCAAG	d:Fungi(1.0000)	Fungi	_	_	_	_	_
OTU671	TGGCTCTGGCATCGATGAAGAACGCAGCGAAATGCGATAAGTAATGCGAATTGCAGAATTCAGTGAATCATCGAATCTTTGAACGCACATTGCGCCCGCCAGTACTCTGGCGGGTATGCCTGTCCGAGCGTCATTTCAACCCTCAGGGCCCGTCCGCGGGGCCTGGCGTTGGGGATCGGCCCCGCCACCGGCGGCCGCCCCCGAAATACAGTGGCGGCTCCCCGCGAACACCTCTGCGTAGTAACCACACGCCGCAGCTGGGACCCG	d:Fungi(1.0000)	Fungi	_	_	_	_	_
OTU672	TGGCTCTCGCATCGATGAAGAACGCAGCGAAATGCGATAAGTAATGTGAATTGCAGAATTCAGTGAATCATCGAATCTTTGAACGCAACTTGCGCCCCTTGGCATTCCGAGGGGCACACCTGTTTGAGTGTCGTGAATTCCTCCACCCTAGACTCTTTTGTCGAAAGGCTGGGACTTGGGGGTCTTGCGGGGTTCTCTGGCCCCGCTCCCCTTGAATAGATCAGTGAAGACCCTCGCGGCCCTCGGTGTGATAGATATCTACGCCGC	d:Fungi(1.0000),p:Basidiomycota(1.0000),c:Agaricomycetes(0.9900)	Fungi	Basidiomycota	Agaricomycetes	_	_	_
OTU673	TGGTTCTGGCATCGATGAAGAACGCAGCGAAATGCGATAAGTAATGTGAATTGCAGAATTCAGTGAATCATCGAATCTTTGAACGCACATTGCGCCCGCCAGTATTCTGGCGGGCATGCCTGTTCGAGCGTCATTTCAACCCTCAAGCCCTGCTTGGTGTTGGAGCCCTACCGCCTGTCGGTAGGCTCCTAAATATAGTGGCGGACCCGCTGGAAGTCCGAGCGCAGTAGTTTTCTCTCGCTCTGGAGGACCTGGCGGTTGCCTTGC	d:Fungi(1.0000),p:Ascomycota(0.9900),c:Sordariomycetes(0.9702),o:Sordariales(0.9411),f:Sordariales_fam_Incertae_sedis(0.8846),g:Lunulospora(0.8316)	Fungi	Ascomycota	Sordariomycetes	Sordariales	_	Lunulospora
OTU674	TGGTTCTGGCATCGATGAAGAACGCAGCGAAATGCGATAAGTAATGTGAATTGCAGAATTCAGTGAATCATCGAATCTTTGAACGCACATTGCGCCCTTTGGTATTCCAGAGGGCATGCCTGTTCGAGCGTCATTACAACCCTCAAGCTCTGCTTGGTGTTGGGCCTCACTAGCAATAGTGTGCCCTAAAATCAGTGGCGGTGCCATCTGGCTCTAAGCGTAGTAAATCTCTCGCTCTAGGTGCCCGGTTGACATTTGCCAGCAACT	d:Fungi(1.0000)	Fungi	_	_	_	_	_
OTU675	TGGTTCTGGCATCGATGAAGAACGCAGCGAAATGCGATAAGTAATGTGAATTGCAGAATTCAGTGAATCATCGAATCTTTGAACGCACATTGCGCCCCTTGGTATTCCGGGGGGCATGCCTGTTCGAGCGTCATTACACCCCTCAAGCTTGGCTTGGTGTTGGGCGTCGCGGTCCCCGCGTGCCCCAAAGTGCCTCGTGCCCGGCGGGTCGTCCGTCCCCGAGCGTTGTGACATCTCAGTTCGCTCCGGTGGATGTGGCGGCTTCGC	d:Fungi(1.0000),p:Ascomycota(1.0000),c:Dothideomycetes(1.0000),o:Capnodiales(1.0000),f:Teratosphaeriaceae(1.0000),g:Capnobotryella(1.0000),s:Capnobotryella_renispora_SH1562137.08FU(0.7100)	Fungi	Ascomycota	Dothideomycetes	Capnodiales	Teratosphaeriaceae	Capnobotryella
OTU676	TGGTTCTGGCATCGATGAAGAACGCAGCGAAATGCGATAAGTAATGTGAATTGCAGAATTCAGTGAATCATCGAATCTTTGAACGCACATTGCGCCCCCTGGCATTCCGGGGGGCATGCCCGTTCGAGCGTCATTACACCCATCAAGCCTCGCTTGGTATTGGGCCCCGGGGGTGACCCGGGCCCCCATGTCTCCGGCGGGAGCGTCCCGAGCCCAGCGTTGTGGCACTACCGTGTTCGCTGGCGGCGACGGGCCTCTCATGCCGTT	d:Fungi(1.0000),p:Ascomycota(1.0000),c:Dothideomycetes(0.9900),o:Dothideales(0.9801),f:Dothioraceae(0.9703)	Fungi	Ascomycota	Dothideomycetes	Dothideales	Dothioraceae	_
OTU677	TGGCTCTGGCATCGATGAAGAACGCAGCGAAATGCGATAAGTAGTGTGAATTGCAGAATTCAGTGAATCATCGAATCTTTGAACGCACATTGCGCCCCTCGGTATTCCGTGGGGCATGCCTGTTCGAGCGTCATCTACACCCTCAAGCGCTGCTTGGTGTTGGGTGCCTGTCCCGCCTCCGCGCGCGGACTCACCCCAAATGCATTGGCGGCGGCCCGTGCCCCTCCCGCGCAGCACATTGCGCTTCTCGAGGCGGCCAGCGGCCCG	d:Fungi(1.0000)	Fungi	_	_	_	_	_
OTU678	TGGCTCTTGCATCGATGAAGAACGCAGCGAATTGCGAAAAGTAGTGTGAATTGCAGAATTCCGTGAATCATCGAATCTTTGAACGCATATTGCACTTTTTGGTATTTCGAAAAGTATGCCTGTTTGAGGGTCATTGAATTAATCGATACGCGTACTCTATTAAAAAGTATTGTGTATTGGAGTGTTGACTTTTCGTAATAAATTTTTTATTATGATTGGTTGAAATTGAAGCATGGTCTCGGCCTAATATATAGAGACGCGTTTATG	d:Fungi(1.0000),p:Glomeromycota(1.0000)	Fungi	Glomeromycota	_	_	_	_
OTU679	TGGTTCTGGCATCGATGAAGAACGCAGCGAAATGCGATAAGTAATGTGAATTGCAGAATTCAGTGAATCATCGAATCTTTGAACGCACATTGCGCCCCGTGGTATTCCGCGGGGCATGCCTGTTCGAGCGTCATTTCAACCCATCAAGCTTCGGCTTGGTCTTGGGGCCTGCGGTTTCGCAGCCTCTAAACTCAGTGGCGGTGCTATTGAGCTCTGAGCGTAGTAATTTTTCTCGCTATAGAGTCTCGGTGGTGACTTGCCAGTAAC	d:Fungi(1.0000),p:Ascomycota(0.7900),c:Leotiomycetes(0.6162),o:Helotiales(0.4806),f:Hyaloscyphaceae(0.2836),g:Gyoerffyella(0.1645),s:Gyoerffyella_entomobryoides_SH1509517.08FU(0.0707)	Fungi	Ascomycota	_	_	_	_
OTU680	TGGTTCTGGCATCGATGAAGAACGCAGCGAAATGCGATAAGTAATGCGAATTGCAGAATTCCGTGAGTCATCGAATCTTTGAACGCACATTGCGCCCTTTGGTATTCCGAAGGGCATGCCTGTTCGAGCGTCATAATCAACCCTCAAGCCTGGCTTGGTGTTGGACGTTGCGATCGTCGTGATGGACGATCCGTCCCGAAGACAATGACGGCGTGGCGAGGACCCCCCGGTACATGGAGCTTTCACGGCACGTACTGGTTCGGCCTC	d:Fungi(1.0000),p:Ascomycota(0.8500),c:Eurotiomycetes(0.6630),o:Chaetothyriales(0.3845)	Fungi	Ascomycota	Eurotiomycetes	_	_	_
OTU681	TGGTTCTGGCATCGATGAAGAACGCAGCGAAATGCGATAAGTAATGTGAATTGCAGAATTCAGTGAATCATCGAATCTTTGAACGCACATTGCGCCCGTTAGTATTCTAGCGGGCATGCCTGTTCGAGCGTCATTTCAACCCTCAAGCCCAGCTTGGTGTTGGGGCCCTACGTCGTAGGCCCCGAAAAACAGTGGCGGACTCGCTGAAGCCTCCTTTGCGCAGTAACACATCTCGCACTGGGGCCCGGCGGGCTTCCTGCCGTAAAA	d:Fungi(1.0000),p:Ascomycota(1.0000),c:Sordariomycetes(1.0000),o:Glomerellales(0.9900),f:Reticulascaceae(0.9801),g:Cylindrotrichum(0.4704)	Fungi	Ascomycota	Sordariomycetes	Glomerellales	Reticulascaceae	_
OTU682	TGGCTCTCGCAACGATGAAGAACGCAGCGAAATGCGATACGTAATGTGAATTGCAGAATTCCGTGAATCATCAAATCTTTGAACGCACATTGCACTCTGTTTCGGCAGAGTATGCCTGTTTGAGAATCTATAGTATTCATTCCCCGCTCTTTGTTAATTTATTAACCTAGTCTGGGGAGATTTGAGTCGTCCCACTTACACTGGGTGACTTTAAAACTATAGCTGCCAGATGCTTCTTAGCAGTGGAAAAGTATGTGTATGAAACTT	d:Fungi(1.0000),p:Chytridiomycota(1.0000),c:Rhizophydiomycetes(1.0000),o:Rhizophydiales(1.0000)	Fungi	Chytridiomycota	Rhizophydiomycetes	Rhizophydiales	_	_
OTU683	TAGTTCTAGCATCGATGAAGAACGCAGCGAAATGCGATAAGTAGTGTGAATTGCAGAATTCAGTGAATCATCGAATCTTTGAACGCACATTGCGCCCCTTGGTATTCCATAGAGCATGCCTGTTCGAGCGTCATTTGTACCTTCAAGCTTTGCTTGGTGTTAGGTGCTTATCTTTTTTTTTTTCAAGACTCACCTTAAAGTCATTGGTAGCTAGTATTTTAGTAGTAAGCGCAGCATATTTTGCGTCTTAGTCCCTTAACAGCGGCA	d:Fungi(1.0000),p:Ascomycota(0.9700),c:Dothideomycetes(0.9215),o:Pleosporales(0.8662),f:Phaeosphaeriaceae(0.4158)	Fungi	Ascomycota	Dothideomycetes	Pleosporales	_	_
OTU684	TGGCTCTCGCATCGATGAAGAACGCGGCGAAATGCGATAAGTAATGTGAATTGCAGATTTCAGTGAATCATCGAATCTTTGAACGCACCTTGCGCTCCTCGGCCTTCCGAGGAGCATGCCTGTTTGAGTGCCCAGAAATTCACTCGACGTAACGACTTGTTTGTTGCGTCGGAGCGTGGGGGTCTTTGCCTTGCCGTCATTGGCGAGGCTCCCTTCAAATGCGTTAGCTGGCCCTTTGCTGGTCTGCCCACTGGCTTGATATTAAAA	d:Fungi(1.0000),p:Basidiomycota(1.0000),c:Agaricomycetes(1.0000)	Fungi	Basidiomycota	Agaricomycetes	_	_	_
OTU685	TGGCTCTCGCATCGATGAAGAACGCAGCGAAATGCGATACGTAATGTGAATTGCAGAATTCAGTGAATCATCGAATCTTTGAACGCATCTTGCACTCCTTGGCACTCCTTGGAGTATGTCTGTTTCAGTATCATTAATATCTATCGAACTCTTGAGATTTTTCAAGTGAATCGAAATTGAGCTTTTGTAGTAGCTTTTAGCTTTTACTAGCTTTAAATCCAGTCGTGGCCGCATCTTTAGAAGATACTGGCGTCATAGTTGACTCCT	d:Fungi(1.0000),p:Mucoromycota(0.2600),c:Endogonomycetes(0.0598),o:Endogonales(0.0132),f:Endogonales_fam_Incertae_sedis(0.0026),g:Densospora(0.0005)	Fungi	_	_	_	_	_
OTU686	TGGCTCTCGCATCGATGAAGAACGCAGCGAAATGCGATAAGTAATGTGAATTGCAGAATTCAGTGAATCATCGAATCTTTGAACGCACCTTGCGCTCCCTGGTATTCCGGGGAGCACGCCCGTTTGAGTGTCATGGTATTCTCAACCTTCATAACTTTTTTGTTATCGGAGGCTTGGACTTGGAGGTCGTGCTGGCTCTCGTTAGTCGGCTCCTCTTAAATGCATTAGCGTGAACGTTTACGGATCGCTATCAGTGTGATAATTATC	d:Fungi(1.0000),p:Basidiomycota(0.9200),c:Agaricomycetes(0.8464),o:Polyporales(0.7110),f:Meruliaceae(0.4408),g:Hyphodermella(0.1851)	Fungi	Basidiomycota	Agaricomycetes	Polyporales	_	_
OTU687	TGGCTCTGGCATCGATGAAGAACGCAGCGAAATGCGATAAGTAATGTGAATTGCAGAATTCAGTGAATCATCGAATCTTTGAACGCACATTGCGCCCCTTGGTATTCCGAGGGGCATGCCTGTTCGAGCGTCATTAAACCCCTCAAGCTCTGCTTGGTGTTGGGGCCCGCGGTCTCGCGGCCCCTAAAATCAGTGGCGGTGCCGGTCGGCTCTCAGCGTAGTAATGCTCTCGCTACAGGGTCGGTCGGTTCCTGCCAGAACCCCAAC	d:Fungi(1.0000),p:Ascomycota(0.9700),c:Leotiomycetes(0.8924),o:Helotiales(0.8210),f:Hyaloscyphaceae(0.6322),g:Hyaloscypha(0.4805)	Fungi	Ascomycota	Leotiomycetes	Helotiales	_	_
OTU688	TGGTTCTGGCATCGATGAAGAACGCAGCGAAATGCGATAAGTAATGTGAATTGCAGAATTCAGTGAATCATCGAATCTTTGAACGCACATTGCGCCCCTTGGCATTCCGAGGGGCATGCCCGTTCGAGCGTCATTATAACCCCTCAAGCCTAGCTTGGTGTTGGGGCCTGCGGTCACCGGCAGCTCCTAAAATTAGTGGCGGCGTCCTCGGGCTCTGAGCGTAGTAATTCTTCTCGCTACAGGGCTCCGGCGGGTGCTGGCCATCAA	d:Fungi(1.0000),p:Ascomycota(1.0000),c:Leotiomycetes(0.9900),o:Helotiales(0.9801),f:Helotiales_fam_Incertae_sedis(0.8429),g:Leohumicola(0.7165)	Fungi	Ascomycota	Leotiomycetes	Helotiales	_	Leohumicola
OTU689	CGGCTCTCGCGTCGATGAAGAACGTAGCGAACTGCGAAAATTAATGCGACCCGCAACACGTGAGTCATCGAGTCTTTGAACGCATATTGCACCCAACGGGTTTACTTGTTGGGTCTGCCTGTCTGAGTATCATTACGGACCCAACCGACAAATAATATTTGTTGTGTTGGTGCTCACCGGACATTCGTGTCTGGTGGAGATGGGTGTTCAATCGTCAAGATTGATCGCCTGAAATGCATTGGTTTTGTTATTAGCTAGAGGCATGTC	d:Fungi(1.0000),p:Zoopagomycota(1.0000),c:Zoopagomycetes(1.0000),o:Zoopagales(1.0000),f:Piptocephalidaceae(1.0000),g:Syncephalis(1.0000)	Fungi	Zoopagomycota	Zoopagomycetes	Zoopagales	Piptocephalidaceae	Syncephalis
OTU690	TGGCTCTCGCATCGATGAAGAACGCAGCGAAATGCGATAAGTAATGTGAATTGCAGAATTCAGTGAATCATCGAATCTTTGAACGCACCTTGCGCTCCTTGGTATTCCGAGGAGCATGCCTGTTTGAGTGTCATTAAATTCTCAACCTTTGTTAACTTTTTAGTTAGCAAGTGGATTGGAAGTGGGGGCATGTTGGTTTCTTCATTGAAATGAACTCCCCTGAAATGCATTAGCTGGTTGCCTTGTGCAAACATGTCTATTGGTGTG	d:Fungi(1.0000),p:Basidiomycota(1.0000),c:Agaricomycetes(1.0000),o:Agaricales(1.0000),f:Strophariaceae(1.0000),g:Hypholoma(1.0000),s:Hypholoma_fasciculare_SH1639430.08FU(0.6000)	Fungi	Basidiomycota	Agaricomycetes	Agaricales	Strophariaceae	Hypholoma
OTU691	TGGTTCTGGCATCGATGAAGAACGCAGCGAAATGCGATAAGTAATGTGAATTGCAGAATTCAGTGAATCATCGAATCTTTGAACGCACATTGCGCCCGCCAGTATTCTGGCGGGCATGCCTGTCCGAGCGTCATTTCAACCCTCGAACCCCTCCGGGGGGTCGGCGTTGGGGATCGGGAACCCCTAAGACGGGATCCCGGCCCCGAAATACAGTGGCGGTCTCGCCGCAGCCTCTCCTGCGCAGTAGTTTGCACAACTCGCACCGGG	d:Fungi(1.0000),p:Ascomycota(1.0000),c:Sordariomycetes(1.0000),o:Hypocreales(1.0000),f:Hypocreaceae(1.0000)	Fungi	Ascomycota	Sordariomycetes	Hypocreales	Hypocreaceae	_
OTU692	TGGTTCTGGCATCGATGAAGAACGCAGCGAAATGCGATAAGTAATGCGAATTGCAGAATTCAGCGAGTCATTGAATTTTTGAACGCACATTGCGCCCTGTGGTATTCTGCAGGGCATGCCTGTTCGAGCGTCAGTACAACCCTCAAGCTTAGCTTGGTCTTGAGTCCCGCCAGTAACTCGGCAGGCTTTAAAATTAGTGGCGGCGCCATTAGGCTCTTAGTGTAGTAATACTTCTCGCTATTGAGTCCTTGTGGTATGCTGGCCAGC	d:Fungi(1.0000),p:Ascomycota(1.0000),c:Leotiomycetes(1.0000),o:Helotiales(1.0000),f:Hyaloscyphaceae(1.0000)	Fungi	Ascomycota	Leotiomycetes	Helotiales	Hyaloscyphaceae	_
OTU693	TGGCTCTGGCATCGATGAAGAACGCAGCGAAATGCGATAAGTAATGTGAATTGCAGAATTCAGTGAATCATCGAATCTTTGAACGCACATTGCGCCCCTTGGTATTCCGAGGGGCATGCCTGTTCGAGCGTCATTATCACCCTTCAAGCTTTGCTTGGTGTTGGGGCATGCCATCACAGGCAGCCCTTAAAATCAGTGGCAGTAACCATTAGGCTCTAAGCGTAGTAATTCTTCTCGCTATAGCGTCTGGTGGTCGCGCGCCAAAAC	d:Fungi(1.0000)	Fungi	_	_	_	_	_
OTU694	TGGCTCTCGCATCGATGAAGAACGCAGCGAAATGCGATAAGTAATGTGAATTGCAGAATTCAGTGAATCATCGAATCTTTGAACGCAACTTGCGCCCCTTGGTATTCCGAGGGGCATGCCTGTTTGAGTGTCATTAAATTCTCAACTTCAAAAGCTTTGTCTTTCTGAAGCTTGGATGTGAAGGCTGCTGGCGTCTTAGATGTTCAGCTCCTTTAAAATGCATTAGTGGACCCGTTTGTGTTCAACCTTAGTGTGATAATTATCTAC	d:Fungi(1.0000),p:Basidiomycota(1.0000),c:Agaricomycetes(1.0000),o:Agaricales(1.0000)	Fungi	Basidiomycota	Agaricomycetes	Agaricales	_	_
OTU695	TGGCTCTCGCATCGATGACGAACGCAGCGAATCGCGATAAGTAATGTGAATTGCAGATTTTCAGTGAATCATCGAATCTTTGAACGCACTTTGCGCCCCTTGGTATTCCGAGGGGCATGCCTGTTTGAGTGTCAGTGAATTCATCAACCATGTCTTGGACTCATTCCTAGACATGGCTTGGACTTGGGGGCTTGCCGGTCTTTCACGATCGGCTCTCCTTAAATGCATTAGCGAAGCATCCGAGGCTTGTCTTCTTTGGCGTGCATG	d:Fungi(1.0000),p:Basidiomycota(1.0000),c:Agaricomycetes(1.0000),o:Boletales(1.0000),f:Boletaceae(1.0000),g:Tylopilus(1.0000)	Fungi	Basidiomycota	Agaricomycetes	Boletales	Boletaceae	Tylopilus
OTU696	TGGCTCTCGCATCGATGAAGAACGCAGCGAAATGCGATACGTAATGTGAATTGCAGAATTCCGTGAATCATCGAATCTTTGAACGCATATTGCACTCTTTGGTATTCCGAGGAGTATGCCTGTTTCAGTATCATTATCATTTCTCTTTTTTAAAAGGTGTTGGACTTTTTCGCCTTATTTTTTTTTTTAAAAAAAGGCTAGTCCGAAAAATATGATTCAGAAAAATTTCAGTAAAAAAGGAAATAAAAAAAAGGAGTTGAAAGCGTA	d:Fungi(1.0000),p:Mucoromycota(0.4900),c:Endogonomycetes(0.2009),o:Endogonales(0.0824),f:Endogonales_fam_Incertae_sedis(0.0255),g:Densospora(0.0079)	Fungi	_	_	_	_	_
OTU697	TGGTTCTGGCATCGATGAAGAACGCAGCGAAATGCGATAAGTAATGTGAATTGCAGAATTCAGTGAATCATCGAATCTTTGAACGCACATTGCGCCCGCCAGTATTCTGGCGGGCATGCCTGTTCGAGCGTCATTTCAACCCTCAAGCCCTGCTTGGTGTTGGGGCCCTACGCACCGCCGTAGGCCCTTAAAGGTAGTGGCGGGCTCGCTAAAATCCTGAGCGCAGTAGCACATCTCGCTTGTGGTATTTAGTGGGTGCCGGCCGTT	d:Fungi(1.0000),p:Ascomycota(1.0000),c:Sordariomycetes(1.0000),o:Microascales(0.9600),f:Microascales_fam_Incertae_sedis(0.9216),g:Vermiculariopsiella(0.8847)	Fungi	Ascomycota	Sordariomycetes	Microascales	_	Vermiculariopsiella
OTU698	TGGTTCTCGCATCGATGAAGAACGCAGCGAAATGCGATACGTAATGTGAATTGCAGATTGTGAATCATCGAATCTTTGAACGCATATTGCACTCTTTGGTATTCCGAGGAGTATGCTTGTTTCAGTATCATGAAAATCTCACAAATGAACCATTTTTTTTGTTTCAGCTTGTGGACTTGGATTTGCGATCAATCAAGATTGCTAATCTGAAATGAATTTCATGAAGCTTAACATGCTTTGAATCTTTTGCTTAATAGTTTTGCTTTG	d:Fungi(1.0000),p:Mucoromycota(1.0000),c:Umbelopsidomycetes(1.0000),o:GS23(1.0000)	Fungi	Mucoromycota	Umbelopsidomycetes	_	_	_
OTU699	TGGTTCTCGCATCGATGAAGAACGCAGCGAATTGCGATATGTAATGTGAATTGCAGAATTCAGTGAATCATCGAATCTTTGAACGCATCTTGCACCCTTTGGCCTTCCAAAGGGTATACCTGTTTGAGTATCATTAATACTATCAACACAATTTATATAATGTGTTTGGATGCTGAAGGCAATGCTGGCTTTATAGTTGGCTCCTTTCAAATGTATTAGCAGAACTATTTATAACTGGCTTCAGTTTGATAATTAAATTTTATCTAT	d:Fungi(1.0000),p:Basidiomycota(0.6900),c:Agaricomycetes(0.4761),o:Agaricales(0.3047),f:Clavariaceae(0.1950),g:Clavaria(0.0839)	Fungi	Basidiomycota	_	_	_	_
OTU700	TGGCTCTCGCAACGATGAAGAACGCAGCGAAATGCGATACGTAATGTGAATTGCAGAATTCCGTGAATCATCAAATCTTTGAACGCATATTGCACTCTGTTTGCGCAGAGTATGCCTGTTTGAGAATCTATAGTATTCTTTTTTCCAATTTTGATTTCACAATTGATTTTGGAAAAGTTTTGCGGATTTTGGGTTGAACCAATTCTGTTAAATCTATAGTCATTGTTTTTATAGTAAAATGTTTGAAGTTTCTATAAAAAACTTTGC	d:Fungi(1.0000),p:Chytridiomycota(1.0000),c:Rhizophydiomycetes(0.9400),o:Rhizophydiales(0.8836),f:Rhizophydiales_fam_Incertae_sedis(0.8306),g:Operculomyces(0.7807),s:Operculomyces_laminatus_SH1538470.08FU(0.7339)	Fungi	Chytridiomycota	Rhizophydiomycetes	Rhizophydiales	_	Operculomyces
OTU701	TGGTTCTGGCATCGATGAAGAACGCAGCGAAATGCGATAAGTAATGTGAATTGCAGAATTCAGTGAATCATCGAATCTTTGAACGCACATTGCGCCCCTTGGTATTCCGAGGGGCATGCCTGTTCGAGCGTCATTTCAACCCTCAAGCACAGCTTGGTCTTGGGCTTCGCCGCTAACCCGGCGGGTCTTAAAATCAGTGGCGGTGCCGTCGGGCCCTGAGCGCAGTAATCTCTCTCGCTATAGGGTCCCGGTGGATGCTGGCCAGTA	d:Fungi(1.0000),p:Ascomycota(0.9900),c:Leotiomycetes(0.9801),o:Helotiales(0.9703),f:Hyaloscyphaceae(0.8248)	Fungi	Ascomycota	Leotiomycetes	Helotiales	Hyaloscyphaceae	_
OTU702	TGGTTCTCGCATCGATGAAGAACGCAGCGAATTGCGATATGTAATGTGAATTGCAGAATTCAGTGAATCATCGAATCTTTGAACGCACCTTGCACCCTCTGGCATTCCGGAGGGTATGCCTGTTTGAGTGTCATTAATCTCTCAACACAAGAAATTTTGTTTCTTGTGCTTGGTATTGAAGGTCTTGCTGGCGCAAACAACTGTCAGCTCCTTTTAAATGTATTAGCAGAGCAGTACAGGACTGGCCTCGGTTTGATAAGAAATATT	d:Fungi(1.0000),p:Basidiomycota(0.9800),c:Agaricomycetes(0.9604),o:Agaricales(0.9412),f:Clavariaceae(0.9224),g:Clavaria(0.6088)	Fungi	Basidiomycota	Agaricomycetes	Agaricales	Clavariaceae	_
OTU703	TGGCTCTGGCAACGATGAAGAACGCAGCGAAACGCGAAAGGTAATGCGAATTGCAGAATCAGTGAGTCATCGAATCTTTGAACGCACATTGCGCCTCTCGGTATTCCGGGAGGCACGCCTGTTCGAGCGCCATTACAAACCCCAAGCTGTGCTTGATGTTGGGCGATGTCTTCGTAAAGGAGACACGCCTGGAACGCGTTGACGCCGCCGGCGGACCACGAGCGTAGCAGGACGAAAGTCGATCGCATCTGTGGGCTCCGTCGGACG	d:Fungi(1.0000)	Fungi	_	_	_	_	_
OTU704	TGGCTCTCGCATCGATGAAGAACGCAGCGAAATGCGATAAGTAATGTGAATTGCAGAATTCAGTGAATCATCGAATCTTTGAACGCACCTTGCGCTCCTTGGTATTCCGAGGAGCATGCCTGTTTGAGTGTCATTAAATTCTCAACTATACAAGTTTTTTTTAAAGACATGTGTAGCTTGGATCTTGGGATTTGCGGGCTTTCACAAGTCGGCTATCCTTAAATGCATTAGCAGAGCTTTTGCCGCTAAACTCTAGTGTGATAATTA	d:Fungi(1.0000),p:Basidiomycota(1.0000),c:Agaricomycetes(1.0000),o:Agaricales(1.0000),f:Entolomataceae(1.0000),g:Clitopilus(1.0000),s:Clitopilus_prunulus_SH1574430.08FU(0.6100)	Fungi	Basidiomycota	Agaricomycetes	Agaricales	Entolomataceae	Clitopilus
OTU705	TGGCTCTTGCATCGATGAAGAACGCAGCGAAATGCGATAAGTAATGTGAATTGCAGAATTCAGTGAATCATCGAATCTTTGAACGCACCTTGCACTCCTTGGTATTCCGAGGAGCATGTCTGTTTGAGTGTCATGACAATATCACAAACTCCTTTTGTCTTATTAAGCTGAAAGGGTGTTTTGAATATGTGGATGTTGCTGAGAGAGATTTTCTTCCAGCTCTTCTGAAATATATTAGCAAAACTTATTGCTGGGTTTATCTTCTGA	d:Fungi(1.0000),p:Basidiomycota(0.9500),c:Agaricomycetes(0.8645),o:Agaricales(0.5360)	Fungi	Basidiomycota	Agaricomycetes	_	_	_
OTU706	TGGCTCTTGCACCGATGAAGAACGCAGCAAAGCGCGAAATGTAGTGTGAATTGCAGAACTTTGTGAATCATCGAATCTTTGAACGCACATTGCGCCCCTTGTTACAGAGGGGCATGCCTGTCTGAGTGTCTATTAAACCGTAGACTTTTGTCTGTTTTGGGCGCCGCGCCTGCGCGTCGCCTCGAAGCCATTGCTGTCTAGCGGATGGGATCCTTTAGGACGACGCCGTTTTGACTCTGGACCTTTCTCTGACGGACCTCAGATCAG	d:Fungi(1.0000),p:Ascomycota(0.6400),c:Archaeorhizomycetes(0.4096)	Fungi	_	_	_	_	_
OTU707	TGGTTCTGGCATCGATGAAGAACGCAGCGAAATGCGATAAGTAATGTGAATTGCAGAATTCAGTGAATCATCGAATCTTTGAACGCACATTGCGCCCGCCAGCATTCTGGCGGGCATGCCTGTCCGAGCGTCATTTCAACCCTCAAGCCCTGCTTGGTGTTGGGGCTCTACGTGCTGAGCGTAGGCCCTGAAAGACAGTGGCGGGCCCGCTGTTGGCCCGGGCGTAGTAGCGATATCTCGTCCGGGACCGGCGACGTGGCTCTGGCC	d:Fungi(1.0000),p:Ascomycota(0.9800),c:Sordariomycetes(0.9604)	Fungi	Ascomycota	Sordariomycetes	_	_	_
OTU708	TGGTTCTCGCATCGATGAAGAACGCAGCGAACTGCGATAAGTAATGTGAATTGCAGAATTTTGTGAATCATCGAATCTTTGAACGCACATTGCGCCTTTTGGTATTCCAGAAGGCATACCTGTTTGAGAGTCATTTCTTCCTCAATCCTCGGATTGGTGTTGACTCGAGCGTTGCGAAACGCTGAGTCGAAAAGAATTGGCAGGCAGGAATTCAGTGCTTTACAGTGTCTTAGGTTTTACCAACTACGCTGGCCTAGTAACTGTTTT	d:Fungi(1.0000),p:Ascomycota(1.0000),c:Saccharomycetes(1.0000),o:Saccharomycetales(1.0000),f:Trichomonascaceae(1.0000),g:Blastobotrys(1.0000),s:Blastobotrys_raffinosifermentans_SH2134312.08FU(0.5300)	Fungi	Ascomycota	Saccharomycetes	Saccharomycetales	Trichomonascaceae	Blastobotrys
OTU709	TGGCTCTCGCATCGATGAAGAACGCAGCGAAATGCGAAAAGTAATGTGAATTGCAGAATTCCGTGAATCATTAAATCTTTGAACGCAAATTGCACTTCTTGGTATTCCGAGAAGTACACTTGCTTGAGGGTCAGTTAAATAAAATATCGTAATATCTTTTGGTGTTGCGGATCTGGGTTATCCGGGTTTAAGTCGGTTACCTAAAATTAAAGATTATATAATGTGATACGTACTAAGATAAAAAGTCGTTAATCATTAAAACTTAAT	d:Fungi(1.0000),p:Glomeromycota(1.0000),c:Glomeromycetes(1.0000)	Fungi	Glomeromycota	Glomeromycetes	_	_	_
OTU710	TAGCTCTCGCATCGATGAAGAATGCAGTGAAATGCGATATGTAATGTGAATTGCAGAATTCAGTGAACCATCGAATCTTTGAACGCATATTGCACTCTCTGGCTATTCCGGGGAGTATGCCTGTTTCAGTATCAACCAAAGGTGCATAAGATCGAAATCCTTTTCAAAGAGGAATTCGGATTTGGGCGTTTGCAATAATATTAATGTGCTTGCCTTAAATTCAAACATTATGGAGAATCATTTTTTTCCCAAGATGTTTTTAGTGTT	d:Fungi(1.0000),p:Mucoromycota(0.3100),c:Endogonomycetes(0.0868),o:Endogonales(0.0234),f:Endogonales_fam_Incertae_sedis(0.0035),g:Densospora(0.0005)	Fungi	_	_	_	_	_
OTU711	TGGCTCTCGCATCGATGAAGAACGCAGCGAATTGCGATAAGTAATGTGAATTGCAGAATTCAGTGAATCATCGAATCTTTGAACGCACCTTGCACCCTCTGGTATTCCGGAGGGTATGCCTGTCTGAGTGTCTTGAAAACCTCACACCGCCCGGGTCCTGCCCGGGCTGGAAGTGGACTTGGGTGTTGCCGTCCGGCTCGCCTCAAATACCTTAGCGGTCCCGTCGGTGGACGGCCTTGCGTGCTCACGTTTCGCTCGGCTGCAGAA	d:Fungi(1.0000)	Fungi	_	_	_	_	_
OTU712	TGGTTCTGGCATCGATGAAGAACGCAGCGAAATGCGATAAGTAATGTGAATTGCAGAATTCAGTGAATCATCGAATCTTTGAACGCACATTGCGCCCTTTGGTATTCCGAAGGGCATGCCTGTTCGAGCGTCATTACAACCCTCAAGCTATGCTTGGTATTGGGCCTCGCTAGAAATAGCGTGCCTTAAAATCAGTGGCGGTGCCGTGTGGCTCTAAGCGTAGTAATTTCTCTCGCTCTTGATGTCATATGGATACTTGCCATTAAC	d:Fungi(1.0000),p:Ascomycota(0.9900),c:Leotiomycetes(0.9108),o:Helotiales(0.8288)	Fungi	Ascomycota	Leotiomycetes	Helotiales	_	_
OTU713	TGGTTCTGGCAACGATGAAGAACGCAGCGAAATGCGATAAGTAATGTGAATTGCAGAATTCAGTGAATCATCGAATCTTTGAACGCACATTGCGCCCCCTGGTATTCCGGGGGGCACACCTGTTCGAGCGCCATTTCAACCCTCAAGCCCCGCTTGGTGATGGGCCCCGCCTGCGGGCGGGCCCGAAACTCGTGGGCGTCGTCGTTCGGCTCCAAGCGTAGCAAAACCCTCGCTTGGGCGCCCGGACGGAGGCCGCCCGGAACGAAT	d:Fungi(1.0000),p:Ascomycota(1.0000),c:Dothideomycetes(0.9800),o:Venturiales(0.9604)	Fungi	Ascomycota	Dothideomycetes	Venturiales	_	_
OTU714	TGGTTCTCGCATCGATGAAGAACGCAGCGAATTGCGATATGTAATGTGAATTGCAGAATTCAGTGAATCATCGAATCTTTGAACGCACCTTGCACCCTCTGGTATTCCGGAGGGTATGCCTGTTTGAGTGTCATTAAATTCTCAATGCAATGCATTTTTTTGCATTGTGATTGGATGTTGAGGGCTGCAGGCACTTCAGTGTGCTTGGCTCCCTTTAAATGCATTAGCGGAAACAATGTTGTCAGCTTCAGTTTGATAGATTGTGTG	d:Fungi(1.0000),p:Basidiomycota(1.0000),c:Agaricomycetes(1.0000),o:Agaricales(0.9700),f:Clavariaceae(0.8148)	Fungi	Basidiomycota	Agaricomycetes	Agaricales	Clavariaceae	_
OTU715	TGGTTCTGGCATCGATGAAGAACGCAGCGAAATGCGATAAGTAATGTGAATTGCAGAATTCAGTGAATCATCGAATCTTTGAACGCACATTGCGCCCGCCAGCATTCTGGCGGGCATGCCTGTTCGAGCGTCATTTCAACCCTCGAGCTCCCCTTGGGGAGCCCGGCGTTGGGGACCGGCCTCTACCGCCGACCCCGAAATACAGTGGCGGCCCCGTCACGGCGACCTCTGCGTAGTAACTCAACCTCGCACCGGAAACCCGACGTG	d:Fungi(1.0000),p:Ascomycota(1.0000),c:Sordariomycetes(1.0000),o:Hypocreales(1.0000),f:Cordycipitaceae(1.0000),g:Lecanicillium(1.0000),s:Lecanicillium_fungicola_SH1524434.08FU(0.9300)	Fungi	Ascomycota	Sordariomycetes	Hypocreales	Cordycipitaceae	Lecanicillium
OTU716	TGGCTCTTGCATCGATGAAGAACGCAGCGAAATGCGATAATTAATGTGAATTGCAGAATTCCGTGAATCATCAAATCTTTGAACGCAAATTGCACTTCTTGGTATTCCGAGGAGTATACTTGCTTGAGGGTTGGTCTACAAAAAAAATCGTAAAAATTTTTTTACGGATCTGGGCTTTCCGGGTTTTTCGACTTTCGGTTGCCTAAAATTTATCTTAACAACGAGGTGTTAATTAGAAATGTTTATCTTACATATTGTAAGTTCATT	d:Fungi(1.0000),p:Glomeromycota(1.0000),c:Glomeromycetes(1.0000),o:Diversisporales(0.9900),f:Acaulosporaceae(0.9801),g:Acaulospora(0.7351),s:Acaulospora_alpina_SH1548965.08FU(0.2205)	Fungi	Glomeromycota	Glomeromycetes	Diversisporales	Acaulosporaceae	Acaulospora
OTU717	TGGCTCTCGCAACGATGAAGAACGCAGCGAAATGCGATACGTAATGTGAATTGCAGAATCTCGTGAATCATCGAATCTTTGAACGCATATTGCACTCTGTTTCGGCAGAGTATGCCTGTTTGAGAATCTATTGTATTTCTTACCTCTTGGTGGTTTTCTCTCGGGAAAGCTGCTGCTAGGTAGATTTGAGATATGAATCTTTTGATTCTGTCTTTAAATAGATTGCCGCCTGGATGGTGACTTTTTGTGTTTGAATAGAACTCTGTT	d:Fungi(1.0000),p:Chytridiomycota(0.9400),c:Rhizophydiomycetes(0.6674),o:Rhizophydiales(0.4739)	Fungi	Chytridiomycota	Rhizophydiomycetes	_	_	_
OTU718	TGGCTCTCGCAACGATGAAGAACGCAGCGAAATGCGATAAGTAGTGTGAATTGCAGAATTCAGTGAATCATCGAATCTTTGAACGCACATTGCGCTTCCTGGTATTCCGGGGAGCATGCTCGTTTCAGAATCATTAAATACTCACAACCCGGTGCAGTGTTCATTTGAACACTGCCACGGTGAGTGGATTTGAGTGCTTTGCGTCTTCAATACTTGGAAATGCAAACACTTTAAAATGATGGTATGCATCTGCCTACGCTCTATGAG	d:Fungi(1.0000),p:Chytridiomycota(0.9600),c:Spizellomycetes(0.7008),o:Spizellomycetales(0.5116)	Fungi	Chytridiomycota	Spizellomycetes	_	_	_
OTU719	TGGCTCTTGCATCGATGAAGAACGTAGCGAAGCGCGAAATGTAGTGTGAATCGCAGAACACTGTGAATCATCGAATCTTTGAACGCACATTGCGCCTCTCTCTCGAGGGGCATGCCTGTCTGAGCGTCATTTAAACCAATGGACCCCAATGGGTTGATCCCAGTGGGTTCCGTGTTGGGCCTCGCCTAAGGGCGTTGCCTCAAGACCATCAGTCTAACAGCGGACGAGTTCCTTTAGGACAGACCGTTGGATGACTATATTTCTGAA	d:Fungi(1.0000),p:Ascomycota(1.0000),c:Archaeorhizomycetes(1.0000),o:Archaeorhizomycetales(0.6600),f:Archaeorhizomycetaceae(0.4356),g:Archaeorhizomyces(0.2875)	Fungi	Ascomycota	Archaeorhizomycetes	Archaeorhizomycetales	_	_
OTU720	TGGTTCCGGCATCGATGAAGAACGCAGCGAAATGCGATAAGTAATGTGAATTGCAGAATTCCGTGAATCATCGAATCTTTGAACGCACATTGCGCCCTCTGGTATTCCGGAGGGCATGCCTGTCCGAGCGTCATTACAACCCTCAAGCCCGGCTTGCGTGTTGGGTCACCGTCCCGGCTTCCTCCCCGCCTGCGGGGAGTGGGACGGGGCCTGAAAGACAGTGGCGGCACCGTGTTCGGTCCTCAAGCGTATGGGGCTTTGTCACCC	d:Fungi(1.0000),p:Ascomycota(0.9900),c:Eurotiomycetes(0.8514),o:Eurotiales(0.4938)	Fungi	Ascomycota	Eurotiomycetes	_	_	_
OTU721	TGGTTCTGGCATCGATGAAGAACGCAGCGAAATGCGATAAGTAGTGTGAATTGCAGAATTCAGTGAATCATCGAATCTTTGAACGCACATTGCGCCCCTTGGTATCCCGAGGGGCATGCCTGTTCGAGCGTCATTTCACCCCTCAAGCCTGGCTTGGTGTTGGGCGACGTCCTCTTTGGGGACGCGCCTCAAAACGCTCGGCGGCGTGGCACCGGCTTTTAAGCGTAGCAGAATCTTATCTTTCGCTTTGAAAGTCGGGGCCACATC	d:Fungi(1.0000),p:Ascomycota(1.0000),c:Dothideomycetes(1.0000),o:Mytilinidales(1.0000),f:Gloniaceae(1.0000),g:Cenococcum(0.7700),s:Cenococcum_geophilum_SH1639590.08FU(0.3157)	Fungi	Ascomycota	Dothideomycetes	Mytilinidales	Gloniaceae	Cenococcum
OTU722	TGGTTCTGGCATCGATGAAGAACGCAGCGAAATGCGATAAGTAATGCGAATTGCAGAGTTTAGTGAATCATCGAATCTTTGAACGCACATTGCGCCTACTAGTATTCTGGTAGGCATGCCTGTTCGAGCGTCATTTCAACCCTCAAGCCTATAAGTGCTTGGTGTTGGGGTACTTCTGCAGCTCTGCTGCAGGCCCTGAAGACAAGTGGCAGACCTCTGCGGTGCTCCAGCGTAGTACTATTCTCGCTGAAGAGACACCTGTAGCTG	d:Fungi(1.0000),p:Ascomycota(0.9400),c:Sordariomycetes(0.7802)	Fungi	Ascomycota	Sordariomycetes	_	_	_
OTU723	TGGCTTTCGCATCGATGAAGAACGCAGCGAACGTGCGAAACGTAATGTGAATTGCAGAATTCAGTGAATCATCGAATCTTTGAACGCATCTTGCGCTCCTTGGCATTCCGAGGAGCATGCCTGTTTGAGTGTCGTGAATACCCCTCAACTTCAATCTTTGTTGAATGAAGTTGGATGTGGATGCTGTTGTGTGCTGATACGACTCATCCTAAATGCATTAGCGATCTGCCTTGGATCATGCAATGTGATAAGAAAAAAGCATTGCTG	d:Fungi(1.0000),p:Basidiomycota(1.0000),c:Agaricomycetes(1.0000),o:Geastrales(1.0000),f:Geastraceae(1.0000),g:Geastrum(0.6700)	Fungi	Basidiomycota	Agaricomycetes	Geastrales	Geastraceae	Geastrum
OTU724	TGGCTCTCGCATCGATGAAGAACGCAGCGAAATGCGATAAGTAGTGTGAATTGCAGAACTTTGTGAACCATCGAATCTTTGAACGCAAATTGCGCCTTCTTCCGGAAGGCATGTCTGTTTGAGGGCACCATTTAACAAATAATGTGCAGGGTTGTGTGTATACGCAACATATGTACACGTCGATGAGCTTTCCAAAAACGGTAGTTTTTGGTAGTGCATAATAAACAGCGTGGGCTTTTTTTTAATGCGAGTGTAATAAATTTTATG	d:Fungi(1.0000),p:Glomeromycota(1.0000),c:Paraglomeromycetes(0.9600),o:Paraglomerales(0.9216),f:Paraglomeraceae(0.6728),g:Paraglomus(0.4911)	Fungi	Glomeromycota	Paraglomeromycetes	Paraglomerales	Paraglomeraceae	_
OTU725	TGGCTCTCGCATCGATGAAGAACGCAGCGAATCGCGATATGTAATGTGAATTGCAGAATTCAGTGAGTCATCGAATCTTTGAACGCACATTGCGCCCTGTGGTATTCCGCAGGGCATGCCTGTTCGAGCGTCATTTCAACCCTCAAGCTCTGCTTGGTGTTGGGCCCTGCCCGCTCGCGGCCGGCCCTAAAGACAGTGGCGGTAGCGTCTAGCTCCAAGCGTAGTACAACTCTCGCTCTGGGCCTGGGCGGCAGCCTGCCAGAACCC	d:Fungi(1.0000),p:Ascomycota(1.0000),c:Leotiomycetes(0.9500),o:Helotiales(0.9025),f:Myxotrichaceae(0.8574),g:Oidiodendron(0.8145)	Fungi	Ascomycota	Leotiomycetes	Helotiales	Myxotrichaceae	Oidiodendron
OTU726	TGGTTCTGGCATCGATGAAGAACGCAGCGAAATGCGATAAGTAATGTGAATTGCAGAATTCAGTGAATCATCGAATCTTTGAACGCATATTGCGCCCCTTGGTATTCCGGGGGGCACACCTGTTCGAGCGCCATTTCGACCCTCAAGCACAGCTTGGTGTTGGGCGCGGTCCCGGGAGGGACCCGCCCGTAACTCGTAGGCGACCGCCGCCCGCGCCCCCAGCGTAGCAAGCTCACGCGTTCGCTCGGGGACGGCGCGTCTGGCCCG	d:Fungi(1.0000),p:Ascomycota(0.8500),c:Dothideomycetes(0.7225),o:Venturiales(0.6069),f:Venturiaceae(0.3095)	Fungi	Ascomycota	Dothideomycetes	_	_	_
OTU727	TGGTTCTGGCATCGATGAAGAACGCAGCGAAATGCGATAAGTAATGTGAATTGCAGAATTCAGTGAATCATCGAATCTTTGAACGCACATTGCACCCTCTGGCATTCCGGGGGGTATGCCTGTTCGAGCGTCATTACAACCCTCAAGCCTAGCTTGGTATTGGGTGTCACTGGCTAGGTGCTCCTTAAAATCAGTGGCGGTGCCATTCGGCCTCAAGCGTAGTAATGCTTCTCGCTTTTGAGGTTTAGGGTGTGTGCTTGCCAGCAA	d:Fungi(1.0000),p:Ascomycota(0.9300),c:Leotiomycetes(0.8184),o:Helotiales(0.5238)	Fungi	Ascomycota	Leotiomycetes	_	_	_
OTU728	TGGCTCTCACATCGATGAAGAACATAGCAAAGTGTGAAAATTAATGTGAATTGCAGAATTCAGTGAATCATCGAGTTTTTGAACGCATCTTGCACTTCTTGGTATTCCAAGGAGTATGTCTGGTTGAGTAATGTGAATATCTTATCAAACACTGTTGTGTTTGGAACTGAGTGATTGCCTCTTGTCTCTTTGAGGAGACTAGGGGAGGCTCACTTGAAATATAAGGGGACAAGGATTTGTGAGACTACACCTTGTCTATCAATGACT	d:Fungi(1.0000),p:Basidiomycota(0.9300),c:Tremellomycetes(0.2790)	Fungi	Basidiomycota	_	_	_	_
OTU729	TGGCTCTCGCATCGATGAAGAACGCAGCGAATTGCGATAAGTAATGTGAATTGCAGATTTCCAGTGAATCATCGAATCTTTGAACGCACCTTGCGCTCCTTGGTATTCCGAGGAGCATGCCTGTTTGAGTGTCATGTAACTATCAACCATGTCTCGATTGACTTTGAGCACATGGCTTGGATGTGGGGGTTGCTGGCTGCGAAAGCGGTCAGCTCTCCTTAAACGCATTAGCAAAGGGGTGTGCTATGGTCTTCTGGACGTGCACGG	d:Fungi(1.0000),p:Basidiomycota(1.0000),c:Agaricomycetes(1.0000),o:Boletales(1.0000),f:Boletaceae(1.0000),g:Boletellus(1.0000),s:Boletellus_chrysenteroides_SH1553568.08FU(1.0000)	Fungi	Basidiomycota	Agaricomycetes	Boletales	Boletaceae	Boletellus
OTU730	TGGTTCTCCCATCGATGAAGAACGCAGCGAAATGCGATAAGTAGTGTGAATTGCAGAATTCAGTGAATCATCGAATCTTTGAACGCACATTGCGCCCCCTGGCATTCCGGGGGGCATGCCTGTTCGAGCGTCATGAACGCACCTCGTGCCGTGGTCGTCAAAGAACGGCCTCTGCTCGGTCTTGGGCGCGAGGGGCCCACGTTTGGGCCCCTCCGCCCGCAATACAGTGGCTGACGTGCCGGGCGCCGTGAGCGTGATGACAACCTC	d:Fungi(1.0000),p:Ascomycota(1.0000),c:Pezizomycetes(1.0000),o:Pezizales(1.0000),f:Pyronemataceae(1.0000),g:Tarzetta(1.0000)	Fungi	Ascomycota	Pezizomycetes	Pezizales	Pyronemataceae	Tarzetta
OTU731	TGGTTTTGGCATCGATGAAGAACGCAGCGAAATGCGATAAGTAATGTGAATTGCAGAATTCAGTGAATCATCGAATCTTTGAACGCACATTGCGCCCCCTGGTATTCCGGGGGGCATGCCTGTTCGAGCGTCATGTAGTGGAAACTCAAGCACCTGCTTGGCCTTGGGAGCCCGCCCCGACAGGGGCGGCCCCCTAAACCCGTTGGCGGTGGCCTCGGGCCTCGAGCGTAGTGAAACATCCCGCTTTCGAGGACCCGCGGTCGACCG	d:Fungi(1.0000),p:Ascomycota(0.9000),c:Leotiomycetes(0.1710),o:Helotiales(0.0291)	Fungi	Ascomycota	_	_	_	_
OTU732	TGGTTCTGGCATCGATGAAGAACGCAGCGAAATGCGATAAGTAATGTGAATTGCAGAATTCAGTGAATCATCGAATCTTTGAACGCACATTGCGCCCTTTGGCATTCCGAGGGGCATGCCTGTTCGAGCGTCATCTAAACAATCAAGCACCGCTTGGTCTTGGGCTCAGGTCTGGCGACCGGCCCGCAACCCTTTAGCGGCACCGTCCGGCTCCAAGCGTAGCAAAAAAACTCGCTTCGGGACGTCGCGGCGGCGCTCGCTGGCAGC	d:Fungi(1.0000),p:Ascomycota(0.8600),c:Dothideomycetes(0.5332),o:Capnodiales(0.1920),f:Mycosphaerellaceae(0.0537)	Fungi	Ascomycota	_	_	_	_
OTU733	TGGTTCTGGCATCGATGAAGAACGCAGCGAAATGCGATAAGTAATGTGAATTGCAGAATTCAGTGAATCATCGAATCTTTGAACGCACATTGCGCCCTTTGGTATTCCGAGGGGCATGCCTGTTCGAGCGTCATTACAACCCTCAAGCCCAGCTTGGTGTTGGGCTTCTGTCGGACGAGACAGGCCCGAAAGTCAGTGGCGGCTCCCCCTAGCCTCAAGCGTAGAAAACGACAGCCTCGCCTTTGACGGTTGGATGCGTGTGAGCCT	d:Fungi(1.0000),p:Ascomycota(0.9000),c:Leotiomycetes(0.2430),o:Helotiales(0.0462)	Fungi	Ascomycota	_	_	_	_
OTU734	TGGCTCTCGCATCGATGAAGAACGCAGCGAAATGCGATAAGTAATGTGAATTGCAGAATTCAGTGAATCATCGAATTTTTGAACGCACCTTGCGCTCCCTGGTATTCCGGGGAGCACGCCTGTTCGAGTGTCGTGAAATTCTCAAACTGAGATGCTTTTTTGTTTCTCGGCTTGGTGTTGGGCTTTGCAGTCCCCTTTGATTGGGATGGCTGGCCTCAAAAGCATTAGCTGGCTTTTCATGTGGCATTGGTTCTACTCAGCGTGATA	d:Fungi(1.0000),p:Basidiomycota(1.0000),c:Agaricomycetes(1.0000),o:Cantharellales(0.9400),f:Clavulinaceae(0.8836),g:Membranomyces(0.8306)	Fungi	Basidiomycota	Agaricomycetes	Cantharellales	Clavulinaceae	Membranomyces
OTU735	TGGTTCTGGCATCGATGAAGAACGCAGCGAAATGCGATAAGTAATGTGAATTGCAGAATTCAGTGAATCATCGAATCTTTGAACGCACATTGCGCCCCTTGGTATTCCGGGGGGCATGCCCGTTCGAGCGTCATTTCACCACTCAAGCCTGGCTTGGTGTTGGGCCCCGGGGGCGACCCGGGCCCCAAAGTCGTCGGCTGGAAACCCCTGATCGCAGCGTCGTGATTCTAATCGAATTCGCTGGCGGGACGGGGGCTCCGCGCCGTG	d:Fungi(1.0000)	Fungi	_	_	_	_	_
OTU736	TGGCTCTCGCATCGATGAAGAACGCAGCGAAATGCGATAAGTAATGTGAATTGCAGAATTCAGTGAATCATCGAATCTTTGAACGCACCTTGCACCCTTTGGCATTCCGAAGGGTATGCTCGTTTGAGTGTCATTGTACTCTCACACTCCCAATGCTTTTGGATTGGGAGCGGTGGACTTGGGTGTTGCTGCTTTACGGTGGCTCGCCTCAAATGGAGTAGTGCAACTCTTGGTTGGACATAGTACGGCGTGATAAGTGTCTTCGCC	d:Fungi(1.0000),p:Basidiomycota(1.0000),c:Agaricomycetes(1.0000),o:Sebacinales(1.0000),f:Sebacinaceae(1.0000),g:Sebacina(1.0000)	Fungi	Basidiomycota	Agaricomycetes	Sebacinales	Sebacinaceae	Sebacina
OTU737	TGGTTCTCGCATCGATGAAGAACGCAGCGAATTGCGATATGTAATGTGAATTGCAGAATTCAGTGAATCATCGAATCTTTGAACGCACCTTGCGCCCTTTGGTTACTCCGAAGGGCATGCCTGTTTGAGAGTCATTATTAATTCTTCAACCTTGGGGGAGAGTTGTCTTTCTCAAGGCTTGGATCATGGAGTTTGCTGGCATCTTGCTGGCTCCTCTCAAATGCATTAGCAAAGAACCGTCAAGGGAAAACGGCTCTGGTTTGATAA	d:Fungi(1.0000),p:Basidiomycota(1.0000),c:Agaricomycetes(1.0000),o:Agaricales(0.8500),f:Clavariaceae(0.6630)	Fungi	Basidiomycota	Agaricomycetes	Agaricales	Clavariaceae	_
OTU738	TGGCTCTCGCATCGATGAAGAACGCAGCGAAATGCGATACGTAATGTGAATTGCAGAATTCAGTGAATCATCGAATCTTTGAACGCACCTTGCGCCCCTTGGCATTCCGAGGGGCACACCCGTTTGAGTGTCGTGACATTCTCAAAAAGAACCCTTCTTGGTCTCGCGATCGGGAAAGGCCTCTTTTTGGACTTTGGAGGCTATTGCTGGTCCCCCCTTGATAGCCAGCTCCTCTTAAATGAATTAGTAGGGACCACTTTGCCGACC	d:Fungi(1.0000),p:Basidiomycota(1.0000),c:Agaricomycetes(1.0000),o:Russulales(1.0000),f:Russulaceae(1.0000),g:Russula(0.9700)	Fungi	Basidiomycota	Agaricomycetes	Russulales	Russulaceae	Russula
OTU739	TGGTTCTGGCATCGATGAAGAACGCAGCGAAATGCGATAAGTAATGTGAATTGCAGAATTCAGTGAATCATCGAATCTTTGAACGCACATTGCGCCCTCTGGTATTCCGGGGGGCATGCCTGTTCGAGCGTCATTAAGTCCAATCCAGCCCGGCTGGGTGTTGGGCGCCGCGGTGTCTCACGCCGCGCGCCTTAATGTCGCCGGCCGCGCCGACCGTCTCCTGGCGTCGTGATTATCATCGCTTCGGAGGACGGGCGGACGCGTGCC	d:Fungi(1.0000),p:Ascomycota(0.9800)	Fungi	Ascomycota	_	_	_	_
OTU740	TGGCTCTCGCATCGATGAAGAACGCAGCGAAATGCGATACGTAATGTGAATTGCAGAATTCAGTGAATCATCGAATCTTTGAACGCATATTGCGCTCTCTGGTATTCCGGGGAGCATGCCTGTTTCAGCATCATTTGAACACCTCAAATCCATTTTGGATGGTTTTGGAAATTGGGCTTTCTCTGTTGTGTGGCAAACACAACTAGCCTGAAATGTGTGACAAATAAATGCAAGAAATCATGTGGACGCTTTGTTGCAAAAGACGAA	d:Fungi(1.0000),p:Mucoromycota(0.9700),c:Endogonomycetes(0.9409),o:GS21(0.9127)	Fungi	Mucoromycota	Endogonomycetes	_	_	_
OTU741	TGGTTCTGGCATCGATGAAGAACGCAGCGAAATGCGATAAGTAATGTGAATTGCAGAATTCAGTGAATCATCGAATCTTTGAACGCATATTGCGCCCCTTGGCATTCCGGGGGGCACACCTGTTCGAGCGCCATTTCGACCCTCAAGCACAGCTTGGTGTTGGGCACGGTCCCGGCGGACCCGCCCGTAACTCGTAGGCGGCCGACGCCCGCGCCCCCAGCGTAGCAAGCTCACGCGTTCGCTCGGGGACGGCGCGCCCGGCCGGCC	d:Fungi(1.0000)	Fungi	_	_	_	_	_
OTU742	TGGCTCTCGCATCGATGAAGAACGCAGCGAAATGCGATAAGTAATGTGAATTGCAGAATTCAGTGAATCATCGAATCTTTGAACGCACCTTGCGCTCCTTGGTATTCCGAGGAGCATGCCTGTTTGAGTGTCTTGAAGTCATCAACCCGAACCGTTTTACCGCGGCCAAAGGTTGGACGTGGGGCGTGCTGCCGCAAGGCTGCTCCCCTCAAATGCGTCGGTTGGGCCTGTGGGTCGAACTCGAAAGGGCGTTGTACCATCCTCGCT	d:Fungi(1.0000),p:Basidiomycota(0.8800),c:Agaricomycetes(0.7744),o:Trechisporales(0.5808),f:Hydnodontaceae(0.2730),g:Trechispora(0.1283)	Fungi	Basidiomycota	Agaricomycetes	_	_	_
OTU743	TGGTTCTGGCATCGATGAAGAACGCAGCGAAATGCGATAAGTAGTGTGAATTGCAGAATTCCGTGAATCATCGAATCTTTGAACGCACATTGCGCCTATTGGTATTCCAATAGGCATGCCTGTTCGAGCGTCATTTGAATCTTCAAGCCTTGCTTGGTGTTGGGTGCTGTCTCGACGAAACCTTTTTTTGGTTCTACAGACTCGCCTTGAATAAATTGGCAGCCGGCAATTGGGTGTTGGAGCGCAGCACAATTTGCGTTCTCAGCC	d:Fungi(1.0000),p:Ascomycota(1.0000),c:Dothideomycetes(1.0000),o:Pleosporales(0.9900)	Fungi	Ascomycota	Dothideomycetes	Pleosporales	_	_
OTU744	TGGTTCCGGCATCGATGAAGAACGCAGCGAAATGCGATAAGTAATATGAATTGCAGAATTCAGTGAATCATCGAGTCTTTGAACGCACATTGCGCCCGCCAGTTACTCTGGCGGGCATGCCTGTCCGAGCGTCATTACAACCCTCGAGCCCCCAGGCTCGGCGTTGGGGCGCGCGAGGGGGAGAGGGGTCTGTCTCCCCGGTCTCCTCGTCATCCCACTCGCGGCCCCAAAATACAGTGGCCCACCCGCCCGGGACGCCCCCTGCGT	d:Fungi(1.0000)	Fungi	_	_	_	_	_
OTU745	TGGTTCTGGCATCGATGAAGAACGCAGCGAAATGCGATAAGTAATGTGAATTGCAGAATTCAGTGAATCATCGAATCTTTGAACGCACATTGCGCCCGCCAGTATTCTGGCGGGCATGCCTGTTCGAGCGTCATTTCAACCCTCAAGCTCCGGCTTGGTGTTGGGGATCGGCAGCCCGGCTTCGCGCCGACGCCGTCCCCCAAATGCAGTGGCGGTCACGCTGTAGCTTCCTATGCGTAGTAGCACACCTCGCACTGGAGAGCAGCG	d:Fungi(1.0000),p:Ascomycota(1.0000),c:Sordariomycetes(1.0000),o:Hypocreales(1.0000),f:Nectriaceae(0.9900),g:Mariannaea(0.9801),s:Mariannaea_samuelsii_SH1506677.08FU(0.5979)	Fungi	Ascomycota	Sordariomycetes	Hypocreales	Nectriaceae	Mariannaea
OTU746	TGGTTCTGGCATCGATGAAGAACGCAGCGAAATGCGATAAGTAATGTGAATTGCAGAATTCAGTGAATCATCGAATCTTTGAACGCACATTGCGCCCCTTGGCATTCCGAGGGGCATGCCCGTTCGAGCGTCATTACAACCCTCAAGCCTCGCTTGGTGTTGGGGCCTGCCGTCACCGGCAGCCCCTAAAATCAGCGGCGGTGCCATCGGGCTCTACGCGGAGTAATCCTTCTCGCGACAGGGTCCTGGTGCGCGCTTGCCGTCAAC	d:Fungi(1.0000),p:Ascomycota(0.9400),c:Leotiomycetes(0.7426),o:Helotiales(0.5421),f:Helotiales_fam_Incertae_sedis(0.2710),g:Leohumicola(0.1328)	Fungi	Ascomycota	Leotiomycetes	_	_	_
OTU747	TGGTTCCCGCATCGATGAAGAACGCAGCGAAATGCGATAAGTAATGTGAATTGCAGAATTCAGTGAATCATCGAATCTTTGAACGCACATTGCGCCCTTTGGCATTCCGAAGGGCATGCCTGTTCGAGCGTCATGATAAAATCTCAAGCCTTTGCTTGGTATTGGGTTTTCGTCTCTCCTTGTTTCTGTACAGGTAGAGTGACGTGCCTGAAAATTAATGGCGGTGCCTCAATAGACTCAAGCGTAGCAGACTGACTCGCTTTGGAG	d:Fungi(1.0000),p:Ascomycota(1.0000),c:Geoglossomycetes(1.0000),o:Geoglossales(1.0000),f:Geoglossaceae(0.8700),g:Geoglossum(0.7569)	Fungi	Ascomycota	Geoglossomycetes	Geoglossales	Geoglossaceae	Geoglossum
OTU748	AGGCTCCTACATCGATGACGAGCGCAGCGAAATGTGATAATTGATGTGAATTGCAGAAGTACACGAATCATCGAAACCTTGAACGCATACTGCGCCTGAGAGCCTGTCTCTTGGGCATATTTGTTTGAGTGTCAGCTTATCTATCCTCGCATTAAATTAATGCGGATTTGAGAGTATAGGTTACCTAGTAATCCATTCTCTTTAAATATATTAGTCTGGCATGCTATTAAATTATCTATTGCCTGAGTAAAAATTTAATTGGAGATT	d:Fungi(1.0000),p:Basidiomycota(0.7800),c:Agaricomycetes(0.5148),o:Agaricales(0.2162),f:Amanitaceae(0.0195),g:Amanita(0.0018)	Fungi	Basidiomycota	_	_	_	_
OTU749	TGGCTCTCGCATCGATGAAGAACGCAGCAAATTGCGAAAATTAATGTGCATTGCAGTACGTGAATCATCGAGTCTTTGAACGCAACTTGCACTCTAGGTTCTCCTAGAGTATGCCTATTTGAGTATCGGTACACCCCACTCAAACCGCTCAGAGTTTGGATCTGATGAGTCGTGTGTGCGCATGCGCGCGCATCGACTTGAAGTGTACACTGAATCGGGCCTATGCATACTGTGCATGCGGTACTGACGTGATAGTCTTTTTCATGG	d:Fungi(1.0000),p:Kickxellomycota(1.0000),c:GS19(0.9900),o:GS19(0.9801)	Fungi	Kickxellomycota	_	_	_	_
OTU750	TGGTTCTGGCATCGATGAAGAACGCAGCGAAATGCGATAAGTAGTGTGAATTGCAGAATTCAGTGAATCATCGAATCTTTGAACGCACATTGCGCCCTTTGGTATTCCTTAGGGCATGCCTGTTCGAGCGTCATCTAAACCCTCAAGCACTGCTTGGTGTTGGGCGTCTTTGTCCCGCCTCTGGCGCGGACTCGCCTTAAAATCATTGGCAGCCTGTGTATTGGCTTCGAGCGCAGCAGACTCGCGCATCGTCCCCTCTAGCACAGG	d:Fungi(1.0000),p:Ascomycota(1.0000),c:Dothideomycetes(0.9900),o:Pleosporales(0.9801),f:Didymellaceae(0.9507),g:Phoma(0.9127)	Fungi	Ascomycota	Dothideomycetes	Pleosporales	Didymellaceae	Phoma
OTU751	TGGTTCTGGCATCGATGAAGAACGCAGCGAAATGCGATAAGTAATGTGAATTGCAGAATTCAGTGAATCATCGAATCTTTGAACGCACATTGCGCCCGCCAGCATTCTGGCGGGCATGCCTGTTCGAGCGTCATTTCAACCCTCGAGCCCGACTCTTCGGAGGACGGCCCGGTGTTGGGGACCGGCAGACTGCCCCGCGCCTCCGGGCGTGGGACGCCGCCCCCGAAATTTAGTGGCGGCCCTTCGAGGCGACCTCTGCGTAGTAAC	d:Fungi(1.0000),p:Ascomycota(0.9000),c:Sordariomycetes(0.6750),o:Hypocreales(0.5063),f:Cordycipitaceae(0.3797),g:Simplicillium(0.2810)	Fungi	Ascomycota	Sordariomycetes	_	_	_
OTU752	TGGTTCTGGCATCGATGAAGAACGCAGCGAAATGCGATAAGTAGTGTGAATTGCAGAATTCAGTGAATCATCGAATCTTTGAACGCACATTGCGCCCCTTGGTATTCCATGGGGCATGCCTGTTCGAGCGTCATTTACACCCTCAAGCTCTGCTTGGTGTTGGGCGTCTGTCCCCCCCTCCATGGTTGGGACTCGCCCTAAAGGTATTGGCAGCGGTCCTGTTAGGCCTCCTAATCGCGCAGCACTGTTCGCGCTTCTTGGAGCCTG	d:Fungi(1.0000),p:Ascomycota(1.0000),c:Dothideomycetes(1.0000),o:Pleosporales(1.0000)	Fungi	Ascomycota	Dothideomycetes	Pleosporales	_	_
OTU753	TGGTTCTCGCATCGATGAAGAACGCAGCGAAATGCGATAAGTAATATGAATTGCAGATTTTCGTGAATCATCGAATCTTTGAACGCACATTGCGCCCTTTGGTATTCCAAAGGGCATGCCTGTTTGAGCGTCATTTCTCTCTCAAATCTTCGGATTTGGTTTTGAGTGATACTCTTAGTCAGACTAGGCGTTTGCTTGAAATGTATTGGCATGAGTGGTACTAGATAGTGCTAAACTGATTCAATGTATTAGGTTTATCCAACTCGT	d:Fungi(1.0000),p:Ascomycota(0.9900),c:Saccharomycetes(0.9801),o:Saccharomycetales(0.9703),f:Saccharomycetales_fam_Incertae_sedis(0.8151),g:Candida(0.6846),s:Candida_boleticola_SH1516583.08FU(0.1712)	Fungi	Ascomycota	Saccharomycetes	Saccharomycetales	_	Candida
OTU754	TGGCTCTGGCAACGATGAAGAACGCAGCGAAACGCGAAAGGTAATGCGAATTGCAGAATCAGTGAGTCATCGAATCTTTGAACGCACATTGCGCCTCTCGGTATTCCGGGAGGCACGCCTGTTCGAGCGCCATTACACACTCCAAGCCTGGCTTGATGTTGGACGATGCGAAGCCTGCCGGGCCATTTTTGGACCGGTTTTGGGGAGCGCACGTCTGGAACGCGTGGGCGTCCGGTCTGTCGAGACACCGCGAGCGTAGCAAGGCTT	d:Fungi(1.0000),p:Ascomycota(0.8000),c:Dothideomycetes(0.5920),o:Venturiales(0.4381),f:Sympoventuriaceae(0.3242),g:Verruconis(0.1264)	Fungi	Ascomycota	_	_	_	_
OTU755	TGGCTCTCGCATCGATGAAGAACGCAGCGAAATGCGATAAGTAATGTGAATTGCAGAATTCAGTGAATCATCGAATCTTTGAACGCATCTTGCACCCTTTGGTATTCCGAAGGGTATGCCTGTTTGAGTGTCGTTGAATTCTCAAAAGAACCTAGGTTTCGATCAGGGCTCTTTTGGACTGTGAGGGCTGCTGGTCTCTTTAGATCAGACTCCCTTTAAATACATTAGTGGTTACCGATCCGCTTCCACTTTGGTGTGATAGGTCTA	d:Fungi(1.0000),p:Basidiomycota(1.0000),c:Agaricomycetes(1.0000),o:Agaricales(1.0000)	Fungi	Basidiomycota	Agaricomycetes	Agaricales	_	_
OTU756	TGGTTCTCGCATCGATGAAGAACGCAGCGAAACGCGATAGTTAATGTGAATTGCAGAATTCAGTGAATCATCGAGTCTTTGAACGCATATTGCACCTAATGGTATTCCATTAGGTATGTCTGTTTGAGCGTCATTACAACTCCTTCAACGAAAAGTTGGTTATGGGTTCTGTTTTATAACAGGCTTTAAAGTTGTATGCTCTGCAGGCTGCTTTGCCAAACCAAAACATAGTACCAATTTCTTTGTTTCTAGTGAGGCTTTGCAAGC	d:Fungi(1.0000),p:Ascomycota(0.9600),c:Orbiliomycetes(0.9024),o:Orbiliales(0.8483),f:Orbiliaceae(0.7974),g:Orbilia(0.3030)	Fungi	Ascomycota	Orbiliomycetes	Orbiliales	Orbiliaceae	_
OTU757	TGGCTCTCCCATCGATGAAGAACGCAGCGAACTGCGATACGTAATGTGAATTGCAGAATTCAGTGAATCATCGAATCTTTGAACGCATCTTGCGCCGCTCGGTTTTCCGAGGGGCACGTCTGTTTGAGTGTCACGTTAATCTATCACCCACCTTTTGGTGAAGTGGACTTGGACTGTGCTGTCATTTATTTGACGGCTCGTCTCGAAATGCATTGTTGCCTGCAGAGTCTTGCGCGGAGCGAGACTGATGAAACGGTGTGATATTTA	d:Fungi(1.0000),p:Basidiomycota(1.0000),c:Agaricomycetes(1.0000),o:Auriculariales(1.0000)	Fungi	Basidiomycota	Agaricomycetes	Auriculariales	_	_
OTU758	TGGTTCTGGCATCGATGAAGAACGCAGCGAAATGCGATAAGTAATGTGAATTGCAGAATTCAGTGAATCATCGAATCTTTGAACGCACATTGCGCCCCTTGGTATTCCGAGGGGCATACCTGTTCGAGCGTCATTATAACCACTCAAGCCTAGCTTGGTATTGGGGTTCGCGGTCTCGCGGCCCTTAAAATCAGTGGCGGTGCCATTTGGCTCTAAGCGTAGTAATTTGTCTCGCTATTGGGTCCAGTGGTTGCTTGCCAATAACCC	d:Fungi(1.0000),p:Ascomycota(1.0000),c:Leotiomycetes(1.0000),o:Helotiales(1.0000),f:Leotiaceae(0.6000),g:Pezoloma(0.3600),s:Pezoloma_ericae_SH1523755.08FU(0.0900)	Fungi	Ascomycota	Leotiomycetes	Helotiales	_	_
OTU759	TGGTTCCGGCATCGATGAAGAACGCAGCGAAATGCGATAAGTAATGTGAATTGCAGAATTCCGTGAATCATCGAATCTTTGAACGCACATTGCGCCCCCTGGTATTCCGGGGGGCATGCCTGTCCGAGCGTCATTGCACACCCCTCAAGCCCGGCTTGTGTGTTGGGACCCGTGGCCCCCTTACCCCCCTTGGTCGGGCGGGTAGGTCTTGGGCTGCGGGCCTGGAATGCAGTGGCGGCGTCGTGATCCCGGTGCCCCGAGTGTATG	d:Fungi(1.0000),p:Ascomycota(0.9800),c:Eurotiomycetes(0.6762),o:Onygenales(0.3111),f:Onygenaceae(0.1089),g:Ascocalvatia(0.0229),s:Ascocalvatia_alveolata_SH1243804.08FU(0.0048)	Fungi	Ascomycota	Eurotiomycetes	_	_	_
OTU760	TGGTTCTGGCATCGATGAAGAACGCAGCGAAATGCGATAAGTAATGTGAATTGCAGAATTTAGTGAATCATCGAATCTTTGAACGCACATTGCGCCCTCTGGTATTCCAGAGGGCATGCCTGTTCGAGCGTCATTATATCCTCAAGCTCTGCTTGGTATTGAGTGTCACCTAGCATGGTGTACTTAAAATTCAGTGGCAGTGCCATCGGCCTCTCAGCGGAGTAATCATTTCTCGCTGGGGAGGTTTGAGTAGGTGCCTGCCAGCAA	d:Fungi(1.0000),p:Ascomycota(0.9800),c:Leotiomycetes(0.8820),o:Helotiales(0.7938)	Fungi	Ascomycota	Leotiomycetes	Helotiales	_	_
OTU761	TGGCTCTCGCATCGATGAAGAACGTAGCGAAATGCGATAAGTAGTGTGAATTGCAGAATCCGTGAATCATCGAATCTTTGAACGCAAATTGCACTCCCTGGTATTCCGGGGAGTATGCCTGTTTGAGGGTCGGCTTATATAAAATCGATATATTGCTTTTTGTGATGTGTCGGAATTGGGTAGTCTTAATCATCCTTTCGGGTTTAAGAGGCCTGAAATTGATATTTTTACGCATCTTTCTGACGTGTAAATCCTTACCTCGTCTTC	d:Fungi(1.0000),p:Glomeromycota(0.9500),c:Glomeromycetes(0.8550),o:Glomerales(0.7695),f:Glomeraceae(0.6541)	Fungi	Glomeromycota	Glomeromycetes	Glomerales	Glomeraceae	_
OTU762	TGGCTCTCGCATCGATGAAGAACGTAGCGAAGTGCGATATGTAGTGTGAATTGCAGAATTCCGTGAATCATCGAATTTTTGAACGCAAATTGCACTCTCCGGCTTTCCGGGAGAGTATGCCTGTTTGAGGGTCAGCCTAAAAAAATCGACATTGTTGCTGTTTCATGGTAACTTTCGTCGGAGATTGGGTCATCTTAAACCCTTTCGGTTTAAGAGACTTAAAATTTTGTTTAAGATTCCACGAACGTTTCTAAGATTTTTTTTTCT	d:Fungi(1.0000),p:Glomeromycota(1.0000),c:Glomeromycetes(0.6000),o:Glomerales(0.3600),f:Glomeraceae(0.2160)	Fungi	Glomeromycota	_	_	_	_
OTU763	TGGTTCTGGCATCGATGAAGAACGCAGCGAAATGCGATAAGTAATGTGAATTGCAGAATTCAGTGAATCATCGAATCTTTGAACGCACATTGCGCCCTTTGGTATTCCGAGGGGCATGCCTGTTCGAGCGTCATTTCAAACCATCAAGCCCGGCTTGGTCTTGGACGCGGTCCCTGGGGACCCGTCCGCAACCCGTCGGCGGTACCGTCCGGCCTCAAGCGTAGCAAGACACCTCGCTTAGGGAGCCCGCGGCGGCGCCTGCCAGAG	d:Fungi(1.0000)	Fungi	_	_	_	_	_
OTU764	TGGCTCTCGCATCGATGAAGAACGCAGCGAAATGCGATACGTAATGTGAATTGCAGAATTCAGTGAATCATCGAATCTTTGAACGCATATTGCGCTCTCTGGTATTCCGGAGAGCATGCTTGTTTGAGTATCAGTAAACACCTCAGATCTTCTTTTTTTTTTTTAAGAAAGGGAGGTTTGGATTTGAGTGATCCCAACGTTTTCGTTAATGGCGGGCCGCTTGAAATGCAGGTGCAGCTGAACATTCTTCTGAGCTAAAAGCATATT	d:Fungi(1.0000),p:Mortierellomycota(1.0000),c:Mortierellomycetes(1.0000),o:Mortierellales(1.0000),f:Mortierellaceae(1.0000),g:Mortierella(1.0000)	Fungi	Mortierellomycota	Mortierellomycetes	Mortierellales	Mortierellaceae	Mortierella
OTU765	TGGTTCTGGCATCGATGAAGAACGCAGCGAAATGCGATAAGTAATGTGAATTGCAGAATTCAGTGAATCATCGAATCTTTGAACGCACATTGCGCCCTTTGGCATTCCGAAGGGCATGCCCGTTCGAGCGTCATTACACCACTCAAGCCTGGCTTGGTATTGGGCGGCGGGGATCCCCCGCGCCCCTGATTCATCGGCTGGACGGTTCGAATCTCAGCGTTGTGGTTTAATCAAATCGCTGGCGAAGACGACCGGACGCGCCGTAAA	d:Fungi(1.0000)	Fungi	_	_	_	_	_
OTU766	TGGCTCTCGCATCGATGAAGAACGCAGCGAAATGCGATAAGTAATGTGAATTGCAGAATTCAGTGAATCATCGAATCTTTGAACGCACCTTGCGCTCCTTGGTATTCCTTGGAGCATGCCTGTTTGAGTATCATGAAATCTTCAAAGTAAACCTTTTGTTAATTCAATGGGCTCTCTACTTTGGTATTGGAGGTCTTTGCAGCTTCACACCTGCTCCTCTTAGTTCATTAGCTGGATCTCAGTGTTATGCTTGGTTCCACTCGGCGT	d:Fungi(1.0000),p:Basidiomycota(1.0000),c:Agaricomycetes(1.0000),o:Cantharellales(1.0000),f:Ceratobasidiaceae(1.0000),g:Ceratobasidium(0.5500)	Fungi	Basidiomycota	Agaricomycetes	Cantharellales	Ceratobasidiaceae	_
OTU767	TGGCTCTCGCTTCGATGAATAACGCAGCGAAATGCGATACGTAATGTGAATTGCAGAATTCAGTGAATCACCGAATCTTTGAACGCATATTGCGCTCTTTGGTATTCCGAAGAGCATGCTTGTTTTAGTATCAGTAAACACCTCAAAGCCTTTGGATTTTTTTTGAAAGCTTTGGACTTGAGCAATCCCAACACCAATCTTTTTTTAAGATTGGTGGCGGGTTGCTTGAAATGTAGGTGCAGCTGGACATTCTCCTGAGCTAAAAGC	d:Fungi(1.0000),p:Mortierellomycota(1.0000),c:Mortierellomycetes(1.0000),o:Mortierellales(1.0000),f:Mortierellaceae(0.9900),g:Mortierella(0.8712)	Fungi	Mortierellomycota	Mortierellomycetes	Mortierellales	Mortierellaceae	Mortierella
OTU768	TGGCTCTCGCATCGATGAAGAACGCAGCGAAATGCGATAAGTAATGTGAATTGCAGAATTCAGTGAATCATCGAATCTTTGAACGCACCTTGCGCTCCTTGGTATTCCGAGGAGCATGCCTGTTTGAGTGTCATTAAATTCTCAACCTTCTTATGAATGGTTGGAGCTGGGAGTCTGCGGGCGTTTATCTCGTCCGCTCTCCTGAAATGCATTAGCTGGGCTTGGGTCTATCTGCTAGCGGTGATAACTATCGACGCTGACGGTCCA	d:Fungi(1.0000),p:Basidiomycota(1.0000),c:Agaricomycetes(1.0000),o:Agaricales(0.9500),f:Bolbitiaceae(0.5795),g:Galerella(0.3535),s:Galerella_nigeriensis_SH1180139.08FU(0.2156)	Fungi	Basidiomycota	Agaricomycetes	Agaricales	_	_
OTU769	TGGTTCTGGCATCGATGAAGAACGCAGCGAAATGCGATAAGTAATGTGAATTGCAGAATTCAGTGAATCATCGAATCTTTGAACGCACATTGCGCCCCTTGGTATTCCGGGGGGCATGCCTGTTCGAGCGTCATTTCAACCCTCACGCGTAGCGTGGTCTTGGGCTCTGCCGGCAACGGCTTGCCTTAAAATCAGTGGCGGTGCCATCGAGCTCTACGCGTAGTAATAAACCCCTCGCGTGTGAGTCTCGGCGGTCGCTTGCCAGCA	d:Fungi(1.0000),p:Ascomycota(1.0000),c:Leotiomycetes(1.0000),o:Helotiales(1.0000)	Fungi	Ascomycota	Leotiomycetes	Helotiales	_	_
OTU770	TGGTTCTGGCATCGATGAAGAACGCAGCGAAATGCGATAAGTAGTGTGAATTGCAGAATTCAGTGAATCATCGAATCTTTGAACGCACATTGCGCCCCTCGGTATTCCGTGGGGCATGCCTGTTCGAGCGTCATTGTCAACCTCAAGCGCAGCTTGGTGTTGGGCGTCTGTCTCGCCTCCGTGCGCGGACTCGCCCCAAAGTCATTGGCAGCGGTCTTGCCGGCTTCATCGCGCAGCACATTTGCGCTGGAGGAGCCCCGGCGGATC	d:Fungi(1.0000),p:Ascomycota(0.9800),c:Dothideomycetes(0.9506),o:Pleosporales(0.9031),f:Periconiaceae(0.6051),g:Periconia(0.3691),s:Periconia_byssoides_SH1573185.08FU(0.1292)	Fungi	Ascomycota	Dothideomycetes	Pleosporales	_	_
OTU771	TGGCTCTCGCATCGATGAAGAACGCAGCGAAATGCGATAAGTAATGTGAATTGCAGAATTCAGTGAATCATCGAATCTTTGAACGCACCTTGCGCTCCTTGGTATTCCGAGGAGCATGCCTGTTTGAGTGTCATTAATATATATATCAAACTTCTCTTATTGAGTGGTTTGGATGTGGGGGTTTGCTGGCCTTTTTAAAAGGTTCAGCTCTCCTGAAATGCATTAGCAGAACGAACCTGTTCATTGGTGTGATAACTATCTACGCTA	d:Fungi(1.0000),p:Basidiomycota(1.0000),c:Agaricomycetes(1.0000),o:Agaricales(1.0000),f:Cortinariaceae(1.0000),g:Cortinarius(1.0000),s:Cortinarius_umbrinolens_SH1545300.08FU(0.4900)	Fungi	Basidiomycota	Agaricomycetes	Agaricales	Cortinariaceae	Cortinarius
OTU772	TGGTTCTGGCATCGATGAAGAACGCAGCAAAATGCGATAAGTAGTGTGAATTGCAGAATTCAGTGAATCATCGAATCTTTGAACGCACATTGCGCCCTTTGGTATTCCTTAGGGCATGCCTGTTCGAGCGTCATTTTCACCTTCAAGCACAGCTTGGTGTTGGGCGTCTGTCCCCCGCGGACTCGCCTCGAAACTATTGGCAGCCACTCCAGCGGCTTTGAGCGCAGCAGAATTGCGTCTCTTGCGGCGAGGGGGGGCATCCATAAG	d:Fungi(1.0000),p:Ascomycota(1.0000),c:Dothideomycetes(1.0000),o:Pleosporales(1.0000)	Fungi	Ascomycota	Dothideomycetes	Pleosporales	_	_
OTU773	TGGTTCTCGCATCGATGAAGAACGCAGCGAATTGCGATATGTAATGTGAATTGCAGAATTCAGTGAATCATCGAATCTTTGAACGCACATTGCACCCTCTGGTATTCCGGAGGGTATGCCTGTTTGAGTGTCATTAATATATCAACACAGGCAAGTTTTTTCAAGACTTGCTCTGCTGTTTGGATGTTGAAGGCTTTGCTGGCATGATGTATTTCTGTCAGCTCCTTTTAAATTCATTAGCAGGAACCTTTGCAGGACTGGCTTCAG	d:Fungi(1.0000),p:Basidiomycota(0.9800),c:Agaricomycetes(0.9604),o:Agaricales(0.9124),f:Clavariaceae(0.8668),g:Clavaria(0.8234)	Fungi	Basidiomycota	Agaricomycetes	Agaricales	Clavariaceae	Clavaria
OTU774	TGGTTCCGGCATCGATGAAGAACGCAGCGAAATGCGATAAGTAATGTGAATTGCAGAATTCAGTGAATCATCGAGTCTTTGAACGCACATTGCGCCCCCTGGTATTCCGGGGGGCATGCCTGTCCGAGCGTCATTGCTGCCCTCAAGCACGGCTTGTGTGTTGGGCCCTCGTCCCCCCCAGTCTGGGGGACGGGCCCTAAAGGCAGCGGCGACACCGCGTCTGGTCCTCGAGCGTATGGGGCTTTGTCACCCGCTCCCAGGCCCAGC	d:Fungi(1.0000),p:Ascomycota(1.0000),c:Eurotiomycetes(1.0000),o:Eurotiales(1.0000),f:Aspergillaceae(0.9200),g:Penicillium(0.8096),s:Penicillium_cryptum_SH1164468.08FU(0.3076)	Fungi	Ascomycota	Eurotiomycetes	Eurotiales	Aspergillaceae	Penicillium
OTU775	TGGCTCTGGCATCGATGAAGAACGCAGCGAAATGCGATAAGTAATGTGAATTGCAGAATTCAGTGAATCATCGAATCTTTGAACGCACATTGCACCCTCTGGTATTCCGGGGGGTATGCCTGTTCGAGCGTCATTGCAACCCTCAAGAGCTGCTTGGTATTGGATGTCACTGTTATAGTGCATCTCAAAGTTATTGGTGGCAGCATTAAGCTTCGTGTGCAGTAAATTTCTCGCTATGGAGTTGATGTCTGACTCCTAGAACCCCCA	d:Fungi(1.0000),p:Ascomycota(0.9100),c:Leotiomycetes(0.7462),o:Helotiales(0.6119)	Fungi	Ascomycota	Leotiomycetes	_	_	_
OTU776	TGGTTCTCGCATCGATGAAGAACGCAGCGAATTGCGATATGTAATGTGAATTGCAGAATTCAGTGAATCATCGAATCTTTGAACGCACATTGCACCCTCTGGTATTCCGGAGGGTATGCCTGTTTGAGTGTCATTAACATGTCAACACAGACGAGTTTTCCATGACTTGCTCTGTTGCTTGGACGTTGAAGGCCTGCTGGCATTTACCATTGTCAGCTCCTTTTAAATTCATTAGCAGGAATTATGCAAAACTGGCTTCAGTTTGAT	d:Fungi(1.0000),p:Basidiomycota(1.0000),c:Agaricomycetes(1.0000),o:Agaricales(0.9800),f:Clavariaceae(0.9604),g:Clavaria(0.9412)	Fungi	Basidiomycota	Agaricomycetes	Agaricales	Clavariaceae	Clavaria
OTU777	TGGCTCTCGCATCGATGAAGAACGCAGCGAAATGCGATAAGTAATGTGAATTGCAGAATTCAGTGAATCATCGAATCTTTGAACGCACCTTGCGCCCTTTGGTATTCCGAAGGGCATGCCTGTTTGAGTGTCATGTAAACCTCTCCTCTATGGTTTTCTGAACTGTAGAGAAGCTTTGGGCGCCTGCCATCACTGGCTCGCCTTAAATGTCTAAGTGGGAATGCGTAATAAGTCTCGCTCCCCTCACTCTAATCACACTTTATTTCT	d:Fungi(1.0000)	Fungi	_	_	_	_	_
OTU778	TGGTTCTCGCATCGATGAAGAACGCAGCGAATTGCGATATGTAATGTGAATTGCAGAATTCAGTGAATCATCGAATCTTTGAACGCATCTTGCGCCCTTTGGTCACTCCGAAGGGCATGCCTGTTTGAGAGTCATTATTATTCTCAGACTTCAAAGGTTTGTTGAAGACTTTTGAAGCTTTGGATATGGGGGGATTTTGCTGGTGAATCTTTATTGCCGGCTCCTCTAAAATGCATCAGTGGAGAGAACATTTGTTCTTGGCTCTGG	d:Fungi(1.0000),p:Basidiomycota(1.0000),c:Agaricomycetes(1.0000),o:Agaricales(0.9600),f:Clavariaceae(0.9120),g:Clavulinopsis(0.5107)	Fungi	Basidiomycota	Agaricomycetes	Agaricales	Clavariaceae	_
OTU779	TGGCTCTCGCATCGATGAAGAACGCAGCGAAATGCGATACGTAATGTGAATTGCAGAATTCAGTGAATCATCGAATCTTTGAACGCATATTGCGCTCTCTGGCATTCCGGAGAGCATGCTTGTTTGAGTATCAGTAAACACCTCAAGTCGAGAGATCTTTTTTGAGATCTTGAGACTTGGATTTGAGTGATCCTAACGACGAAGTCCCTTAAACAAGGACAAGAAGGCAGGTCGCTTGAAATTCAGGTGCAGCTGAACTTTTCTTCT	d:Fungi(1.0000),p:Mortierellomycota(0.9000),c:Mortierellomycetes(0.8100),o:Mortierellales(0.7290),f:Mortierellaceae(0.6561),g:Mortierella(0.5905)	Fungi	Mortierellomycota	Mortierellomycetes	Mortierellales	Mortierellaceae	_
OTU780	TGGCTCTCGCATCGATGAAGAACGTAGCGAAGTGCGATATGTAGTGTGAATTGCAGAATTTTGTGAATCATCGAATTTTTGAACGCAAATTGCACTCTCCTCGGAGAGTATGCCTGTTTGAGGGTCAGCTTAAAACAAATCGACATAGTTGCTGTTTCGCGGTGACATCCACCAATCGGGCGTATTTCGTCCCGGTCTGCTTGCATTCGTCGGAAATTGGGTCATCTTAAACCTTTTGGTTTTAAGCGGCTTAAAATTTTCTTTACC	d:Fungi(1.0000),p:Glomeromycota(1.0000),c:Glomeromycetes(0.9700),o:Glomerales(0.9409),f:Glomeraceae(0.9127)	Fungi	Glomeromycota	Glomeromycetes	Glomerales	Glomeraceae	_
OTU781	TGGCTCTCGCATCGATGAAGAACGCAGCGAAATGCGATAAGTAATGTGAATTGCAGAATTCAGTGAATCATCGAATCTTTGAACGCATCTTGCGCTCCTTGGTATTCTGAGGAGCATGCCTGTTTGAGTGTCATTTCAAGTTCTCAACCGCATCAATTTCTGATTGGTGTGGCTTGGATGTTGGGGGTTTTTGCAGGCTTTCTTTCTTTATAGGAGGAAATCAGCTCCCCTGAAATAGATTAGTAGTAATATCTGAGGCTACTACAA	d:Fungi(1.0000),p:Basidiomycota(1.0000),c:Agaricomycetes(1.0000),o:Agaricales(1.0000)	Fungi	Basidiomycota	Agaricomycetes	Agaricales	_	_
OTU782	TGGCTCTCGCATCGATGAAGAACGCAGCGAAATGCGATACGTAATGTGAATTGCAGAATTCAGTGAATCATCGAATCTTTGAACGCATATTGCGCTCTCTGGTATTCCGGGGAGCATGCCTGTTTCAGCATCATTTGAACATCTCAAAATCATTTTTGGAGTTGGGCTTTTTTGTTGTGAAATTAATAACACAACTGGCCTGAAATTTGTGGCAAAACAAAATGCAAGAACATGTAGATGCTTCGGTTGCTAAAGACGAAAAGCTGA	d:Fungi(1.0000),p:Mucoromycota(0.9900),c:Endogonomycetes(0.9801),o:GS21(0.9703)	Fungi	Mucoromycota	Endogonomycetes	_	_	_
OTU783	TGGCTCTTGCATCGATGAAGAACGCAGCGAAATGCGATAAGTAATGTGAATTGCAGAATTCAGTGAATCATTGAATTTTTGAATGCATCTTGCACTTCTTGGTATTCTGAGAAGTATGCCTGTTTGAGTGTCATTAAAGTTCTCAAATCACACCAATGTCTGGTGTGGCTTTGGAATATGGGAGTTTCTTTTATTGCAGGCTTTTTCTTTTTTTTGAAAAGGGTCAGCTCTCCTGAAATGTATTAGCAGTTTCTAAGCAGGGAGAAA	d:Fungi(1.0000),p:Basidiomycota(0.9900),c:Agaricomycetes(0.9702),o:Agaricales(0.9314),f:Amanitaceae(0.2887),g:Amanita(0.0895)	Fungi	Basidiomycota	Agaricomycetes	Agaricales	_	_
OTU784	TGGCTCTCCCATTGATGAAGAACGCAGCGAAATGCGATAAGTAATGTGAATTGCAGAATTCAGTGAATCATTGAATCTTTGAATGCACCTTGCACCCTCTGGTATTCTGGAGGGCATGCCTGTTTGAGTGTCATTAAATTCTCAACTTCAAAAGTTGTTACTAACTTATTGAAGCTTGGATGTGGAGGTTTGCTGGCGTCTTAGATGTTCAGCTCCTCTTAAATGCATTAGTGGAATCCCAATTTGTTGGTCCATCTTGGTGTGATA	d:Fungi(1.0000),p:Basidiomycota(1.0000),c:Agaricomycetes(1.0000),o:Agaricales(1.0000),f:Omphalotaceae(0.9600),g:Rhodocollybia(0.8352)	Fungi	Basidiomycota	Agaricomycetes	Agaricales	Omphalotaceae	Rhodocollybia
OTU785	TGGTTCTCCCATCGATGAAGAACGCAGCGAAACGCGATAGGTAATGTGAATTGCAGAATTCCGTGAATCATCGAATCTTTGAACGCACCTTGCGCTCTATGGTATTCCGTAGAGCATGCCTGTTTGAGTGCCGTGAATTCTCCCATCCCAAGCGGTTTTTATCAAAGAATTGCTAGGCGATGGGGTTGAGATGGGCGTTATTATAACTGCTTTTCTTCTCTAGAAAAGCTCGCCCGAAAAACAGCTAACGCCTCTGGGCCACTTTGC	d:Fungi(1.0000),p:Basidiomycota(1.0000),c:Malasseziomycetes(1.0000),o:Malasseziales(1.0000),f:Malasseziaceae(1.0000),g:Malassezia(1.0000),s:Malassezia_globosa_SH1565714.08FU(0.8700)	Fungi	Basidiomycota	Malasseziomycetes	Malasseziales	Malasseziaceae	Malassezia
OTU786	TGGTTCTGGCATCGATGAAGAACGCAGCGAAATGCGATAAGTAATGCGAATTGCAGAATTCAGCGAGTCATCGAATCTTTGAACGCACATTGCGCCCCGTGGCATTCCACGGGGCATGCCTGTCCGAGCGTCATTTCAACCCTCAAGCCCCGCTTGGTATTGGGCCCCCGCCGCCTGGCCGGCCCCAAAGACAGTGGCGGTGCCGCCCGGCCCCGAGCGCAGTACAGCTCTCGCTCCAGGGTCGTGCGGTGGCCTGCCAGAACCCCA	d:Fungi(1.0000),p:Ascomycota(0.9600),c:Leotiomycetes(0.8928),o:Helotiales(0.8303),f:Myxotrichaceae(0.7722)	Fungi	Ascomycota	Leotiomycetes	Helotiales	Myxotrichaceae	_
OTU787	TGGCTCTCGCATCGATGAAGAACGCAGCGAAATGCGATACGTAATGTGAATTGCAGAATTCAGTGAATCATCGAATCTTTGAACGCACCTTGCGCCCCTTGGCATTCCGAGGGGCACACCCGTTTGAGTGTCGTGAAATCATCAAAACCCATTTCTTCTTATAGAAAAGGATTTTGGACTTGGAGGTTTGATGCTTGCTTTTGTCTTCAAAAGTGAGCTCCTCTTAAATAAATTAGTGGGGTCTGCTTTGCTGATCCTTGACGTGAT	d:Fungi(1.0000),p:Basidiomycota(1.0000),c:Agaricomycetes(1.0000),o:Russulales(1.0000),f:Russulaceae(1.0000),g:Russula(1.0000)	Fungi	Basidiomycota	Agaricomycetes	Russulales	Russulaceae	Russula
OTU788	TGGTTCTGGCATCGATGAAGAACGCAGCGAAATGCGATAAGTAATGCGAATTGCAGAATTCCAGTGAGTCATCGAATCTTTGAACGCACATTGCGCCCTTTGGTATTCCGAAGGGCATGCCTGTTCGAGCGTCATTATCACCCCTCAAGCCCTCGGCTTGGTGTTGGACGGTTTGGTGGAGACCCCCCCTTCGCGGGCTTCTACCCCTCCCAAAGACAATGACGGCGGCCTCGTTGGACCCCCGGTACACTGAGTTCTTCACGGGAC	d:Fungi(1.0000),p:Ascomycota(1.0000),c:Eurotiomycetes(1.0000),o:Chaetothyriales(1.0000),f:Herpotrichiellaceae(1.0000),g:Exophiala(0.9500),s:Exophiala_salmonis_SH1635792.08FU(0.6840)	Fungi	Ascomycota	Eurotiomycetes	Chaetothyriales	Herpotrichiellaceae	Exophiala
OTU789	TGGCTCTTGCATTGATGAAGAATGCAGCAAAATGTGATATGTAATGTGAATTGCAGAATTCTGTGAATCATCGAATCTTTGAATGCACCTTGCACCCTTTGGTATTCCGAAGGGCATGCCTGTTTGAGTGTTATTGTACTCTCTCAACTTTGACCTTGGTTTTCTTCCAAGGCATCAAAGGCTTGGATGGTGGAGGTGTGCTGGCTGCCCCAGCAGTTAGCTCCTCTGAAAAGAATTAGCAAAGGGAAACATACCAATTCCTGCATC	d:Fungi(1.0000),p:Basidiomycota(1.0000),c:Agaricomycetes(1.0000),o:Agaricales(0.9900),f:Hygrophoraceae(0.9306),g:Hygrocybe(0.8748),s:Hygrocybe_griseobrunnea_SH1217427.08FU(0.7261)	Fungi	Basidiomycota	Agaricomycetes	Agaricales	Hygrophoraceae	Hygrocybe
OTU790	TGGCTCTGGCATCGATGAAGAACGCAGCGAAACGCGATATGTAATGTGAATTGCAGACTTTAGTGAATCATCGAATCTTTGAACGCACATTGCGCCCCGTGGTATTCCGCGGGGCATACCTGTTCGAGCGTCATTACAACCTCTCCAGCTCCGCTGGGTCTTGGGGCTTGCCTTCCCGGGCATCCCTTAAAACTAGATGCGGCGCCGCGTTGGCTCTAAGCGTAGTACTCTTCTCGCTTCTGGGTCCGTCGTGGTGTTTGCTACAGA	d:Fungi(1.0000),p:Ascomycota(1.0000),c:Leotiomycetes(1.0000),o:Helotiales(1.0000)	Fungi	Ascomycota	Leotiomycetes	Helotiales	_	_
OTU791	TGGCTCTCGCATCGATGAAGAACGCAGCGAAATGCGATAAGTAATGTGAATTGCAGAATTCAGTGAATCATCGAATCTTTGAACGCACCTTGCGCTCCTTGGTATTCCGAGGAGCATGCCTGTTTGAGTGTCTTGAAGTCATCAACCCCTCCCGTTTTGCGCGGGTGGGTTGGAGCTGGGGGTTTGCCGCTGCGAGGCGGCTCCCCTCAAATGCGTCGATCGGGCCTGTGGGTCGAACTCGACTGGGCGTTGTATCATCCTCGCTCT	d:Fungi(1.0000),p:Basidiomycota(0.9800),c:Agaricomycetes(0.9604),o:Trechisporales(0.9412),f:Hydnodontaceae(0.8659),g:Trechispora(0.7966),s:Trechispora_microspora_SH1557431.08FU(0.6692)	Fungi	Basidiomycota	Agaricomycetes	Trechisporales	Hydnodontaceae	Trechispora
OTU792	TGGTTCTCGCCTCGATGACGAACGCAATAGTGCGATAAATGGTGTCAATTGCAGAGAATTTTGCGAGTCATCGTATTTACGAACGAATATTGCACCTTCTGGTATTCCGGAGAGTCTACCTGTTTGAGCGTCATTTTATACTCAAACTTCGTTATGGTTGTGGGCACGTATTTGGCGTAAGCTAGATTTGCATGAATATAGTGGTAGAGATCGCTACAAGTGATGCAAGTGAACGAATGCCATTAAGTTAATTCGTTGGTGAAGCAT	d:Fungi(1.0000),p:Ascomycota(0.9900),c:Saccharomycetes(0.9702),o:Saccharomycetales(0.9508),f:Lipomycetaceae(0.9318),g:Lipomyces(0.9131),s:Lipomyces_starkeyi_SH1552141.08FU(0.6849)	Fungi	Ascomycota	Saccharomycetes	Saccharomycetales	Lipomycetaceae	Lipomyces
OTU793	TGGCTCTTGCATCGATGAAGAACGCAGCGAATTGCGATATGTAATGTGAATTGCAGAATTCAGTGAATCATCGAATCTTTGAACGCATATTGCACCCTTTGGTCATTCCAGAGGGTATGCCTGTTTGAGTGTCATTAACAAATCAAACCAACAAGATTGGTTGTTGGTCTTGGATGTTGAGGGTTGCTGGTTTTAATCAGCTCTCTTTAAATATATTAGCTCAGAATGATGAGCCACTTTAGCTAAGGCTGATATGAATAGTATTAA	d:Fungi(1.0000),p:Basidiomycota(0.9700),c:Agaricomycetes(0.9409),o:Agaricales(0.9033),f:Clavariaceae(0.8400)	Fungi	Basidiomycota	Agaricomycetes	Agaricales	Clavariaceae	_
OTU794	TGGCTCTCGCATCGATGAAGAACGCAGCGAAATGCGATAAGTAATGTGAATTGCAGAATTCAGTGAATCATCGAATCTTTGAACGCACCTTGCGCTCCTTGGTATTCCGAGGAGCATGCCTGTTTGAGTGTCATTAATACATATATCAACCTTCTCATTGTGGAATGGTTTGGATGGTGGGGGTTTTCTTGCTGGAACCTTTCAAAGAGTCCAGCTCCCCTTAAATGCATTAGCAGAACAAACCCGTTCATTGGCGTGATAACTATC	d:Fungi(1.0000),p:Basidiomycota(1.0000),c:Agaricomycetes(1.0000),o:Agaricales(1.0000),f:Cortinariaceae(0.9900),g:Cortinarius(0.9801)	Fungi	Basidiomycota	Agaricomycetes	Agaricales	Cortinariaceae	Cortinarius
OTU795	TGGTTCTGGCATCGATGAAGAACGCAGCGAAATGCGATAAGTAATGTGAATTGCAGAATTCAGTGAATCATCGAATCTTTGAACGCACATTGCGCCCCCTGGTATTCCGGGGGGCATGCCTGTTCGAGCGTCATTATGACCAATCCCGCAAGGGGTCTTGGGGTCCGCGGTTCGCTGCGGCCCTTAAAATCAGTGGCGGCGCCGCCGGTGCTCTCAGCGTAGTAATATTCCTCGCTCGGGAACCACGGTGGATGCTCGCCAGCAACC	d:Fungi(1.0000),p:Ascomycota(0.7800),c:Leotiomycetes(0.6084)	Fungi	Ascomycota	_	_	_	_
OTU796	TGGTTCTGGCATCGATGAAGAACGCAGCGAAATGCGATAAGTAGTGTGAATTGCAGAATTCAGTGAATCATCGAATCTTTGAACGCACATTGCGCCCCTTGGTATTCCATGGGGCATGCCTGTTCGAGCGTCATTTGTACCCTCCAGCCTTGCTGGGTGTTGGGTGTTTGTTCCGCTGCGCGCGTGAACTCGCCTTAAATACATTGGCAGCCAGCCGTCCTGTGTGGGAGTGCAGCACATTTTGCGCTCTCCGCGGTGTACGGTGGC	d:Fungi(1.0000),p:Ascomycota(0.9100),c:Dothideomycetes(0.8281),o:Pleosporales(0.7536)	Fungi	Ascomycota	Dothideomycetes	Pleosporales	_	_
OTU797	TGGTTCTGGCATCGATGAAGAACGCAGCGAAATGCGATAAGTAATGCGAATTGCAGAATTTCAGTGAGTCATCGAATCTTTGAACGCACATTGCGCCCTTTGGTATTCCGAAGGGCATGCCTGTTCGAGCGTCATTATCACCCCTCAAGCCTGGCTTGGTGTTGGACGTCCGGTGGTGTTGGGTCACCACCCGTCCCAAAGACAATGACGGCGTCCAGAGGACCCTCGGTACATCGAGCTTTAACCAGCACGTACTCGAGTTAAGGG	d:Fungi(1.0000)	Fungi	_	_	_	_	_
OTU798	TGGCTCTGGCGTCGATGAAGAACGCAGCGAAATGCGATAAGTAGTACGAATTGCAGAATTCAGCGAATGATCGAATCTTTGAACGCACATTGCGCCCCCTGGTAGCCCGGGGGGCACGCCTGTTCGAGCGTCATCACACACCCCTCAAGCCTGGCTTGGTCTTGGGCCCCGTCCTCTCGGACGGGCCTCAAACTCCTGGGCGGTGCCGCCCCCCACCCAGCGTGACAGGGAGACTCTCCACGCGCTGGCCGGGGCGACGCCCGCCGC	d:Fungi(1.0000),p:Ascomycota(1.0000),c:Dothideomycetes(0.5900),o:Mytilinidales(0.3481),f:Kirschsteiniotheliaceae(0.2054),g:Kirschsteiniothelia(0.1212),s:Kirschsteiniothelia_tectonae_SH1505682.08FU(0.0460)	Fungi	Ascomycota	_	_	_	_
OTU799	TGGCTCTCGCATCGATGAAGAACGCAGCGAATTGCGATAAGTAATGTGAATTGCAGATTTTCAGTGAATCATCGAATCTTTGAACGCACCTTGCGCTCCTTGGTATTCCGAGGAGCATGCCTGTTTGAGTGTCATTGAATTCTCAACCATGCCTTTATTGGAGGGCATGGCTTGGAGTTTGGGGGGTTGCTGGCGTCGAAGGACGGGTCGGCTCTCCTGAAATGTATTAGCGATGGACAAGCAGGTCTTTCGACGTGCATGGCCTTC	d:Fungi(1.0000),p:Basidiomycota(1.0000),c:Agaricomycetes(1.0000),o:Boletales(1.0000),f:Boletaceae(1.0000)	Fungi	Basidiomycota	Agaricomycetes	Boletales	Boletaceae	_
OTU800	TGGCTCCCGCAACGATGAAGAACGCAGCGAAATGCGATATGTAGTGTGAATTGCAGAATTCAGTGAATCATCGAATCTTTGAACGCACATTGCGCTCTCTGGTATTCCGGGGAGCATGCTCGTTTCAGAATCATTAAAATTCTCAAAGTTACAGTCTTGTTCCTACAAGGCTGCATCTTTTGGATGTGAGCCCTTTTGTCGTATGGCAATGGCTTGAAAATGATTGTGTTTGCACCAGCTCTATGGCTCGGTTCTTAACAAGTGCAA	d:Fungi(1.0000),p:Chytridiomycota(1.0000),c:Spizellomycetes(1.0000),o:Spizellomycetales(1.0000),f:Powellomycetaceae(1.0000)	Fungi	Chytridiomycota	Spizellomycetes	Spizellomycetales	Powellomycetaceae	_
OTU801	TGGTTCTGGCATCGATGAAGAACGCAGCGAAATGCGATAAGTAATGTGAATTGCAGAATTCAGTGAATCATCGAATCTTTGAACGCATATTGCGCCCCTTGGTATTCCGGGGGGCACACCTGTTCGAGCGCCATTTCAACCCTCAAGCATAGCTTGGTGTTGGGTATGGTCCCGGGGGACCTACCCGTAACTCGTAGGCGGCCACCGCCCGCACCCCCAGCGTAGCAAGCTCACGCGTTCGCTCGGGGACGGCGCGTCTGGCCCGCC	d:Fungi(1.0000),p:Ascomycota(0.7800),c:Dothideomycetes(0.5616),o:Venturiales(0.3257)	Fungi	Ascomycota	_	_	_	_
OTU802	TGGTTCTGGCATCGATGAAGAACGCAGCGAAATGCGATAAGTAATGTGAATTGCAGAATTCAGTGAATCATCGAATCTTTGAACGCACATTGCACCCTCTGGTATTCTGGAGGGTATGCCTGTTCGAGCGTCATTGCAACCCTCAAGCTCTGCTTGGTATTGGGTGCCACCTCACATGGTGCACCTCAAAATCAGTGGCGGTGCCATGTGGCTTCCAAGTATAGTAATATTTCTTGCTTTGGAAGTTTGGATGTGTGCTTGCCAACA	d:Fungi(1.0000),p:Ascomycota(0.9900),c:Leotiomycetes(0.8910),o:Helotiales(0.5613)	Fungi	Ascomycota	Leotiomycetes	_	_	_
OTU803	TGGCTCTCGCATCGATGAAGAACGCAGCGAAATGCGATACGTAATGTGAATTGCAGAATTCCGTGAATCATTGAATCTTTGAACGCATCTTGCGCCCTTTGGTATTCCGAAGGGCATGCCTGTTTGAGTGTCATTTTAAATCATCAACTTTTGGACTTGTTTTGCGCAGGTCGAAGCTTGAAAGTGGAGAGTGCTGGCCTCCTCAAGGAGGTTAGCTCCTCTGAAATAAATCAGCAAAGGCTTTTGATCCTCCTTGCTATGACGTTG	d:Fungi(1.0000),p:Basidiomycota(1.0000),c:Agaricomycetes(0.9900),o:Agaricales(0.9702),f:Hygrophoraceae(0.9217),g:Hygrocybe(0.8756),s:Hygrocybe_flavescens_SH1235639.08FU(0.4378)	Fungi	Basidiomycota	Agaricomycetes	Agaricales	Hygrophoraceae	Hygrocybe
OTU804	TGGTTCTGGCATCGATGAAGAACGCAGCGAAATGCGATAAGTAATGCGAATTGCAGAATTTCCGTGAGTCATCGAATCTTTGAACGCACATTGCGCCCATTGGTATTCCGATGGGCATGCCTGTTCGAGCGTCATTATCCTCTCTCCAAACCTCGGTTTGGGTGTTGGACCGAGTTGTGGCAACGCAACTGGTCTCAAAGACAATGACGGCGTCCGTGGGACCCTCTTCGCAACGAGTCTTTCGAGGCACGCGGGGAGTTGCAAGGT	d:Fungi(1.0000)	Fungi	_	_	_	_	_
OTU805	TGGCTCTCGCATCGATGAAGAACGCAGCGAAATGCGATAAGTAATGTGAATTGCAGAATTCAGTGAATCATCGAATCTTTGAACGCACCTTGCGCTCCTTGGCCATTCCGAGGAGCATGCCTGTTTGAGTGTCATTAAATTCTCAACCCCACCAGCTTTTGTGGCTGGCCCTTGGGGCTTGGATGTGGAGGTTTTGCTGGCTGCAAGGTCAGCTCCTCTGAAATGCATTAGCGGAACCGTTTGCGATCCGTCACAGGTGTGATAATT	d:Fungi(1.0000),p:Basidiomycota(1.0000),c:Agaricomycetes(1.0000),o:Agaricales(1.0000),f:Agaricaceae(1.0000),g:Micropsalliota(0.5800),s:Micropsalliota_albosericea_SH1547431.08FU(0.2610)	Fungi	Basidiomycota	Agaricomycetes	Agaricales	Agaricaceae	_
OTU806	TGGTTCTGGCATCGATGAAGAACGCAGCGAAATGCGATAAGTAATGTGAATTGCAGAATTCAGTGAATCATCGAATCTTTGAACGCACATTGCGCCCGCCAGCATTCTGGCGGGCATGCCTGTTCGAGCGTCATTTCGACCATCAAGCCCCTTGTTGGCTTGCTGTTGGGGTGCCTCTACAGCGACAGCTGTAGGCCCCGAAATCCAGTGGCGGGCCCGACGAGACCCCGAGCGCAGTAGCATTTCTTCTCGCTTAGGGCGTCGCGG	d:Fungi(1.0000),p:Ascomycota(0.9600),c:Sordariomycetes(0.9024),o:Boliniales(0.6046),f:Boliniales_fam_Incertae_sedis(0.4051),g:Junewangia(0.2106),s:Junewangia_lamma_SH1186848.08FU(0.0527)	Fungi	Ascomycota	Sordariomycetes	_	_	_
OTU807	TGGCTCTCGCATCGATGAAGAACGCAGCGAATTGCGATATGTAATGTGAATTGCAGATTTTCAGTGAATCATCGAATCTTTGAACGCACCTTGCGCTCCTTGGTATTCCGAGGAGCATGCCTGTTTGAGTGTCATTAAATTCTCAACTCCCTTCGATTTCTTCGAAGGTGAGCTTGGACGTTGGAGGCCTGCAGGCTGTAAAGTCGGCTCCTCTGAAATGCATTGACAAAGGCGTGTGCATGTTACGGCCTTCGGTGTGATAATGAT	d:Fungi(1.0000),p:Basidiomycota(1.0000),c:Agaricomycetes(1.0000),o:Boletales(1.0000),f:Coniophoraceae(0.9900),g:Coniophora(0.9702),s:Coniophora_fusispora_SH1527414.08FU(0.4172)	Fungi	Basidiomycota	Agaricomycetes	Boletales	Coniophoraceae	Coniophora
OTU808	TGGCTCTCGCATCGATGAAGAACGCAGCGAAATGCGATAAGTAATGTGAATTGCAGAATTCAGTGAATCATCGAATCTTTGAACGCAACTTGCGCTCCTTGGTATTCCGAGGAGCATGCCTGTTTGAGTGTCATGAAATTCTCAACTGCCTCGGGTTTGCCCTCGAGGCGAAGTTGGACTTTGGAGGTTCTCTGCCGGCGCTTTTGAGTAAAGCTCGTCGGCTCCTCTTGAATGCATGAGCTTTCCAGTGGGGGAGAGGGCGGTGGC	d:Fungi(1.0000),p:Basidiomycota(1.0000),c:Agaricomycetes(1.0000),o:Thelephorales(0.9000),f:Thelephoraceae(0.7290),g:Tomentellopsis(0.5030)	Fungi	Basidiomycota	Agaricomycetes	Thelephorales	Thelephoraceae	_
OTU809	TGGTTCTGGCATCGATGAAGAACGCAGCGAAATGCGATAAGTAGTGTGAATTGCAGAATTCAGTGAATCATCGAATCTTTGAACGCACATTGCGCCCCTTGGTACTCCATGGGGCATGCCTGTTCGAGCGTCATTTACACCCTCAAGCTCTGCTTGGTGTTGGGCGTCTGTCCTGCTCTACTGCATGGACTCGCTCTAAAGCTATCGGCAGCTCCTATGCCAGCCCCCAGCGCAGCAGAATTAGCGCTCTGGAGGGCCTGGCTGGGC	d:Fungi(1.0000),p:Ascomycota(1.0000),c:Dothideomycetes(1.0000),o:Pleosporales(1.0000),f:Pleosporaceae(0.9900),g:Pithomyces(0.9801),s:Pithomyces_valparadisiacus_SH1229625.08FU(0.9703)	Fungi	Ascomycota	Dothideomycetes	Pleosporales	Pleosporaceae	Pithomyces
OTU810	TGGTTCTCGCATCGATGAAGAACGCAGCGAAATGCGATACGTAATGTGAATTGCAGATTCAGTGAATCATCGAATCTTTGAACGCATATTGCACTCTTTGGTATTCCGAAGAGTATGCCTGTTTCAGTATCATGAAATTCTCACAACTTTTGGCTTCTTTTTTGAAAGCCAAAAAATGTGGATTTGAGCCTTTTGCAATAATCTTTTGGATATCGCTGGCTTTAAATGAATTTCTTGACGGCCTAAATGTGCTTTCGAAATTTAGCT	d:Fungi(1.0000)	Fungi	_	_	_	_	_
OTU811	TGGCTCTCGCATCGATGAAGAACGCAGCGAAATGCGATACGTAATGTGAATTGCAGAATTCAGTGAATCATCGAATCTTTGAACGCATATTGCGCTCTTTGGTATTCCGAAGAGCATGCTTGTTTGAGTATCAGTAAACACCTCAAAGACTTCAATTTGTTTTGAATGGCTTTGGACTTGAGCAATCCCAACACCAGTCTTTACGATCGGTGGAGGGTTGCTTGAAATGCAGGTGCAGCTGGACATTCTCCTGAGCTAAAAGCATAT	d:Fungi(1.0000),p:Mortierellomycota(1.0000),c:Mortierellomycetes(1.0000),o:Mortierellales(1.0000),f:Mortierellaceae(1.0000),g:Mortierella(1.0000),s:Mortierella_gamsii_SH1557013.08FU(0.9700)	Fungi	Mortierellomycota	Mortierellomycetes	Mortierellales	Mortierellaceae	Mortierella
OTU812	TGGCTCTCGCATCGATGAAGAACGCAGCGAAATGCGATAAGTAATGTGAATTGCAGAATTCAGTGAATCATCGAATCTTTGAACGCACCTTGCGCTCCTTGGTATTCCGAGGAGCATGCCTGTTTGAGTGTCATGAAATCTTCAACCTATAAACCTTTGCGGGTTTGTAGGCTTGGATTTGGAGGCTTGTCGGCCTAACGGTCGGCTCCTCTTAAATGCATTAGCTTGATTCCTTGCGGATCGGCTCTCGGTGTGATAATTGTCTAC	d:Fungi(1.0000),p:Basidiomycota(1.0000),c:Agaricomycetes(1.0000),o:Polyporales(0.5700)	Fungi	Basidiomycota	Agaricomycetes	_	_	_
OTU813	TGGTTCTGGCATCGATGAAGAACGCAGCGAAATGCGATAAGTAATGTGAATTGCAGAATTCAGTGAATCATCGAATCTTTGAACGCACATTGCGCCCGCCAGTATTCTGGCGGGCATGCCTGTTCGAGCGTCATTTCAACCCTCAAGCCCAGCTTGGTGTTGGGGCATTGCGGCCTGCCGCAAGCCCTGAAAATCATTGGCGGGCTCGCTATAACTCCGAGCGTAGTAATACATCTCGCTAAGGAAGAGTGGCGGGCACTTGCCGTA	d:Fungi(1.0000),p:Ascomycota(1.0000),c:Sordariomycetes(1.0000),o:Sordariales(1.0000)	Fungi	Ascomycota	Sordariomycetes	Sordariales	_	_
OTU814	TGGCTCTCGCATCGATGAAGAACGCAGCGAAATGCGATAAGTAATGTGAATTGCAGAATTCAGTGAATCATCGAATCTTTGAACGCATCTTGCGCTCCTTGGTATTCTGAGGAGCATGCCTGTTTGAGTGTCATCAAGTTCTCAACCGCATCGATTTGCTTTTGATGTGGATTGGACATGGGATTTTGCAGGCCCCCCTCCTTTTTAAAAAAAAGAGAAGGGTCTGCTCTCCTGAAATAGATTAGTGGTATCTGAGCAGAGACTACT	d:Fungi(1.0000),p:Basidiomycota(1.0000),c:Agaricomycetes(1.0000),o:Agaricales(1.0000),f:Inocybaceae(1.0000),g:Inocybe(1.0000),s:Inocybe_diabolica_SH1566463.08FU(0.3400)	Fungi	Basidiomycota	Agaricomycetes	Agaricales	Inocybaceae	Inocybe
OTU815	TGGTTCTGGCATCGATGAAGAACGCAGCGAAATGCGATAAGTAATGTGAATTGCAGAATTCAGTGAATCATCGAATCTTTGAACGCACATTGCGCCCTTTGGTATTCCGAAGGGCACACCTGTTCGAGCGTCATTACACCAATCAAGTCTTACTTGGTATTGGGCTCTTTTGTCCCTAAGAAATTGGGGACAGGCCTTAAAGACATTGGCGGCATAGTCCGGCTTCGAGCGTAGCAAAAACATCGCTTTTGGAGTTAACTGGATTAT	d:Fungi(1.0000),p:Ascomycota(1.0000),c:Dothideomycetes(1.0000),o:Pleosporales(1.0000),f:Pleosporales_fam_Incertae_sedis(1.0000),g:Pseudorobillarda(1.0000)	Fungi	Ascomycota	Dothideomycetes	Pleosporales	_	Pseudorobillarda
OTU816	TGGCTCTCGCAACGATGAAGAACGCAGCGAAATGCGATACGTAATGTGAATTGCAGAATTCCGTGAATCATCGAATCTTTGAATGCATATTGCGACCTTCTGGTACTCCAGGAGGTATGCCTGTTTGAGAATCGTGACCACCACTCACTTCAAATGAAGTGGACTATGAGTCTTCCCAAGTAATCACTCTTTTGAAGAGTGAATCGACTTGGGTGACTTGAAATATATGTAGGCCTTGGATGGAACACCCCATGGTGAAAAGGCGTG	d:Fungi(1.0000),p:Monoblepharomycota(1.0000),c:Monoblepharidomycetes(1.0000),o:Monoblepharidales(0.7500),f:Oedogoniomycetaceae(0.5325),g:Oedogoniomyces(0.3781)	Fungi	Monoblepharomycota	Monoblepharidomycetes	Monoblepharidales	_	_
OTU817	TGGCTGTGGCATCGATGAAGAACGCAGCGAAATGCGATAACTAATGTGAATTGCAGAATTCAGTGAATCATCGAGTCTTTGAACGCACATTGCGCCCGCCGGTATTCCGGCGGGCATGCCTGTCCGAGCGTCATTTCAACCCTCACGCCCCCCTGGGTGTGGTGTTGGGAGCCCCGCGGCCACCGCGCCGCGGGCTCCCTAAATGCATCGGCGGTCCCGCCTGGCGGCTCCCTGCGTAGTAGTCTTCTCCTCGCATAGGGTCCCGGG	d:Fungi(1.0000),p:Ascomycota(0.9900),c:Sordariomycetes(0.9801),o:Microascales(0.9703),f:Microascales_fam_Incertae_sedis(0.7762),g:Triadelphia(0.6210),s:Triadelphia_pulvinata_SH1572413.08FU(0.2857)	Fungi	Ascomycota	Sordariomycetes	Microascales	_	_
OTU818	TGGCTCTCGCATCGATGAAGAACGCAGCGAAATGCGATAAGTAATGTGAATTGCAGAATTCAGTGAATCATCGAATCTTTGAACGCATCTTGCGCTTCTTGGTATTCCGAGGAGCATGTCTGTTTGAGTGTCATTAACTTCTCAATCATTCTGGCTTGAATTAGCCCGTCTGACTTGGATTATGGATGTTGCAGGTTTCTTCAAACTCTGCTCGTCTGAAATACATTAGCATAAGTTTATCAATCACTTATCTCATTGGTATGATAA	d:Fungi(1.0000),p:Basidiomycota(1.0000),c:Agaricomycetes(1.0000),o:Agaricales(0.9800),f:Entolomataceae(0.9212),g:Entoloma(0.8659),s:Entoloma_strigosissimum_SH1247382.08FU(0.8140)	Fungi	Basidiomycota	Agaricomycetes	Agaricales	Entolomataceae	Entoloma
OTU819	TGGCTCTCGCATCGATGAAGAACGCAGCGAAATGCGATAAGTAATGTGAATTGCAGAATTCAGTGAATCATCGAATCTTTGAACGCACCTTGCGCCTTTTGGTATTCCGAAAGGCATGCCTGTTTGAGTGTCATGAAATCTCAATCCCACCGGGTTTTATTACCCGGTGCTGGACTTGGACCTGGGCGTCTGCCAGTCAAATGGCTCGCCTCAAATGACTTAGTGGGATCTCTCTGACATCCGCGACAGACGTAATAAGTTTCGTCT	d:Fungi(1.0000),p:Basidiomycota(1.0000),c:Tremellomycetes(1.0000),o:Tremellales(1.0000),f:Rhynchogastremataceae(0.9500),g:Papiliotrema(0.9025),s:Papiliotrema_mangalensis_SH1650809.08FU(0.5776)	Fungi	Basidiomycota	Tremellomycetes	Tremellales	Rhynchogastremataceae	Papiliotrema
OTU820	TGGCTCTCGCATCGATGAAGAACGCAGCGAATTGCGATATGTAATGTGAATTGCAGAATTCAGTGAATCATCGAATCTTTGAACGCACATTGCACCCTCTGGTCATTCCGGAGGGTATGCCTGTTTGAGTGTCATTATCAACTTGTCGACGTTTTTAGCTTATGCTGAGCTTTAAACGTTGGATTCTGAAGGTTCTGCTGACTCGGTTTCAGCTCCTTTAAAATGCATCAGTGGCTTCAATAGGCCAATCAGCTTCGGTGTATAAAA	d:Fungi(1.0000),p:Basidiomycota(0.7700),c:Agaricomycetes(0.5313),o:Agaricales(0.3560),f:Clavariaceae(0.1993)	Fungi	Basidiomycota	_	_	_	_
OTU821	TGGTTCTGGCATCGATGAAGAACGCAGCGAAATGCGATAAGTAATGCGAATTGCAGAATTCAGTGAGTCATCGAATCTTTGAACGCATATTGCGCCCTTTGGTATTCCGAAGGGCATGCCTGTTCGAGCGTCATTATCACCAAATCAAGCCTGGCTTGTTGTTGGGCCCTTTGTCACTGGGTGACAGGTCCAAAAGACAATGACTGGTGTCATACAGACTCCCTATGCAACGAGCTTATAAGAGCACGCATCTGGTGGTTATGTGAC	d:Fungi(1.0000),p:Ascomycota(1.0000),c:Eurotiomycetes(1.0000),o:Chaetothyriales(1.0000),f:Herpotrichiellaceae(0.8200)	Fungi	Ascomycota	Eurotiomycetes	Chaetothyriales	Herpotrichiellaceae	_
OTU822	TGGCTCTCGCAACGATGAAGAACGCAGCGAAATGCGATACGTATCATGAATTGCAGAACTCTGAATGATAAATGTTTGAACGCACATTGCGCCAGCCTTTGGTTGGCATGTCTGTCTGAGAATCTTCAAGTTTCTCTCTGAAGCAATTTGCTTTTTGGAGGCCCTTGACAGCCCTACAATGCTAGGCTGTTGAAATTAACGTACCGTCTCGCAGCCTGAGGGGGGGTTGGGTGATTTTGACCAACTCAATTTTACCGTATCTCCCTT	d:Fungi(1.0000),p:Chytridiomycota(1.0000),c:Synchytriomycetes(0.6800),o:Synchytriales(0.4624),f:Synchytriaceae(0.3144)	Fungi	Chytridiomycota	Synchytriomycetes	_	_	_
OTU823	TGGCTCTCGCATCGATGAAGAACGCAGCGAAATGCGATACGTAATGTGAATTGCAGAATTCAGTGAATCATCGAATCTTTGAACGCACCTTGCGCCCCTTGGCATTCCGAGGGGCACACCCGTTTGAGTGTCGTGAAATTCTCAAAACCCTTTTCTTTCTGGAAAAGGATTTTTGGACTTGGAGGTTTCATGCTTGCCTTCTACTTTTGAAAGCAAGCTCCTCTCAAATAAATTAGTGGGGTCCACTTTGCTGATCCTTGACGTGAT	d:Fungi(1.0000),p:Basidiomycota(1.0000),c:Agaricomycetes(1.0000),o:Russulales(1.0000),f:Russulaceae(1.0000),g:Russula(1.0000),s:Russula_purpureofusca_SH1538896.08FU(0.7000)	Fungi	Basidiomycota	Agaricomycetes	Russulales	Russulaceae	Russula
OTU824	TGGTTCTGGCATCGATGAAGAACGCAGCGAAATGCGATAAGTAATGAGAATTGCAGAATTCAGTGGATCATCGAATCTTTGAACGCACATTGCGCCCCTTGGTATTCCGAGGGGCATGCCTGTTCGAGCGTCATTTCAACCCTCAAGCTCTGCTTGGTCTTGGGCCTGGCCGCGATGGCCGGTCCTAAAATCAGTGGCGGTGCCGTCGCAGGCTCCAAGCGTAGTACATCTCTCGCTCTGGAAGCCCGGCGGTGCCTGCCAGACAAC	d:Fungi(1.0000),p:Ascomycota(1.0000),c:Leotiomycetes(1.0000),o:Helotiales(1.0000)	Fungi	Ascomycota	Leotiomycetes	Helotiales	_	_
OTU825	TGGCTCTCGCATCGATGAAGAACGCAGCGAAATGCGATAAGTAATGTGAATTGCAGAATTCAGTGAATCATCGAATCTTTGAACGCACCTTGCGCTCCTTGGTATTCCGAGGAGCATGCCTGTTTGAGTGTCATTAAATTCTCAATCTTTATTAGCCTTTTGGTTGATAAATGACTTGGATGTGGGAGTTTGCTGGTTTCTGTTTTTGAAATCAGCTCTCCTCAAATGCATTAGCTTGGTTGCCTTGTAGACAATTCTATTGGTGTG	d:Fungi(1.0000),p:Basidiomycota(1.0000),c:Agaricomycetes(1.0000),o:Agaricales(0.9900),f:Strophariaceae(0.8811),g:Stropharia(0.7401),s:Stropharia_coronilla_SH1639463.08FU(0.3627)	Fungi	Basidiomycota	Agaricomycetes	Agaricales	Strophariaceae	Stropharia
OTU826	TGGTTCTGGCATCGATGAAGAACGCAGCGAAATGCGATAAGTAATGTGAATTGCAGAATTCAGTGAATCATCGAATCTTTGAACGCACATTGCGCCCATTAGTATTCTAGTGGGCATGCCTGTTCGAGCGTCATTTCAACCCTTAAGCCCCCGTCGCTTAGTGTTGGGAGCCTATAGTTCCTTCTTCTGAAGGCTATAGCTCCCTAAAGTCAGTGGCAGAGTCGGTTCACACTCTAGGCGTAGTAAATATCTCTTTCCTCGCCTATG	d:Fungi(1.0000),p:Ascomycota(1.0000),c:Sordariomycetes(1.0000),o:Xylariales(1.0000),f:Xylariaceae(1.0000),g:Kretzschmaria(1.0000)	Fungi	Ascomycota	Sordariomycetes	Xylariales	Xylariaceae	Kretzschmaria
OTU827	TGGTTCTGGCATCGATGAAGAACGCAGCGAAATGCGATAAGTAATGTGAATTGCAGAATTCAGTGAATCATCGAATCTTTGAACGCACATTGCACCTTCTAGTATTCTGGGAGGTATGCCTGTTCGAGCGTCATTGCAACCAACAAGCCCAGGCTTGGTATTGGATGCCACTATATTAGGTGCATCTTAAAATTAATAGCAGTGCTCCTAGCTTCAAGTGTAGTAATTTTCTCGCTTCTGGAGTCTAGATGTTGTACACTGTCTGAA	d:Fungi(1.0000),p:Ascomycota(1.0000),c:Xylonomycetes(0.7500),o:GS34(0.5550)	Fungi	Ascomycota	Xylonomycetes	_	_	_
OTU828	TGGCTCTCGCAACGATGAAGAACGCAGCGAAATGCGATAAGTAGTGTGAATTGCAGAATTCAGTGAATCATCGAATCTTTGAACGCATATTGCGCTTCCTGGTATTCCGGGGAGCATGCTCGTTTCAGAATCATTAAAAAACTCACCAGCTGGTTCTTGCCTGTCATGGGTTTGAGCCGAGCATGGGTGAATTTGAGCGCTTTGCCCTGGTCTTTGTTGGCCAGGACAATCGCTTTGAAATGATTGTGCGTTGGGCAGAAGTTTCAT	d:Fungi(1.0000),p:Chytridiomycota(1.0000),c:Spizellomycetes(0.9400),o:Spizellomycetales(0.8836)	Fungi	Chytridiomycota	Spizellomycetes	Spizellomycetales	_	_
OTU829	TGGTTCTCGCATCGATGAAGAACGCAGCGAATTGCGATATGTAATGTGAATTGCAGAATTCAGTGAATCATCGAATCTTTGAACGCACATTGCACCCTCTGGTATTCCGGAGGGTATGCCTGTTTGAGTGTCATTAACATGTCAACACGGACAAGTTTTCCATGACTTGCTTCCGCTGCTTGGACGTTGAAGGCCTGCTGGCAAATCAGTCATCTGTCAGCTCCTTTTAAATTCATTAGCAGGAACCAATGCAAAACTGGCTCTCGG	d:Fungi(1.0000),p:Basidiomycota(0.9800),c:Agaricomycetes(0.9604),o:Agaricales(0.8644),f:Clavariaceae(0.7779),g:Clavaria(0.6846)	Fungi	Basidiomycota	Agaricomycetes	Agaricales	Clavariaceae	Clavaria
OTU830	TGGTTCCCGCATCGATGAAGAACGCAGCGAAACGCGATAGTTAATGTGAATTGCAGAATTCAGTGAATCATCGAGTCTTTGAACGCACATTGCGCCTCCTGGTATTCCGGGAGGCACGTCCGTTTGAGCGTCAGCTTAACCCCTCCGGGTAGCGGTTTTGTCCCGCCAACCGGGCCTTTGGCGTGGGGAGGTGACCGTGGCGCCACGGCGCTGGCCCGGTTTCCCCCTGCTAAAATGCGGAGAAAGCTAGCCGGCAAAGCTCTGATT	d:Fungi(1.0000),p:Ascomycota(1.0000),c:Orbiliomycetes(1.0000),o:Orbiliales(1.0000),f:Orbiliaceae(1.0000),g:Hyalorbilia(0.5600)	Fungi	Ascomycota	Orbiliomycetes	Orbiliales	Orbiliaceae	_
OTU831	AGGTTCTCGCATCGATGAAGAACGCAGCGAAATGCGATAAGTAGTGTGAATTGCAGATTTCAGTGAATCATCGAATCTTTGAACGCACATTGCGCCCTTTGGTATTCCGAAGGGCATGCCTGTCTGAGCGTCAATAAATCAATCAAACATTAGTTTGGTATTGGAAGAAGTGGTTTTGCCTCTCTTCTTAAAGCTATTGGCGGCACTATTTCAGCTTGTAAAACGTAGTAATTTATTCCTCGTTGAAGCAATTGAGTAGTTGTCTGC	d:Fungi(1.0000),p:Ascomycota(0.8100),c:Pezizomycetes(0.6318),o:Pezizales(0.4928),f:Ascobolaceae(0.3844),g:Ascobolus(0.2960)	Fungi	Ascomycota	_	_	_	_
OTU832	TGGCTCTCGCATCGATGAAGAACGCAGCGAAATGCGATAAGTAATGTGAATTGCAGAATTCAGTGAATCATCGAATCTTTGAACGCACCTTGCGCTCCTTGGTATTCCGAGGAGCATGCCTGTTTGAGTGTCATTAAATTCTCAACCCTTATAGCTTTTGTAAGCTATTTGGGCTTGGAGCTGGGAGCTTGCGGGCCTTAGAGGTCAGCTCTCCTGAAATACATTAGCGGAACCGTTTGCAGTCCCGTCATTAGTGTGATAATTATC	d:Fungi(1.0000),p:Basidiomycota(1.0000),c:Agaricomycetes(1.0000),o:Agaricales(1.0000),f:Lycoperdaceae(1.0000),g:Calvatia(0.7400),s:Calvatia_candida_SH1556571.08FU(0.5402)	Fungi	Basidiomycota	Agaricomycetes	Agaricales	Lycoperdaceae	Calvatia
OTU833	TGGTTCTGGCATCGATGAAGAACGCAGCGAAATGCGATAAGTAATGTGAATTGCAGAATTCAGTGAATCATCGAATCTTTGAACGCACATTGCGCCCATTAGTATTCTAGTGGGCATGCCTATTCGAGCGTCATTTCAACCCTTAAGCCTAGCTTAGTGTTGGGAGCTTACAGTTATGTAACTCCCTAAAGTCAGTGGCAGAGCTAGATTGTCTCTCAGCGTAGTAATTTTTTCTCGCTTTTGTAGATGGTCTTGTGCTAGCCATAA	d:Fungi(1.0000),p:Ascomycota(0.9800),c:Sordariomycetes(0.9604),o:Xylariales(0.6723)	Fungi	Ascomycota	Sordariomycetes	Xylariales	_	_
OTU834	TGGCTCTGGCGTCGATGAAGAACGCAGCGAAACGCGATAGGTAATCTGAATTGCAGAATTCAGCGAATGATCGAATCTTTGAACGCACATGGCGCCCTCTGGTATCCCGGGGGGCACGCCTGTCCGAGCGTCATCACACCCCTCAAGCCTCGCTTGGTATTGGGCCCCGCCGCGTCGTCGGCGGGCCTTAAACGTGCTGGCGGCGTCGTGGGCCCCCGAAGCGCACATGGTCTCGAACCGCGCGCGAGGACGGCCGCGGCGCCCGCC	d:Fungi(1.0000),p:Ascomycota(1.0000),c:Dothideomycetes(1.0000),o:Mytilinidales(1.0000),f:Kirschsteiniotheliaceae(1.0000),g:Kirschsteiniothelia(1.0000),s:Kirschsteiniothelia_aethiops_SH1648655.08FU(0.7500)	Fungi	Ascomycota	Dothideomycetes	Mytilinidales	Kirschsteiniotheliaceae	Kirschsteiniothelia
OTU835	TGGTTCTGGCATCGATGAAGAACGCAGCGAAATGCGATAAGTAATGTGAATTGCAGAATTCAGTGAATCATCGAATCTTTGAACGCACATTGCGCCCCCTGGTATTCCGGGGGGCATGCCTGTCCGAGCGTCATTACAACCCTCAAGCTCAGCTTGGTATTGGGCCCCGCCGACCCGGCGGGCCCTAAAGTCAGTGGCGGTGCCGTCCGGCTCCGAGCGTAGTAATTCTTCTCGCTCTGGAGGTCCGGTCGTGTGCTCGCCAGCAAC	d:Fungi(1.0000),p:Ascomycota(1.0000),c:Leotiomycetes(1.0000),o:Thelebolales(0.9800),f:Pseudeurotiaceae(0.9604),g:Pseudogymnoascus(0.9412),s:Pseudogymnoascus_roseus_SH1557165.08FU(0.8377)	Fungi	Ascomycota	Leotiomycetes	Thelebolales	Pseudeurotiaceae	Pseudogymnoascus
OTU836	TGGCTCTGGCATCGATGAAGAACGCAGCGAAATGCGATAAGTAATGTGAATTGCAGAATTCAGTGAATCATCGAATCTTTGAACGCACATTGCGCCCGCCAGTATTCTGGCGGGCATGCCTGTTCGAGCGTCATTACAACCCTCAGGCCCCCGGGCCTGGCGTTGGGGATCGGCGGAAGCCCCCTGTGGGCACACGCCGTCCCTCAAATACAGTGGCGGTCCCGCCGCAGCTTCCATTGCGTAGTAGCTAACACCTCGCAACTGGAG	d:Fungi(1.0000),p:Ascomycota(0.9400),c:Sordariomycetes(0.8836),o:Hypocreales(0.8217),f:Nectriaceae(0.7642)	Fungi	Ascomycota	Sordariomycetes	Hypocreales	Nectriaceae	_
OTU837	TGGTTCTCCCATCGATGAAGAACGCAGCGAATCGCGATAGGTAATGTGAATTGCAGAATTCAGTGAATCATCGAATCTTTGAACGCACCTTGCGCTTGGTGGCATTCCGCCAAGCATGCCTGTTTGAGTGTCATGAACACCTCAAACCCCAATGTTTTGAAAGAAGCATTGCTTGGGTTTGGTTCTTGGGCTGTTACTTTGCTGCTTAACTGTCAGCTAGCCTTAAAGATATTAGCTGGACTCGAGCTTTCGAGTGCCTTCAACGCT	d:Fungi(1.0000),p:Basidiomycota(1.0000),c:Exobasidiomycetes(1.0000),o:Microstromatales(1.0000),f:Microstromatales_fam_Incertae_sedis(1.0000),g:Sympodiomycopsis(0.5600)	Fungi	Basidiomycota	Exobasidiomycetes	Microstromatales	_	_
OTU838	CGGCTCTCGCGTCGATGAAGAACGTAGCGAACTGCGAAAATTAATGCGACCCGCAACACGTGAGTCATCGAGTCTTTGAACGCATATTGCACCCGACAGGCTCGCTTGTCGGGTCTGCCTGTCTGAGTATCAGTACGGACCCAATCAACAATGAAAGGTTATTAACTTAGCTGGACAATGTTGTGTTGGTGCTCACTAGAGGTGCTATTAGCATCTTTGGTGGATTTGAGTGTTCAGTCATCATTTTTTGGTTGATCACTTGAAATG	d:Fungi(1.0000),p:Zoopagomycota(1.0000),c:Zoopagomycetes(1.0000),o:Zoopagales(1.0000),f:Piptocephalidaceae(1.0000),g:Syncephalis(1.0000)	Fungi	Zoopagomycota	Zoopagomycetes	Zoopagales	Piptocephalidaceae	Syncephalis
OTU839	TGGTTCTCGCATCGATGAAGAACGCAGCGAATTGCGATAAGTAATGTGAATTGCAGAATTCAGTGAATCATCGAATCTTTGAACGCATCTTGCGCTCTTTGGTATTCCGAAGAGCATGCCTGTTTGAGTGTCATGAAACTCTCACCTCCAATCTTTTTTAACTAGAAGGTTGGGGCGTGGACGTGAGTGCTGCTGGTGCCCTGGTTGCATCGGCTCACTTGAAATTCATTAGCTGAATCCTTTAAAGTAGGTTCTACTCGACGTGAT	d:Fungi(1.0000),p:Basidiomycota(1.0000),c:Tremellomycetes(1.0000),o:Cystofilobasidiales(1.0000),f:Cystofilobasidiaceae(1.0000),g:Cystofilobasidium(1.0000),s:Cystofilobasidium_capitatum_SH1650088.08FU(0.9600)	Fungi	Basidiomycota	Tremellomycetes	Cystofilobasidiales	Cystofilobasidiaceae	Cystofilobasidium
OTU840	TGGCTCTCGCATCGATGAAGAACGCAGCGAAACGCGATATGTAATGTGAATTGCAGAATTCAGTGAATCATCGAATCTTTGAACGCACATTGCGCTCTTTGGTATTCCGAAGAGCATGCTTGTTTGAGTATCAGAGAACCCATCTCGAACTTAGTTTTTCGTCTTTTCGAAGACGAGGAGCAATTTTGGAATTCGAGGATTTGAGTAGTCTCGGATTGGTTTATTCCTTTTCCAGCTCGCTGGAGAAGGGAAGTTTTGTCTTCTAAT	d:Fungi(1.0000),p:Mortierellomycota(0.9600),c:Mortierellomycetes(0.9216),o:Mortierellales(0.8847),f:Mortierellaceae(0.8493),g:Mortierella(0.8154),s:Mortierella_wolfii_SH1552338.08FU(0.2935)	Fungi	Mortierellomycota	Mortierellomycetes	Mortierellales	Mortierellaceae	Mortierella
OTU841	TGGCTCTCGCATCGATGAAGAACGCAGCGAAATGCGATAAGTAATGTGAATTGCAGAATTCAGTGAATCATCGAATCTTTGAACGCACCTTGCGCTCCTTGGCATTCCGAGGAGCATGCCTGTTTGAGTGTCATTAAATTCTCAATCCTATGCTCTCTTGTATTGCATGGTGATTGGATTGTGGAGGCTGCTGGCTTGTTCAGCTCCTCTTAAAAGCATTAGCAGGGTATAATGCCATCTGTGCTTTGTATGATATGTATCTATACA	d:Fungi(1.0000),p:Basidiomycota(1.0000),c:Agaricomycetes(1.0000),o:Agaricales(1.0000),f:Pluteaceae(1.0000),g:Pluteus(1.0000),s:Pluteus_albostipitatus_SH1604553.08FU(0.6000)	Fungi	Basidiomycota	Agaricomycetes	Agaricales	Pluteaceae	Pluteus
OTU842	TGGCTCTTGCATCGATGAAGAACGCAGCGAAATGCGATAAGTAATGTGAATTGCAGAATTCCGTGAATCATTAAATCTTTGAACGCAAATTGCACTCCTTGGTATTCCGAGGAGTATGCTTGCTTGAGGGTTGGTCTACAAAAAAATCGTGAAAATTTTTTTTTCGCGGATCTGGGTTTTCCAAAAAATTTTTTTTTTTTTGGTAGCCTTAAATTTATCTTAACAATCTTTAGGTATTAATATTAGAAATGTCATATCTTACATATT	d:Fungi(1.0000),p:Glomeromycota(1.0000),c:Glomeromycetes(1.0000),o:Diversisporales(1.0000),f:Acaulosporaceae(1.0000),g:Acaulospora(0.9700)	Fungi	Glomeromycota	Glomeromycetes	Diversisporales	Acaulosporaceae	Acaulospora
OTU843	TGGTTCTGGCATCGATGAAGAACGCAGCGAAATGCGAAAAGTAGTGTGAATTGCAGAATTCAGTGAATCATCGAATCTTTGAACGCACATTGCGCCCCTTGGTATTCCATGGGGCATGCCTGTTCGAGCGTCATTTGTACCTTCAAGCTCTGCTTGGTGTTGGGTGTTTGTCCCGCTTTTTGCGTGGACTCGCCTCAAAGCAATTGGCAGCCGGCGTACTAGCCTGGAGCGCAGCACATTTTGCGCCTCTTGACTTGAACGCTTGCG	d:Fungi(1.0000),p:Ascomycota(0.9900),c:Dothideomycetes(0.9702),o:Pleosporales(0.9508),f:Cucurbitariaceae(0.8937),g:Neocucurbitaria(0.5005)	Fungi	Ascomycota	Dothideomycetes	Pleosporales	Cucurbitariaceae	_
OTU844	TGGTTCTGGCATCGATGAAGAACGCAGCGAAATGCGATAAGTAATGCGAATTGCAGAATTTCCGTGAGTCATCGAATCTTTGAACGCACATTGCGCCCACTGGTATTCCGGTGGGCATGCCTGTTCGAGCGTCATTATCCTCCCTCAAACCCCGGGTTTGGTGTTGGACCCAAGTTGTGCGAACAACTGGTCCTAAAGACAATGACGGCGTCCGTGGGACCCTCGGTGCAACGAGCTTGGTGAAGCACGCGTCGAGTTTCAAGGACC	d:Fungi(1.0000),p:Ascomycota(0.9200),c:Eurotiomycetes(0.8188),o:Chaetothyriales(0.7287),f:Trichomeriaceae(0.5247),g:Knufia(0.3778),s:Knufia_perforans_SH1557326.08FU(0.1171)	Fungi	Ascomycota	Eurotiomycetes	Chaetothyriales	_	_
OTU845	TGGTTCTGGCATCGATGAAGAACGCAGCGAAATGCGATAAGTAATGCGAATTGCAGAATTCCAGTGAGTCATCGAATCTTTGAACGCACATTGCGCCCTTTGGTATTCCGAAGGGCATGCCTGTTCGAGCGTCATTATCACCCCTCAAGCCCCGTGCTTGGTGTTGGACGGCTTGGTCGAGCTTCGCGCTCGACCCCTCCCAAAGACAATGACGGCGGCCTGTGGCTCCCCCGGCACACTGAGCTTCTCACCGAGCACGTGTCGGAT	d:Fungi(1.0000),p:Ascomycota(0.9800),c:Eurotiomycetes(0.9604),o:Chaetothyriales(0.9412),f:Herpotrichiellaceae(0.9224),g:Cladophialophora(0.9039)	Fungi	Ascomycota	Eurotiomycetes	Chaetothyriales	Herpotrichiellaceae	Cladophialophora
OTU846	TGGCTCTCGCATCGATGAAGAACGCAGCGAAATGCGATAAGTAATGTGAATTGCAGAATTCAGTGAATCATCGAATCTTTGAACGCACCTTGCGCTCCTTGGTATTCCGAGGAGCATGTCTGTTTGAGTGTCATGAAATTCTCAGTCTCTCTTTTTTCTTTATTGAAATGAGAGAATGGATTGTGGAAGTTGCTTGTTCTTTTGCTTGCAATAAGTCCAGCTCTTCTCAAATGCATTAGCAGAAGTTTCATTGCTAACTGTTCTTGA	d:Fungi(1.0000),p:Basidiomycota(0.9700),c:Agaricomycetes(0.9312),o:Agaricales(0.7822),f:Entolomataceae(0.3442),g:Entoloma(0.1446)	Fungi	Basidiomycota	Agaricomycetes	Agaricales	_	_
OTU847	TGGTTCTCGCATCGATGAAGAACGCAGCGAAATGCGATACTTAATGTGAATTGCAGACTTTGTGAATCATCGAGTTTTTGAACGCATATTGCACTCTTTGGCATTCCGAAGAGTATGCTTGTTTCAGTATCATGAAATCATCTCATAGCAACCTTTTGGTTGATATGGACATGGGCTTGCGAGTCTCTATCGACTGGCATGTCTAAAATGCATTTCACTTGGATGTTTCTGTGAAAACGGCTTAATAGTATTGATGGCAACATCAAT	d:Fungi(1.0000),p:Mucoromycota(0.6100),c:Umbelopsidomycetes(0.3111),o:GS23(0.1524)	Fungi	_	_	_	_	_
OTU848	TGGCTCTCACATTGATGAAGAACACAGCAAATTGTAATATGTAATGTGAATTACAGATTTCCAGTGAATCTTTGAATCTTTGAATGCACCTTGCACTCTTCGGTACTCTGGAGAGCATGCCTGTTTGAGTGTCATCGTCATTCTCAACCATACCCCCGTGGCATGGCTTGGACTTAGGAGCTGCCAGCGTTGTGAGACGTCAGCTCTCCTCAAATGCATTAGTGGACCAGCATCGTCCAGATGTGCATAGCCTAGTTCAACGTCATA	d:Fungi(1.0000),p:Basidiomycota(0.9900),c:Agaricomycetes(0.9405),o:Boletales(0.6960),f:Boletaceae(0.4524)	Fungi	Basidiomycota	Agaricomycetes	Boletales	_	_
OTU849	TGGCTCTGGCAACGATGAAGAACGCAGCGAAACGCGAAAGGTAATGCGAATTGCAGAATCAGTGAGTCATCGAATCTTTGAACGCACATTGCGCCTCTCGGTATTCCGGGAGGCACGCCTGTTCGAGCGCCATTACACGCTCCAAGCGAAGCTTGATGTTGGACGATGCGGTTTCACTTCGGAGAGACTGCACGTCTGGAACGCGTGGGCACCCACCGCCAGACCACGAGCGTAGCAAGACATTTTCGTCAATTCGTTCTGTGGGGT	d:Fungi(1.0000),p:Ascomycota(1.0000)	Fungi	Ascomycota	_	_	_	_
OTU850	TGGCTCTGGCATCGATGAAGAACGCAGCGAAATGCGATAAATAATATGAATTGCAGAATTCAGCGAATCATCGAGTTTTTGAACGCACATTGCGCCCTTCGGTATTCCGAAGGGCATGTCCGACCGAGCGTCGCTTCACCGCTCAAGTCTCTTCCGACTTGGTGTTGGGGCCTGCCCGAGCCTTCAGGTCTCGGGCAGCTCCTAAATGCAGTGGCGGCCCTCAGCGCGGCTCCTCCTTAGCGCAGTAGAGTAATTGCACTACGCTTC	d:Fungi(1.0000),p:Ascomycota(1.0000),c:Sordariomycetes(0.9700),o:Savoryellales(0.9118)	Fungi	Ascomycota	Sordariomycetes	Savoryellales	_	_
OTU851	TGGTTCTGGCATCGATGAAGAACGCAGCGAAATGCGATAAGTAATGTGAATTGCAGAATTCAGTGAATCATCGAATCTTTGAACGCACATTGCGCCCTTTGGTATTCCGAGGGGCATGCCTGTTCGAGCGTCATTTCAACCCTCAAGCTCTGCTTGGTATTGGGCTTCGCCGTCGTGTGGCGGGCCTTAAAATCAGTGGCGGTGCCGTCTCGGCTCCAAGCGCAGTAGCATCATCTCGCTCTGGAGACCCTGGTGGTTGCTGGCCAG	d:Fungi(1.0000),p:Ascomycota(1.0000),c:Leotiomycetes(1.0000),o:Helotiales(1.0000),f:Helotiales_fam_Incertae_sedis(1.0000),g:Xylogone(1.0000)	Fungi	Ascomycota	Leotiomycetes	Helotiales	_	Xylogone
OTU852	TGGTTCTGGCATCGATGAAGAACGCAGCGAAATGCGATAAGTAATGCGAATTGCAGAATTCCAGTGAGTCATCGAATCTTTGAACGCACATTGCGCCCTTTGGCATTCCGAAGGGCATGCCTGTTCGAGCGTCATTATCACCCCTCAAGCCCCGTGCTTGGTGTTGGACGGCCTGGTCGCGGCGAACGCTGCGACCCCTCCCAAAGACAATGACGGCGGCCTGTGGCTCCCCCGGCACACTGAGCTTCTCACCGAGCACGTGTCGGA	d:Fungi(1.0000),p:Ascomycota(0.8800),c:Eurotiomycetes(0.7744),o:Chaetothyriales(0.6815),f:Herpotrichiellaceae(0.5111),g:Cladophialophora(0.3373),s:Cladophialophora_exuberans_SH1562573.08FU(0.1687)	Fungi	Ascomycota	Eurotiomycetes	Chaetothyriales	_	_
OTU853	TGGCTCTTGCAACGATGAAGAACGCAGTAAAGTGCGATATGTAGTGCGATTTGCATGAATCTGTGAGTCATCTAATCTTTGAACGCAACTTGCGCCTTTTACGAGGCATGTTTGTTTGAGTGCCGCAATCCTCTGCAGCAATGCGATTTGACTCGAGTCTTTGTTGACCGAGTTTAAAGGGAGCTAGAGGATGGTCAGTTTGGACTAGCCCGAGTGCTAAGCATTCTTGGGTCTAGGCTGGATTGCTCATTACATCTACTTTTTATT	d:Fungi(1.0000),p:Rozellomycota(0.9100)	Fungi	Cryptomycota	_	_	_	_
OTU854	TGGCTCTCGCATCGATGAAGAACGCAGCGAAATGCGATAAGTAATGTGAATTGCAGAATTCAGTGAATCATCGAATCTTTGAACGCACCTTGCGCCCGGTGGTATTCCGCCGGGCATGCCTGTTCGAGTGTCACGTTAACCCTCATCCATGTGGTGTCACAACCGCATGAGTGGACTTGGACGTTGCCGTCACCGGCTCGCCCTAAATGAATTAGCTATGCGTCTATTAGCGCGCTCGGCGTGGTGTGATAATTATCTTCGCCAGCC	d:Fungi(1.0000),p:Basidiomycota(0.9600),c:Agaricomycetes(0.9120),o:Auriculariales(0.7387)	Fungi	Basidiomycota	Agaricomycetes	Auriculariales	_	_
OTU855	TGGTTCTGGCATCGATGAAGAACGCAGCGAAATGCGATAAGTAATGTGAATTGCAGAATTCAGTGAATCATCGAATCTTTGAACGCACATTGCGCCCATTAGTATTCTAGTGGGCATGCCTGTTCGAGCGTCATTTCAACCCTCAAGCACTGCTTGGTGTTGGGGCTCTACGTCTTTGTAGGCCCTCAAATTCAGTGGCGGACTCGCTATGGCTCCGAGTGCAGTAATCTCTCTCGCTCTGGACGCCTGGTGGGTGCTTGCCGTGAA	d:Fungi(1.0000),p:Ascomycota(1.0000),c:Sordariomycetes(0.9900),o:Myrmecridiales(0.6435)	Fungi	Ascomycota	Sordariomycetes	_	_	_
OTU856	TGGCTCTGGCATCGATGAAGAACGCAGCGAAATGCGATAAGTAATGTGAATTGCAGAATTCAGTGAATCATCGAATCTTTGAACGCACATTGCGCCCGCCAGTATTCTGGCGGGCATGCCTGTTCGAGCGTCATTTCAACCCTCAGGAACACCGCTTGCGGCGTGACTGGTGTTGGGGATCAGCGTAGGCGCGAGGTCTGACCTCGCCGGCTGGCCCTTAAATACAGTGGCGGTCTCGCTGCGGACTCCCTCGCGTAGTAACTCACC	d:Fungi(1.0000),p:Ascomycota(0.9900),c:Sordariomycetes(0.9702)	Fungi	Ascomycota	Sordariomycetes	_	_	_
OTU857	TGGCTCTCGCATCGATGAAGAACGCAGCAAAATGCGATAAGTAATGTGAATTGCAGAATTCAGTGAATCATCGAATCTTTGAACGCACCTTGCGCTCCTTGGTATTCTGAGGAGCATGCCTGTTTGAGTGTCATTATATTATCAAAATCATATCTATGTGATGTGACTTTGGATTTTGGGAGCTGCTGACTTCTAGTTGAAGCCGGCTCTTCTTAATTACATTAACAGATTCTTTGTTGACCATGATCAGTGTGATAGATATCTCAC	d:Fungi(1.0000),p:Basidiomycota(0.9800),c:Agaricomycetes(0.9506),o:Agaricales(0.6939),f:Inocybaceae(0.1041),g:Inocybe(0.0146)	Fungi	Basidiomycota	Agaricomycetes	Agaricales	_	_
OTU858	TGGTTCTGGCATCGATGAAGAACGCAGCGAAATGCGATAAGTAATGTGAATTGCAGAATTTAGTGAATCATCGAATCTTTGAACGCACATTGCGCCCTCTGGTATTCCGGGGGGCATGCCTGTTCGAGCGTCATTTCAACCCTCAAGCCTAGCTTGGTGATGGGCCTTCGTCTTTTAGACGGGTCTGAAAATTAGTGGCGATGCCCTTCAGCTTCAAGCATAGTAAATTTGTCTTTGTCTTGAATAGTTGGCTGGTGTATTGGCCAA	d:Fungi(1.0000),p:Ascomycota(0.9100),c:Xylonomycetes(0.1638),o:Symbiotaphrinales(0.0295),f:Symbiotaphrinaceae(0.0053),g:Symbiotaphrina(0.0010),s:Symbiotaphrina_buchneri_SH1641879.08FU(0.0001)	Fungi	Ascomycota	_	_	_	_
OTU859	TGGCTCTCGCATCGATGAAGAACGCAGCGAAATGCGATAAGTAATGTGAATTGCAGAATTCAGTGAATCATCGAATCTTTGAACGCACCTTGCGCTCCTTGGTATTCCGAGGAGCATGCCTGTTTGAGTGTCATTAAATTCTCAACCTTCCAACTTTTATAAGCTTGGTTAGGCTTGGATGTGGGAGTTGCGGGCTTCATCAATGAGGTCGGCTTTCCTTAAATGCATTAGCGGAACTTTTGTGGACCGTCTATTGGTGTGATAATT	d:Fungi(1.0000),p:Basidiomycota(1.0000),c:Agaricomycetes(1.0000),o:Agaricales(1.0000),f:Hydnangiaceae(1.0000),g:Laccaria(0.9800),s:Laccaria_laccata_SH1553006.08FU(0.7252)	Fungi	Basidiomycota	Agaricomycetes	Agaricales	Hydnangiaceae	Laccaria
OTU860	TGGTTCTGGCATCGATGAAGAACGCAGCGAAATGCGATAAGTAATGTGAATTGCAGAATTCAGTGAATCATCGAATCTTTGAACGCACATTGCGCCCGCCAGTATTCTGGCGGGCATGCCTGTTCGAGCGTCATTTCAACCATCAAGCCCTAGGCTTGTGTTGGAGCCCTGCGGCCGCCCGCAGCCTCCCAAAAGCAGTGGCGGGCTCGCTATTACACCGAGTGCAGTAGTTTACTCTTCGCTCAGGGCGTGTAGCGGGTTCCGGCC	d:Fungi(1.0000),p:Ascomycota(0.7700),c:Sordariomycetes(0.5929),o:Sordariales(0.4565),f:Lasiosphaeriaceae(0.3013),g:Cercophora(0.1055),s:Cercophora_thailandica_SH1578233.08FU(0.0243)	Fungi	Ascomycota	_	_	_	_
OTU861	TGGTTCTGGCATCGATGAAGAACGCAGCGAAATGCGATAAGTAATGTGAATTGCAGAATTCAGTGAATCATCGAATCTTTGAACGCACATTGCGCCCCTCGGCACTCCGGGGGGCATACCTGTCCGAGCGTCATTTGAAAACCATCAAGCCTGGCTTGGTCTTGGGCGCGGTCTGTGGACCCGCCCGCAACCCGTCGGCGGTGCCGGTTCGGCCCTGAGCGTAGCAGAGATACTCGTTCGGAGGTCGCGGCGGTGCCCGCCAGCAAG	d:Fungi(1.0000),p:Ascomycota(0.8900),c:Dothideomycetes(0.7743)	Fungi	Ascomycota	Dothideomycetes	_	_	_
OTU862	TGGTTCTGGCATCGATGAAGAACGCAGCGAAATGCGATAAGTAATGCGAATTGCAGAATTTCCGTGAGTCATCGAATCTTTGAACGCACATTGCGCCCTTTGGCATTCCGAAGGGCATGCCTGTTCGAGCGTCATTATCCTCCCTCCAAAACCCCTGCTTTACCGCGGGGGTTTCGGGTGTTGGACCGCGTTGGACCGTTCGCGGCCAACTGGTCTCAAAGACAATGACGGGCGTCCATGGGACCCTCTTCGCACTGAGCTTTCCGG	d:Fungi(1.0000),p:Ascomycota(1.0000),c:Eurotiomycetes(1.0000),o:Chaetothyriales(1.0000)	Fungi	Ascomycota	Eurotiomycetes	Chaetothyriales	_	_
OTU863	TGGTTCTGGCATCGATGAAGAACGCAGCGAAATGCGATAAGTAATGTGAATTGCAGAATTCAGTGAATCATCGAATCTTTGAACGCACATTGCGCCCGCCAGTATTCTGGCGGGCATGCCTGTTCGAGCGTCATTTCAACCATCAAGCCCTGCTTGTGTTGGGGTCCTGCGGCTGCCCGCAGGCCCTGAAAACCAGTGGCGGGCTCGCTAGTCACACCGAGCGCAGTAATACATCTCGCTTAGGTCGTGCGGCGGGTTCTTGCCGTT	d:Fungi(1.0000),p:Ascomycota(0.9900),c:Sordariomycetes(0.9702),o:Sordariales(0.9508),f:Chaetomiaceae(0.4944)	Fungi	Ascomycota	Sordariomycetes	Sordariales	_	_
OTU864	TGGCTCTCGCAACGATGAAGAACGCAGCGAAATGCGATAAGTAGTGTGAATTGCAGAATTCAGTGAATCATCGAATCTTTGAACGCACATTGCGCTTCCTGGTATTCCGGGGAGCATGCTCGTTTCAGAATCAATATGTTCTCACAAACTATATGGGTTGCAAAACCCCTATGGGGCGTGGATTTGGGCATTTTTGCTATGGTGCCTTTGTGCAACATGGCAATTGCCTTAAAATGATTGCGTGTATGCCCCAATTGGTAGTAATTG	d:Fungi(1.0000),p:Chytridiomycota(1.0000),c:Spizellomycetes(1.0000),o:Spizellomycetales(1.0000),f:Powellomycetaceae(1.0000),g:Powellomyces(1.0000),s:Powellomyces_hirtus_SH1566856.08FU(1.0000)	Fungi	Chytridiomycota	Spizellomycetes	Spizellomycetales	Powellomycetaceae	Powellomyces
OTU865	TGGCTCTCGCATCGATGAAGAACGCAGCGAAATGCGATACGTAATGTGAATTGCAGAATTCAGTGAATCATCGAATCTTTGAACGCACCTTGCGCCCCTTGGCATTCCGAGGGGCACACCCGTTTGAGTGTCGTGAATATCCTCAACCTTCTCTATTGGAGAAGGCTTGGACTTTGGAGGCTTTTGCTGGCCTCTCTTGAAGCCAGCTCCTCTTAAACGCATTAGCGGGGGTTTCCTTTTGGTCAATCCTTGACGTGATAAGATATT	d:Fungi(1.0000),p:Basidiomycota(1.0000),c:Agaricomycetes(1.0000),o:Russulales(1.0000),f:Russulaceae(1.0000),g:Lactifluus(0.9800)	Fungi	Basidiomycota	Agaricomycetes	Russulales	Russulaceae	Lactifluus
OTU866	TGGTTCTGGCATCGATGAAGAACGCAGCGAAATGCGATAAGTAATGTGAATTGCAGAATTCAGTGAATCATCGAATCTTTGAACGCACATTGCGCCCGCCAGTATTCTGGCGGGCATGCCTGTTCGAGCGTCATTTCAACCATCAAGCCCCAGGCTTGTGTTGGGGACCTGCGGCTGCTGCAGGCCCTGAAAACTAGTGGCGGGCTCGCTGTCATCCCGAGCGTAGTAGCATCTCGCTCAGGGCGTGCTGCGGGTTCCGGCCGTTAA	d:Fungi(1.0000),p:Ascomycota(1.0000),c:Sordariomycetes(0.7900),o:Sordariales(0.6241),f:Chaetomiaceae(0.4743)	Fungi	Ascomycota	Sordariomycetes	_	_	_
OTU867	TGGTTCTGGCAACGATGAAGAACGCAGCGAAATGCGATAAGTAATGTGAATTGCAGAATTCAGTGAATCATCGAATCTTTGAACGCACATTGCGCCCATTAGTATTCTAGTGGGCATGCCTGTTCGAGCGTCATTACAACCCTCAAGCGCTTTAGTGCTTGGTGTTGGGGCTTCTGCTTGTAGCAGGCCCTGAAAGATAGTGGCGAGCTCGCCGTGACCCTGAGCGTAGTAGTTTACACCTCGCTTCTGTGGCTCGCGGCGGGTTCT	d:Fungi(1.0000),p:Ascomycota(1.0000),c:Sordariomycetes(1.0000),o:Sordariales(1.0000),f:Sordariales_fam_Incertae_sedis(1.0000),g:Conlarium(1.0000),s:Conlarium_dupliciascosporum_SH1570515.08FU(0.5000)	Fungi	Ascomycota	Sordariomycetes	Sordariales	_	Conlarium
OTU868	TGGTTCTGGCATCGATGAAGAACGCAGCGAAATGCGATAAGTAATGTGAATTGCAGAATTCCGTGAATCATCGAATCTTTGAACACATATTGCGCCCTCTGGTATTCCGGAGGGCATGCCTGTCCGAGCGTCATTACTATCTTCAAGCACAGCTTGGTTGTTGAGCCCAATTGTCCTCTAATGGACAGGCTTGAAATGCAGCGGTTAGGGTCTGTTTGGTGCCCGAGTGTATGGGGCTTTGTCACACACTTTTGTGGCCCAGCTGGC	d:Fungi(1.0000),p:Ascomycota(1.0000),c:Eurotiomycetes(1.0000)	Fungi	Ascomycota	Eurotiomycetes	_	_	_
OTU869	TGGCTCTCGCATCGATGAAGAACGCAGCGAAATGCGATAAGTAATGTGAATTGCAGAATTCAGTGAATCATCGAATCTTTGAACGCACCTTGCGCTCCTTGGTATTCCGAGGAGCATGCCTGTTTGAGTGTCATGGTATTCTCAAACCTTTAAAGCTTTAGAGCGATAAAGGCTTGGATTTGGAGGTTGTGTTGGCGCAAGTCAACTCCTCTTAAATGCATTAGCGTGAATCTTTTACGGATCGCCTCCAGTGTGATAATTTGTCTA	d:Fungi(1.0000),p:Basidiomycota(1.0000),c:Agaricomycetes(1.0000),o:Polyporales(1.0000),f:Steccherinaceae(0.9900),g:Ceriporiopsis(0.9801),s:Ceriporiopsis_fimbriata_SH1599727.08FU(0.9703)	Fungi	Basidiomycota	Agaricomycetes	Polyporales	Steccherinaceae	Ceriporiopsis
OTU870	TGGCTCTCGCATCGATGAAGAACGCAGCGAAATGCGATAAGTAATGTGAATTGCAGAATTCAGTGAATCATCGAATCTTTGAACGCATCTTGCGCTCCTTGGTATTCCGAGGAGCATGCCTGTTTGAGTGTCATTTCAAGTTCTCAACTGCATCAATTTCTTGTTGATGTGGCTTGGATGTGGGGGATTGATTATTGCAGGCTTCTGTCAAAGGAGGTCGGCTCCCCTGAAAAACATTAGTGGTATCTGAGCAGAAGAAACTACTAC	d:Fungi(1.0000),p:Basidiomycota(1.0000),c:Agaricomycetes(1.0000),o:Agaricales(1.0000),f:Inocybaceae(1.0000),g:Inocybe(0.9400),s:Inocybe_lacera_SH1632056.08FU(0.5922)	Fungi	Basidiomycota	Agaricomycetes	Agaricales	Inocybaceae	Inocybe
OTU871	TGGTTCTGGCATCGATGAAGAACGCAGCGAAATGCGATAAGTAATGTGAATTGCAGAATTCAGTGAATCATCGAATCTTTGAACGCACATTGCGCCCCGTGGTATTCCGCGGGGCATGCCTGTTCGAGCGTCATTTCACCACTCAAGCCTAGCTTGGTATTGGGCGCCGCGGCGATCTCCATCGCTGCGCGCCTTAAAGTCTCCGGCTGAGCAGTCTGTCTCCGAGCGTTGTGACACATGTCGCTAGGGAGTGCAGGTCTGCCGCGG	d:Fungi(1.0000),p:Ascomycota(1.0000),c:Dothideomycetes(1.0000),o:Capnodiales(1.0000),f:Mycosphaerellaceae(1.0000),g:Phaeophleospora(1.0000)	Fungi	Ascomycota	Dothideomycetes	Capnodiales	Mycosphaerellaceae	Phaeophleospora
OTU872	TGGTTCTGGCATCGATGAAGAACGCAGCGAAATGCGATAAGTAATGTGAATTGCAGAATTCAGTGAATCATCGAATCTTTGAACGCACATTGCGCCCCGTGGTATTCCGCGGGGCATGCCTGTTCGAGCGTCATTTCACCAATCAAGCCTCGCTTGGCCATGGGCACCGCGGTTTACCCCGCGCGCCCCAATGTCTCCGGCTGAGCCGTCCGTCTCTAAGCGTTGTGGTATCATCAATTCGCTTCGGAGTGCGGGTGCGTTTGCGCC	d:Fungi(1.0000),p:Ascomycota(0.9500),c:Dothideomycetes(0.7980),o:Capnodiales(0.6544),f:Teratosphaeriaceae(0.3272),g:Bryochiton(0.1538)	Fungi	Ascomycota	Dothideomycetes	Capnodiales	_	_
OTU873	TGGTTCTGGCATCGATGAAGAACGCAGCGAAATGCGATAAGTAATGTGAATTGCAGAATTCAGTGAATCATCGAATCTTTGAACGCACATTGCGCCTAGAGGTATTCCTCTAGGCATGCCTGTTCGAGCGTCATTTCAACCCTCAAGCCCAGCTTGGTATTGGGTGCCACCGGCATGGTGCACCCTAAAATCAGTGGCGGTGCCATCTGGCTTCAAGCGTAGTAATTCTTCTCGCTCCGGAGTCTAGGTGGTTGCTTGCCAAAACCC	d:Fungi(1.0000),p:Ascomycota(1.0000),c:Leotiomycetes(1.0000)	Fungi	Ascomycota	Leotiomycetes	_	_	_
OTU874	TGGCTCTGGCATCGATGAAGAACGCAGCGAAATGCGATAAGTAATGTGAATTGCAGAATTCAGTGAATCATCGAATCTTTGAACGCACATTGCGCCCGCGAGTATTCTCGCGGGCATGCCTGTCCGAGCGTCATTTCAACCCTCAGGGCCCGCCTGCTTGTCAGGCGCGGCGCTGGTGTTGGGGATCGGCTTCGTTGCCGTCCCCCAAATACAGTGGCGGTCTCGCTGCAGCCTCCCCTGCGTAGTAGCAACACTCGCATGCGGAGC	d:Fungi(1.0000),p:Ascomycota(1.0000),c:Sordariomycetes(1.0000),o:Hypocreales(1.0000),f:Stachybotryaceae(1.0000),g:Myrothecium(0.5000),s:Myrothecium_gramineum_SH1181312.08FU(0.2350)	Fungi	Ascomycota	Sordariomycetes	Hypocreales	Stachybotryaceae	_
OTU875	TGGTTCTGGCATCGATGAAGAACGCAGCGAAATGCGATAAGTAATGTGAATTGCAGAATTCAGTGAATCATCGAATCTTTGAACGCACATTGCGCCCGCCAGTATTCTGGCGGGCATGCCTGTTCGAGCGTCATTTCAACCATCAAGCCCCCGGCTTGTGTTGGGGACCTGCGGCTGCCGCAGGCCCTGAAATCCAGTGGCGGGCTCGCTGTCGCACCGAGCGTAGTAGCATACTTCTCGCTCCGGGAGCGCGGCGGGCGCCTGCCG	d:Fungi(1.0000),p:Ascomycota(1.0000),c:Sordariomycetes(1.0000),o:Sordariales(1.0000),f:Lasiosphaeriaceae(0.9500),g:Cladorrhinum(0.8265)	Fungi	Ascomycota	Sordariomycetes	Sordariales	Lasiosphaeriaceae	Cladorrhinum
OTU876	TGGTTCTGGCATCGATGAAGAACGCAGCGAAATGCGATAAGTAATGTGAATTGCAGAATTCCGTGAATCATCGAATTTTTGAACGCATATTGCGCCCTCTGGTATTCCGGAGGGCATGCCTGTCCGAGCGTCATTAACAGCAATCAAGCGCGGCTTGTGTTGAGCTTTTAACAAATGTTCCTTTTTTGCGAACAAGCTTGAAATACAATGGCGATGCCGATTTTTTTTGGTGCCCAAGCGTTATAGGGCTTTGTCACACGCTTTGGT	d:Fungi(1.0000),p:Ascomycota(0.9800),c:Eurotiomycetes(0.9408),o:Onygenales(0.6115),f:Onygenaceae(0.2752)	Fungi	Ascomycota	Eurotiomycetes	_	_	_
OTU877	TGGTTCTGGCATCGATGAAGAACGCAGCGAAATGCGATAAGTAATGTGAATTGCAGAATTCAGTGAATCATCGAATCTTTGAACGCACATTGCGCCCGCTGGTATTCCAGCGGGCATGCCTGTTCGAGCGTCATTTCACCCCTCCAGCTCCGCTGGGTGTTGGGGCACTGCCGCCTCCCTCCGGGGAGAGGCAGGCCCTGAAATACAGTGGCGGGCTCGCTAAGACTCTGAGCGTAGTAGTTTTACACCTCGTTCTGGACGTGTTAG	d:Fungi(1.0000),p:Ascomycota(1.0000),c:Sordariomycetes(0.9800),o:Diaporthales(0.9016)	Fungi	Ascomycota	Sordariomycetes	Diaporthales	_	_
OTU878	TGGTTCTCGCATCGATGAAGAACGCAGCGAATTGCGATAAGTAATGTGAATTGCAGATTTCCAGTGAATCATCGAATCTTTGAACGCATCTTGCGCTCCTTGGTATTCCGAGGAGCATGCCTGTTTGAGTGTCATTTAATTATCAACCATCGATCCTTAGGGAAAAGATGGGTTGGAGTTGGGAGTTGCTGGCGTCGTCAGCTCTCCTTAAAAGCATTAGCGACTATGGAAGTCTTTCGACATGCACGGCCATTGACGTGATAATGA	d:Fungi(1.0000),p:Basidiomycota(1.0000),c:Agaricomycetes(1.0000),o:Boletales(1.0000),f:Boletaceae(1.0000),g:Phylloporus(1.0000),s:Phylloporus_brunneiceps_SH1556229.08FU(0.9900)	Fungi	Basidiomycota	Agaricomycetes	Boletales	Boletaceae	Phylloporus
OTU879	TGGCTCTTGCATCGATGAAGAACGCAGTGAAATGCGATAAGTAATGTGAATTGCAGAATTCAGTGAATCATCGAATCTTTGAACGCATCTTGCGCTCCTTGGTATTCTGAGGAGCATGCCTGTTTGAGTGTCATTAAATTCTGTCAAAACATACAGTTTTGTGTGTTTTGGATTGTTGGGAGTGTTTTGCTGGTTTTGGTTTAGAAATTAGCTCTCCTGAAAAGAATTAGGTTGGTTAGAGAGATGTGCTGTAGTCACTCGCTCCTG	d:Fungi(1.0000),p:Basidiomycota(1.0000),c:Agaricomycetes(1.0000),o:Agaricales(1.0000),f:Amanitaceae(1.0000),g:Amanita(1.0000),s:Amanita_farinosa_SH1152119.08FU(0.5000)	Fungi	Basidiomycota	Agaricomycetes	Agaricales	Amanitaceae	Amanita
OTU880	TGGTTCTCGCATCGATGAAGAACGCAGCGAAATGCGATAAGTAATGTGAATTGCAGAATTCAGTGAATCATCGAATCTTTGAACGCACATTGCGCCCCTTGGTATTCCGAGGGGCATGCCTGTTCGAGCGTCATTACACCACTCAAGCACTGCTTGGTATTGGGCATCGTCCGCCGAAAGGCGGGCGTGCCTCGAAGACCTCGGCGGGGCTTAACCGGCTTCGGGCGTAGTAGAGTTAAATCAAAACGTCTCATGAGCTTCGGTTAG	d:Fungi(1.0000),p:Ascomycota(1.0000),c:Dothideomycetes(1.0000),o:Dothideales(0.9800),f:Dothideaceae(0.8918),g:Gonatobotryum(0.7491),s:Gonatobotryum_apiculatum_SH1149695.08FU(0.6293)	Fungi	Ascomycota	Dothideomycetes	Dothideales	Dothideaceae	Gonatobotryum
OTU881	TGGTTCTGGCATCGATGAAGAACGCAGCGAAATGCGATAAGTAATGTGAATTGCAGAATTCAGTGAATCATCGAATCTTTGAACGCACATTGCGCCCCTCGGTATTCCGGGGGGCATGCCTGTTCGAGCGTCATTGCACCCCTCAAGCGTAGCTTGGTATTGGGCCTCGCCTCCCCCGGCGTGCCCTAAAAGCATTGGCGGTCCGGCGCGGCCTCGAGCGTAGTAAATTTTCTCCCGCTCTGGAGGCTCTGTGCCGGGCTTGCCGGA	d:Fungi(1.0000),p:Ascomycota(1.0000),c:Lecanoromycetes(0.9800),o:Lecanorales(0.9310),f:Ramalinaceae(0.3724),g:Ramalina(0.0857),s:Ramalina_complanata_SH1184017.08FU(0.0094)	Fungi	Ascomycota	Lecanoromycetes	Lecanorales	_	_
OTU882	TGGCTCTCGCATCGATGAAGAACGCAGCGAAATGCGATAAGTAATGTGAATTGCAGAATTCAGTGAATCATCGAATCTTTGAACGCACCTTGCGCTCCTTGGTATTCCGAGGAGCATGCCTGTTTGAGTGTCAGTAAATTCTCAATCCCCTCTAGCTTTGGCAGTCGGGACTTGGATAGTGGAGGTGTTTGCCGGCCCTCGTTGAGTGTCAGCTCCTCTGAAATGCATTAGCGGAACTGTTTGCGATCCATGACAGGTGTGATAATT	d:Fungi(1.0000),p:Basidiomycota(1.0000),c:Agaricomycetes(1.0000),o:Agaricales(1.0000),f:Agaricaceae(1.0000),g:Leucoagaricus(1.0000),s:Leucoagaricus_subpurpureolilacinus_SH1521684.08FU(1.0000)	Fungi	Basidiomycota	Agaricomycetes	Agaricales	Agaricaceae	Leucoagaricus
OTU883	TGGTTCCGGCATCGATGAAGAACGCAGCGAAATGCGATAAGTAATGTGAATTGCAGAATTCCGTGAATCATCGAATCTTTGAACGCACATTGCGCCCCCTGGCATTCCGGGGGGCATGCCTGTCCGAGCGTCATTTCTGCCCTCCAGCACGGCTGGGTGTTGGGTGCTGTCCCCCCGGGGACACGCCCCAAAAGCAGTGGCGGCGCCGCGTCGGGTCCTCGAGCGTATGGGGCTCTGTCACCCGCTCGGGAGGGACTCGGTCGGCGC	d:Fungi(1.0000),p:Ascomycota(1.0000),c:Eurotiomycetes(1.0000),o:Eurotiales(1.0000),f:Trichocomaceae(0.9900),g:Talaromyces(0.9801),s:Talaromyces_wortmannii_SH1150608.08FU(0.5881)	Fungi	Ascomycota	Eurotiomycetes	Eurotiales	Trichocomaceae	Talaromyces
OTU884	TGGCTCTCGCATCGATGAAGAACGCAGCGAAATGCGATAAGTAATGTGAATTGCAGAATTCAGTGAATCATCGAATCTTTGAACGCACCTTGCACCCTTTGGCATTCTGAAGGGTATGCTCATTTGAGTGTCATTGTACTCTCACACACTCCAATTCAGGTTGGAGAGTGGTGGACTTGGGTGTTGCTGCTTCATTGTGGCTCACCTCAAAAATGTTAGTGTAACTCTTGGTTAGACATTGTACGGCATGATAAGTGTCTTTGCCGG	d:Fungi(1.0000),p:Basidiomycota(0.9700),c:Agaricomycetes(0.9409),o:Sebacinales(0.9127),f:Sebacinaceae(0.8853),g:Sebacina(0.8499)	Fungi	Basidiomycota	Agaricomycetes	Sebacinales	Sebacinaceae	Sebacina
OTU885	TGGTTCTGGCATCGATGAAGAACGCAGCGAAATGCGATAAGTAATGTGAATTGCAGAATTCAGTGAATCATCGAATCTTTGAACGCACATTGCGCCCCTTGGTATTCCGAGGGGCATGCCTGTTCGAGCGTCATTTAAACTCTCAAGCCCCGCTTGGTATTGGGTGCGGCCCCCTGGGGGCCCTCCCGCAACCCGTTGGGCGGGACCGTCTGGCTCCAAGCGTAGCAAGAATCTTCCCTCGCTTCGGAGGCCCGGCGGCCCTCGCCC	d:Fungi(1.0000)	Fungi	_	_	_	_	_
OTU886	TGGTTCTGGCATCGATGAAGAACGCAGCGAAATGCGATAAGTAATGCGAATTGCAGAATTCAGTGAGTCATCGAATCTTTGAACGCATATTGCGCCCTTTGGTATTCCGAAGGGCATGCCTGTTCGAGCGTCATTATCACAGTATCAAGCTTGGCTTGTAGTTGGGCCCTGTGCCACCGGGTGACAGGTCTGAAAGGCAATGACGGGTGTCATGCAGACTCTATATGCAACGAGCTTATCACAGCACGCATCTAGTGGTTGTGTGGC	d:Fungi(1.0000),p:Ascomycota(1.0000),c:Eurotiomycetes(1.0000),o:Chaetothyriales(0.9000),f:Herpotrichiellaceae(0.4140)	Fungi	Ascomycota	Eurotiomycetes	Chaetothyriales	_	_
OTU887	TGGCTCTCGCATCGATGAAGAACGCAGCAAAGCGCGAAAGATAGTGTGAATTGCAGACGTGAATCATTGAGTTGTTGAACGCATATTGCGCTTTTCCTTACGGAAAAGCATACCTGTGCGAGCGTCATTTCTCTCTCCACACCACTGTGGGTATTGGCACTCTACATAGTGCTTAAAACTATTACGCGCATATGTTAATCTACAATGTGCGCTTAGTTGCATAAACTATTGACCTCGTATCAGGTAAGAGTACCCGCTGAACTTAAG	d:Fungi(1.0000),p:Ascomycota(1.0000),c:Saccharomycetes(1.0000),o:Saccharomycetales(0.9900),f:Trichomonascaceae(0.9306),g:Wickerhamiella(0.8748)	Fungi	Ascomycota	Saccharomycetes	Saccharomycetales	Trichomonascaceae	Wickerhamiella
[truncated: 4,782 more rows]
