# Supplementary material for: Plants Play Stronger Effects on Soil Fungal than Bacterial Communities and Co-Occurrence Network Structures in a Subtropical Tree Diversity Experiment
Source: Microbiol Spectr. 2022 Apr 27;10(3):e00134-22. doi: 10.1128/spectrum.00134-22 (PMC9241759; doi:10.1128/spectrum.00134-22)
Supplement: SUPPLEMENTAL FILE 3 — Supplemental material. Download spectrum.00134-22-s003.xlsx, XLSX file, 0.8 MB [file spectrum.00134-22-s003.xlsx]

## Sheet: Table S2
Table S2 Molecular identification of bacteria at a 97% sequence identity level in this study
OTU No.	Sequence	Sintax against SILVA database	Kingdom	Phylum	Class	Order	Family	Genus
OTU1	GTTCGCTCCCCACGCTTTCGCGCTACAGCGTCAGTTGCGAGCCAGAAGGCCGCCTTCGCCACTGGTGTTCCTCCCGATATCTACGCATTTCACTACTACACCGGGAATTCCACCTTCCTCTATCGCACTCAAGCCGACTAGTATTGGAGGCAGTTTCAGAGTTGAGCCCTGAAATTTCACCACCAACTTTGTCGGCCGCCTTAACGCGCTTTACG	d:Bacteria(1.00),p:Chloroflexi(1.00),c:AD3(1.00),o:uncultured Chloroflexi bacterium(0.99)	Bacteria	Chloroflexi	AD3	_	_	_
OTU2	GTTCGCTCCCCTGGCTTTCGCGCCTCAGCGTCAGTAGAGGTCCAGCGGCCCGCTTTCGCCACCGGCGTTCCTTCCGATATCAACGCATTTCACCGCTCCACCGGAAGTTCCGGCCGCCCCTACCTCCCTCCAGGCCTCCAGTATCCGGGGCACTTTTCCGGTTAAGCCGAAAGCTTTCACCCCGGACTGGGAGGCCCGCCTACGCGCCCTTTAAG	d:Bacteria(1.00),p:Planctomycetota(1.00),c:Planctomycetes(1.00),o:Gemmatales(1.00),f:Gemmataceae(1.00),g:uncultured(1.00)	Bacteria	Planctomycetota	Planctomycetes	Gemmatales	Gemmataceae	_
OTU3	GTTCGCTCCCCACGCTTTCGTACCTCAGTGTCAGGAGTGGCCCAGCAAGCTGCCTTCGCCATTGGTGTTCCTAGCAATCTCTACGCATTTCACTGCTACACTGCTAATTCCACTTGCCTCTGCCGTCCTCTAGCATGCCAGTATGAGACACAGCGCATGGTTGAGCCACACGATTTCACATCTCACTTAACACGCCACCTACGCACGCTTTACGC	d:Bacteria(1.00),p:Patescibacteria(1.00),c:Saccharimonadia(1.00),o:Saccharimonadales(1.00),f:uncultured bacterium(0.91)	Bacteria	Patescibacteria	Saccharimonadia	Saccharimonadales	_	_
OTU4	GTTCGCTCCCCACGCTTTCGCGTCTCAGCGTCAGTCACGTACCAGAGAGCCGCCTTCGCCACGGGTGTTCTTCCTGATATCTGCGCATTTCACCGCTACACCAGGAATTCCACTCTCCTCTTCCGGACTCTAGCTAGATGGTTTCCACCGGCGTCTCGAGGTTGAGCCTCGAGTTTTCACAACGGACCTACCTAGCCGCCTACACGCTCTTTACG	d:Bacteria(1.00),p:Actinobacteriota(1.00),c:Thermoleophilia(1.00),o:Gaiellales(1.00),f:Gaiellaceae(0.78),g:Gaiella(0.78)	Bacteria	Actinobacteriota	Thermoleophilia	Gaiellales	Gaiellaceae	Gaiella
OTU5	GTTTGCTCCCCACGCTGTCGCGCCTCAGTGTCAGCAACTGCCCAGCAGACCGCCTTCGCCACCGGTGTTCTTCCGGATCTCTACGCATTCCACCGCTACACCCGGAATTCCATCTGCCTCTACAGTGCTCCAGCCCTGCAGTATCTCTGGCCGACTCGATGTTGAGCATCGAGCTTTCACCAGGGACTCGCACGGCCACCTACGCGCCCTTTACG	d:Bacteria(1.00),p:Gemmatimonadota(1.00),c:Gemmatimonadetes(1.00),o:Gemmatimonadales(1.00),f:Gemmatimonadaceae(1.00),g:Gemmatimonas(1.00)	Bacteria	Gemmatimonadota	Gemmatimonadetes	Gemmatimonadales	Gemmatimonadaceae	Gemmatimonas
OTU6	GTTCGCTCCCCTGGCTTTCGCGCCTCAGCGTCAGAAGAGATCCAGTACGTCGCTTTCGCCACCGGCGTTCCTTCCGATATCAACGCATTTCACCGCTCCACCGGAAGTTCCACATACCCCTATCTCCCTCTAGACAGTCAGTATCCAAGGCACTTTTCCGGTTGAGCCGAAAGATTTCACCCCGGACTTGACTGCCCGCCTACGCGCCCTTTAAG	d:Bacteria(1.00),p:Planctomycetota(1.00),c:Planctomycetes(1.00),o:Gemmatales(1.00),f:Gemmataceae(1.00),g:uncultured(1.00)	Bacteria	Planctomycetota	Planctomycetes	Gemmatales	Gemmataceae	_
OTU7	GATTGCTCCCCACGCTTTCGCGCCTCAGCGTCAGGCCAGGCCCAGGCAGCCGCCTTCGCCACTGGTGTTCCTCCGGATCTCTACGCATTCCACCACTACACCCGGAATTCCACTGCCCTCTGCCCACCTCGAGCCCCGCAGTCTCGCCCGACCCCTCCGAGTTGAGCCCGGAGATTTCACGGCCGACTTGCGGGGCCGCCTACGCGCGCTTTACG	d:Bacteria(1.00),p:Chloroflexi(1.00),c:TK10(1.00),o:uncultured Chloroflexi bacterium(1.00)	Bacteria	Chloroflexi	TK10	_	_	_
OTU8	GTTTGCTCCCCACGCTTTCGCGGCTCAGCGTCAGCACCTGTCCAGCGGGCCGCCTTCGCCACTGGTGTTCCTCCCGATATCTACGAATTTCACCTCTACACCGGGAATTCCGCCCGCCTCTCCAGGCCTCCAGCGCCGCCGTCTCGGGCGCGCTTCCGGGGTTGAGCCCCGGGCTTTCACACCCGACGCGCGGCGCCGCCTACCCGCGCTTTACG	d:Bacteria(1.00),p:NB1-j(0.57),c:uncultured delta proteobacterium(0.05)	Bacteria	_	_	_	_	_
OTU9	GTTTGCTACCCACGCTTTCGCACCTCAGCGTCAGTTGCGGGCCAGGTGGCCGCCTTCGCCACCGGTGTTCCTCCAGATATCTACGGATTTCACCCCTACACCTGGAATTCCGCCACCCTCTCCCGTACTCCAGTCTCGCAGTTTCAAAGGCAGTTCCGCAGTTGAGCCGCGGGATTTCACCCCTGACTTACAAAACAGCCTACGCGCGCTTTACG	d:Bacteria(1.00),p:Desulfobacterota(1.00),c:Desulfovibrionia(1.00),o:Desulfovibrionales(1.00),f:Desulfovibrionaceae(0.99),g:uncultured(0.91)	Bacteria	Desulfobacterota	Desulfovibrionia	Desulfovibrionales	Desulfovibrionaceae	_
OTU10	GTTTGCTCCCCTAGCTTTCGCGCCTCAGCGTCGGTTACGGTCCAGGCAGCCGCCTTCGCCGCAGGTGTTCCTCCCGATATCTACGCATTTCACCGCTACACCGGGAATTCCACTGCCCTCTCCCGCACCCTAGCATGGCAGTCCGGAACGGCCCCCCCGGGTTAAGCCCGGGGATTTCACGCCCCACTTACCACACCGCCTACACGCCCTTTACG	d:Bacteria(1.00),p:Acidobacteriota(1.00),c:Acidobacteriae(1.00),o:Subgroup 13(1.00),f:uncultured bacterium(1.00)	Bacteria	Acidobacteriota	Acidobacteriae	_	_	_
OTU11	GTTCGCTCCCCTAGCTTTCGCACCTGAGCGTCAGAAACTTGCCAGGAGACTGCCTTCGCCTTCGGTGTTCCTCCGGATCTCTACGCATTTCACCGCTCCACCCGGAATTCCGTCTCCCCCTCAAGTCCTCAAGTCATCCCGTTTTCGAAGACCTTTCCCAGTTAAGCTGGAAACTGTCACTCCGAACGTAGCTGACCGCCTGCGTGCCCTTTACG	d:Bacteria(1.00),p:Chloroflexi(0.98),c:Ktedonobacteria(0.98),o:Ktedonobacterales(0.98),f:Ktedonobacteraceae(0.98),g:1959-1(0.98)	Bacteria	Chloroflexi	Ktedonobacteria	Ktedonobacterales	Ktedonobacteraceae	_
OTU12	GTTTGCTCCCCTAGCTTTCGCACCTCAGCGTCAGAAATGGACCAGAGAGCCGCCTTCGCCACCGGTGTTCCTCCTGATCTCTACGCATTTCACCGCTCCACCAGGAGTTCCGCTCTCCCCTACCATCCTCTAGCACCGCAGTCTGCAGGGCCGTTCCACGGGTAAGCCGTGGGATTTCACCCCGCACTTACGGCACAGCCTACGTGCGCTTTATG	d:Bacteria(1.00),p:Planctomycetota(1.00),c:OM190(1.00),o:uncultured bacterium(1.00)	Bacteria	Planctomycetota	OM190	_	_	_
OTU13	GTTTGCTACCCACGCTTTCGTGTCTCAGCGTCAGTGGCGGTCCAGAGAGCCGTCTACACCACCGGTATTCCTCCTGATATCTACGCATTTCACCGCTACACCAGGAATTCTACTCTCCCATCCCGCACTCTAGTCTCCCAGTTTTCGGCGCACCCTCCCGGTTGAGCCGGGAGATTTCACACCAAACTTAGAAAACCGCCTACACACCCTTTACG	d:Bacteria(1.00),p:Acidobacteriota(1.00),c:Acidobacteriae(1.00),o:Solibacterales(1.00),f:Solibacteraceae(1.00),g:Candidatus Solibacter(1.00)	Bacteria	Acidobacteriota	Acidobacteriae	Solibacterales	Solibacteraceae	_
OTU14	GTTCGCTACCCACGCTTTCGTGTTTCAGCGTCAGGAATGTGCCAGTACAGTGCCTTCGCATTTGGTGTTCCCCATGATATCAACGGATTTCACCCCTACACCATGAGTTCCCTGTACCTCTCACATCCTCTAAGTCGTGCCGTTTCCCCCGCATTACCGGGGTTAAGCCCCAGTGCTTTTACGAAAGACTAACACGACCGCCTACACACCCTTTA	d:Bacteria(1.00),p:Patescibacteria(1.00),c:Parcubacteria(1.00),o:Candidatus Adlerbacteria(0.98),f:metagenome(0.49)	Bacteria	Patescibacteria	Parcubacteria	_	_	_
OTU15	GTTTGCTCCCCATGCTTTCGAGTCTCAGCGTCAGTTGTCAGCCAGATAGTCGCCTTCGCCACTGGTGTTCCTCCCGATCTCTACGAATTTCACCTCTACACCGGGAATTCCACTATCCTCTCCGACACTCTAGCTCTACAGTTTCCTCTGCACGTTACAGGCTGAGCCCGTAGATTTCACAGAAGACTTATAAAGCCGCCTACACTCCCTTTACG	d:Bacteria(1.00),p:Myxococcota(1.00),c:Myxococcia(1.00),o:Myxococcales(1.00),f:Myxococcaceae(1.00),g:KD3-10(1.00)	Bacteria	Myxococcota	Myxococcia	Myxococcales	Myxococcaceae	KD3-10
OTU16	GTTTGCTCCCCACGCTTTCGTGTCTCAACGTCAGTAATGAACCAAGAAGCTGCCTTCGCCATTGATGTTCCTCTCGAGATCTACGCATTTTACCGCTACTCCGAGAATTCCACTTCTCTCTTTCATACTCTAGTCTACCAGTATCGGCTGCAAGCCCCTGGTTAAGCCAGAGAATTTAGCAATCGACTTAATAAACCGTCTACACACCCTTTACG	d:Bacteria(1.00),p:Dependentiae(1.00),c:Babeliae(1.00),o:Babeliales(1.00),f:Babeliaceae(0.45),g:uncultured bacterium(0.68)	Bacteria	Dependentiae	Babeliae	Babeliales	_	_
OTU17	GTTTGCTCCCCTGGCTTTCGCGCCTCAGCGTCAGAAGGCGTCCAGCAGATCGCTTTCGCCACCGGCGTTCCTTCCGATATCTACGCATTTCACCGCTCCACCGGAAGTTCCATCTGCCCCTACGCCCCTCCAGCCGGCCAGTATCAAGGGCCGTTTTCCGGTTGAGCCGAAAGATTTCACCCCTGACTTGGCCAGCCGCCTACGCGCCCTTTAAG	d:Bacteria(1.00),p:Planctomycetota(1.00),c:Planctomycetes(1.00),o:Gemmatales(1.00),f:Gemmataceae(1.00),g:uncultured(1.00)	Bacteria	Planctomycetota	Planctomycetes	Gemmatales	Gemmataceae	_
OTU18	GTTCGCTCCCCTAGCTTTCGCGCCTCAGCGTCAGTTACGAGCTAGCAAGCCGCCTTCGCCACTGGTGTTCCTCCCGATATCTACGCATTTCACTACTACACCGGGAATTCCACTTGCCTCTCTCGCACTCCAGCTCCGCAGTTTTGGACGCAATTTCGAGGTTGAGCCTCGAACTTTCACAACCAACTTACGGAACCGCCTACGCGCTCTTTACA	d:Bacteria(1.00),p:Chloroflexi(1.00),c:AD3(1.00),o:uncultured bacterium(0.57)	Bacteria	Chloroflexi	AD3	_	_	_
OTU19	GTTTGCTCCCCTGGCTTTCGTGCCTCAGTGTCAGGTTCTGTCCAGTGACTCGCTTTCGCCTCTGGTGTTCCTCTCGATATCTACGCATTTCACTGCTACACCGAGAATTCCAGTCACCTCTCCAGACCTCGAGCGATGCAGTTTCGAATGCCATTCCGGAGTTAGGCTCCGGGATTTCACACCCGACTTGCATCACCACCTACGCACCCTTTACG	d:Bacteria(1.00),p:Verrucomicrobiota(1.00),c:Verrucomicrobiae(1.00),o:Methylacidiphilales(0.86),f:Methylacidiphilaceae(0.86),g:uncultured(0.86)	Bacteria	Verrucomicrobiota	Verrucomicrobiae	Methylacidiphilales	Methylacidiphilaceae	_
OTU20	GTTTGCTCCCCACGCTTTCGTGCCTGAGCGTCAGTGTCGGCCCAGGGGGCTGCCTTCGCCATCGGTGTTCCTCCACATCTCTACGCATTTCACTGCTACACGTGGAATTCCACCCCCCTCTGCCGCACTCCAGCTTGCCAGTTTCAAATGCCGTTCCCAGGTTGAGCCCGGGGCTTTCACATCTGACTTAACAAACCGCCTGCGCACGCTTTACG	d:Bacteria(1.00),p:Proteobacteria(1.00),c:Gammaproteobacteria(1.00),o:Burkholderiales(1.00),f:B1-7BS(0.52),g:uncultured bacterium(0.77)	Bacteria	Proteobacteria	Gammaproteobacteria	Burkholderiales	_	_
OTU21	GTTTGCTCCCCACGCTTTCGCGCCTGAGCGTCAGCCGTCGGCCAGGGCACTGCCTTCGCCATTGGTGTTCCTCCGGATCTCTACGCATTTCACCGCTCCACCCGGAATTCCATGCCCCTCTCCGACGCTCAAGCCTGGCGGTTTGCCTGGACCTCTCCCAGTTAAGCCGGGAGCTTTCACCAGACACCTGCACAGGCCGCCTGCGCGCCCTTTAC	d:Bacteria(1.00),p:Chloroflexi(1.00),c:Ktedonobacteria(1.00),o:Ktedonobacterales(1.00),f:JG30-KF-AS9(1.00),g:uncultured bacterium(1.00)	Bacteria	Chloroflexi	Ktedonobacteria	Ktedonobacterales	JG30-KF-AS9	_
OTU22	GTTTGATCCCCACGCTTTCGTGTATGAGTGTCAGTATAGGACCAGATCGCCGCCTTCGCCACCGGTGTTCCTCCTGATATCTACGTATTTCACCACTACACCAGGAATTCCACGATCCTCTTCCTTACTCAAGTTTTACAGTTTTGAATGCACTTCCCAAGTTAAGCCTGGGGCTTTCACATCCAACTTATAAAACCACCTGCACACGCTTTACG	d:Bacteria(1.00),p:Bdellovibrionota(0.99),c:Bdellovibrionia(0.99),o:Bdellovibrionales(0.99),f:Bdellovibrionaceae(0.99),g:Bdellovibrio(0.99)	Bacteria	Bdellovibrionota	Bdellovibrionia	Bdellovibrionales	Bdellovibrionaceae	Bdellovibrio
OTU23	GTTTGCTCCCCTGGCTTTCGCACCTCAGCGTCAGACATGGACCAGAGAGCCGCCTTCGCCACCGGTGTTCCTCTTGATATCTACGCATTTCACCGCTCCACCAAGAGTTCCGCTCTCCTCTACCATCCTCTAGCCCCGCAGTATGCCGGACCGTTCCACGGGTAAGCCGTGGGATTTCATCCGACACTTACGAGGCAGCCTACGTGCGCTTTATG	d:Bacteria(1.00),p:Planctomycetota(0.99),c:OM190(0.98),o:uncultured Planctomycetales bacterium(0.20)	Bacteria	Planctomycetota	OM190	_	_	_
OTU24	GTTTGCTCCCCTAGCTTTCGTGCATCAGCGTCAGTTATGGTCCAGTGCGCCGCTTTCGCCACAGGTGTTCCTCCCGATATCTACGCATTTCACCGCTACACCGGGAATTCCACGCACCTCTCCCATACTCCAGCACGGCAGTTTCGCCTGCAGGCTCTGAGTTAAGCCCAGAGATTTCACAGGTGACTTACCGCGCCGCCTACGCACCCTTTACG	d:Bacteria(1.00),p:Acidobacteriota(1.00),c:Acidobacteriae(1.00),o:Acidobacteriales(1.00),f:uncultured(1.00),g:uncultured Holophaga sp.(0.62)	Bacteria	Acidobacteriota	Acidobacteriae	Acidobacteriales	_	_
OTU25	GTTTGCTCCCCTGGCTTTCGCGCATCAGCGTCAGTGAAGATCCAGCACGCCGCTTTCGCCACCGGCGTTCCTTCCGATATCTACGCATTTCACCGCTCCACCGGAAGTTCCGCGTGCCCCTACCTCCCTCCAGCCCGGCAGTATCGGGGGCCCTTTTCCAGTTGAGCTGAAAGATTTCACCCCCGACTTGCCGAGCCGCCTACGCGCCCTTTAAG	d:Bacteria(1.00),p:Planctomycetota(1.00),c:Planctomycetes(1.00),o:Gemmatales(1.00),f:Gemmataceae(1.00),g:uncultured(1.00)	Bacteria	Planctomycetota	Planctomycetes	Gemmatales	Gemmataceae	_
OTU26	GTTTGCTACCCACGCTTTCGTGTTTCAGCGTCAGTTACGGTCCAGAGAGCCGTCTACACCACCGGTGTTCCTCCTGATATCTACGCATTTCACCGCTACACCAGGAATTCCACTCTCCTCTCCCGCACTCGAGTCCGGCAGTTTCCGGCGCACCCTCCCAGTTGAGCCGGGAGATTTCACACCAGACTTACCAAACCGCCTACACACCCTTTACG	d:Bacteria(1.00),p:Acidobacteriota(1.00),c:Acidobacteriae(1.00),o:Solibacterales(1.00),f:Solibacteraceae(1.00),g:Candidatus Solibacter(1.00)	Bacteria	Acidobacteriota	Acidobacteriae	Solibacterales	Solibacteraceae	_
OTU27	TCTTGCTACCCAAGCCTTCGTCCCTCAACGTCAGTTTTTACATAGAAGGCTGCCTTCGCTTTTACCAGTCCTTTTAGTATCACAAAATTTTATCTCTACTCTAAAAGTTCTCCCCTTCTCTTATAAAACTCTAGTAAAAAAGTACCCTATTAAGGTTTAATTTACTGTCTAGGTACCCTTTAAACCTAATAAAGACGACTAACACTAGTCTTTTA	d:Bacteria(1.00),p:Proteobacteria(1.00),c:Alphaproteobacteria(1.00),o:Rickettsiales(1.00),f:Mitochondria(1.00),g:Echinochloa colona(0.50)	Bacteria	Proteobacteria	Alphaproteobacteria	Rickettsiales	Mitochondria	_
OTU28	GTTCGCTCCCCACGCTGTCGCGCCTCAGCGTCAGGTGCGGGCTAGGTGGCCGCCTTCGCCACTGGTGTTCCTGCCGATCTCTACGCATTTCACCACTACACCGGCAATTCCACCACCCTCGCCCGCCCTCCAGTCAGAGCGTATCGGCACGCCTCCCACCGTTAAGCGGTGGACTTTGAGCACCGACGCCTCTGACCGCCTGCGCGCGCTTTACG	d:Bacteria(1.00),p:Chloroflexi(1.00),c:Chloroflexia(1.00),o:Chloroflexales(1.00),f:Roseiflexaceae(1.00),g:uncultured(1.00)	Bacteria	Chloroflexi	Chloroflexia	Chloroflexales	Roseiflexaceae	_
OTU29	GTTCGCTCCCCACGCTTTCGCGTCTCAGCGTCAGTACCGTACTAGAGAGCCGCCTTAGCCACGGGTGTTCTTCCTGATATCTGCGCATTTCACCGCTACACCAGGAATTCCACTCTCCTCTTCCGGACTCTAGCCACATGGTTTCCATCGGCGTCTCGAGGTTGAGCCTCGAGTTTTCACAACGGACCTACATGGCCGCCTACACGCTCTTTACG	d:Bacteria(1.00),p:Actinobacteriota(1.00),c:Thermoleophilia(1.00),o:Gaiellales(1.00),f:uncultured(1.00),g:uncultured bacterium(0.87)	Bacteria	Actinobacteriota	Thermoleophilia	Gaiellales	_	_
OTU30	GTTCGTGACCCGAGCCTTCGTCCCTCAACGTCAGTTATTAGATAAAAGGTTGCTTTCGCCGCTACCAGTCGTTATGGGATCAAAGAATTTCAACTCTACTCCATAAATACTCCCCTTCTCATATATAACTCTAGCATAACCGTTTCTTGTTTAAGACTAATTATACCGTCTAGGTACCCTTTAAACCTACTAAAGATGAATAACACTAGTCTTTT	d:Bacteria(1.00),p:Proteobacteria(1.00),c:Alphaproteobacteria(1.00),o:Rickettsiales(1.00),f:Mitochondria(1.00),g:Rhynchosporium orthosporum(0.89)	Bacteria	Proteobacteria	Alphaproteobacteria	Rickettsiales	Mitochondria	_
OTU31	GTTCGCTCCCCTAGCTTTCGCACCTGAGCGTCAGTTACCAGCCAGGACACTGCCTTCGCCTTGGGTATTCCTCCGGATATCTACGCATTTCACCACTCCACCCGGAATTCTATGTCCCTCTCTGGTCCTCAAGTCGCGCAGTTTTTGAAGGCCTTGCCCAGTTAAGCCGGGCACTGTCACTCCAAACTTACACGACCGCCTGCGTGCGCTTTACG	d:Bacteria(1.00),p:Chloroflexi(1.00),c:Ktedonobacteria(1.00),o:Ktedonobacterales(1.00),f:Ktedonobacteraceae(1.00),g:uncultured(0.94)	Bacteria	Chloroflexi	Ktedonobacteria	Ktedonobacterales	Ktedonobacteraceae	_
OTU32	GTTCGCTCCCCGCGCTTTCGCGTCTCAGCGTCAGGCGCGGCCCAGGGGGCCGCCTGCGCCACGGGTGTTCCTCCGGATCTCTACGCATTTCACCACTACACCCGGAATTCCACCCCCCTCTACCGGCCTCCAGACGACTAGTTTTCGCCGACCTCGCCCAGTTAAGCCAGGCGCTTTCACAGCAAACTTAGTCATCCGCCTACACGCGCTTTACG	d:Bacteria(1.00),p:Chloroflexi(1.00),c:Ktedonobacteria(1.00),o:C0119(1.00),f:uncultured bacterium(1.00)	Bacteria	Chloroflexi	Ktedonobacteria	C0119	_	_
OTU33	GTTCGCTCCCCTGGCTTTCGTGTCTCAGCGTCGGCTCACCCCCAGCAGACTGTTTTCACCTTTGGCGTTCCAGACGATATCTACGCATTTCACCGCTCCACCGTCTGTTCCATCTGCCCCTGAGTGGCCCAAGCCCGCCAGTATACCCAGCAGTTCCCCGGTTGAGCCGGGGGATTTCACAAGGTACTTAACGGGCCGCCTACACACGCTTTAAG	d:Bacteria(1.00),p:Planctomycetota(1.00),c:Phycisphaerae(1.00),o:Tepidisphaerales(1.00),f:WD2101 soil group(1.00),g:uncultured bacterium(0.97)	Bacteria	Planctomycetota	Phycisphaerae	Tepidisphaerales	_	_
OTU34	GTTTGCTCCCCACGCTTTCGTGTCTCAGCGTCAGTATCTGTCCAGTTGGCCGCCTTCGCCACCGGTGTTCCTCTCGATATCTACGAATTTCACCTCTACACCGAGAATTCCACCAACCTCTCCAGTACTCAAGCCACGCAGTATCAAGTGCACTTCCAGGGTTGAGCCCTGGGCTTTCACACCTGACTTATGTGGCCGCCTACACACGCTTTACG	d:Bacteria(1.00),p:Myxococcota(1.00),c:Polyangia(1.00),o:Polyangiales(1.00),f:Polyangiaceae(1.00),g:Pajaroellobacter(1.00)	Bacteria	Myxococcota	Polyangia	Polyangiales	Polyangiaceae	Pajaroellobacter
OTU35	GTTTGCTCCCCACGCTTTCGCGTCTCAGCGTCAGTTGCCGTCCAGAGAGCCGCCTTCGCCACTGGTGTTCTACCCGATATCTACGAATTTCACCTCTACACCGGGTGTTCCGCTCTCCTCTCCGGCACTCAAGCTCTGCAGTTTCGGGCGCACTTCCTCGGTTAAGCCGAGGGCTTTCACACCCGACACACAAAGCCGCCTACACGCGCTTTACG	d:Bacteria(1.00),p:Myxococcota(1.00),c:Myxococcia(1.00),o:Myxococcales(1.00),f:Myxococcaceae(1.00),g:P3OB-42(1.00)	Bacteria	Myxococcota	Myxococcia	Myxococcales	Myxococcaceae	P3OB-42
OTU36	GTTTGCTCCCCCAGCTTTCGCCTCTCAGTGTCAGATGCCGACCAGAATGCCGCCTTCGCCACTGGTGTTCCTCCCGATATCTACGCATTTCACCGCTACACCGGGAATTCCACATTCCTCTTCGGATCTCAAGGTTGACAGTTTCCCGAAGGGTTCTGCGGTTGAGCCGCCGATTTTACTCCGGGACATGTCAATCCACCTACAGGCGCTTTACG	d:Bacteria(1.00),p:Firmicutes(0.31),c:Clostridia(0.07),o:Clostridiales(0.01),f:uncultured(0.01),g:uncultured bacterium(0.02)	Bacteria	_	_	_	_	_
OTU37	GTTTGATCCCCACGCTATCGCGCCTGAGCGTCAGAAACGGGCCAGTGAGCCGCCTTCGCCACCGGTGTTCTTCCCAATATCTACGAATTTCACCTCTACACTGGGAATTCCACTCACCTCTCCCGTACTCAAGCCAAACAGTTTCAAAGGCAATTCCGAGGTTGAGCCTCGGGCTTTCACCCCTGACTTGAATGGCCGCCTGCGCGCGCTTTACG	d:Bacteria(1.00),p:Proteobacteria(1.00),c:Alphaproteobacteria(1.00),o:Micropepsales(1.00),f:Micropepsaceae(1.00),g:uncultured(0.60)	Bacteria	Proteobacteria	Alphaproteobacteria	Micropepsales	Micropepsaceae	_
OTU38	GTTTGCTACCCACGCTTTCGTGCCTCAGCGTCAGGGGTGGTCTAGCAAGCCGTCTACACCGCCGGTGTTCCTCCTGATATCTACGCATTTCACCGCTACACCAGGAATTCCGCTTGCCTTTCCCATCCTCTAGCTCCCCAGTCTTCGGCGCACCCTCCCAGTTAAGCCGGGAGATTTCACACCAAACTTAGGAAACCGCCTACGCACTCTTTACG	d:Bacteria(1.00),p:Acidobacteriota(1.00),c:Acidobacteriae(1.00),o:Bryobacterales(1.00),f:Bryobacteraceae(1.00),g:Bryobacter(1.00)	Bacteria	Acidobacteriota	Acidobacteriae	Bryobacterales	Bryobacteraceae	Bryobacter
OTU39	GTTTGCTCCCCACGCTTTCGCGCATCAGCGTCAGTATCGGGCCAGTGAGTCGCCTTCGCCACTGGTGTTCCGCCGAATATCTACGAATTTCACCTCTACACTCGGCATTCCACTCACCTCTCCCGAACTCAAGACAGCCAGTATCGAAGGCAGTTCCGGGGTTGAGCCCCGGGATTTCACCCCCGACTAAACTGTCCGCCTACGCGCCCTTTACG	d:Bacteria(1.00),p:Proteobacteria(1.00),c:Alphaproteobacteria(1.00),o:Caulobacterales(0.84),f:Caulobacteraceae(0.84),g:Phenylobacterium(0.77)	Bacteria	Proteobacteria	Alphaproteobacteria	Caulobacterales	Caulobacteraceae	Phenylobacterium
OTU40	TTTTGCTCCCCACGCTTTCGTGCCTCAGCGTCAGAACTCTTCCAGTAAGCTGCCTTCGCCTTCGGTGTTCCTCCAAATATCTACGCATTTCACTGCTACACTTGGAATTCCGCTTACCTCGCCGAGTCTCTAGCTAAATAGTTTCGGACGCAGTTCCGGAGTTGAGCCCCGGGCTTTCACATCTGACACATTTAGCCGCCTACGCACCCTTTACG	d:Bacteria(1.00),p:Firmicutes(0.25),c:Clostridia(0.22),o:Lachnospirales(0.19),f:Lachnospiraceae(0.19),g:Lachnospiraceae UCG-001(0.13)	Bacteria	_	_	_	_	_
OTU41	GTTTGCTCCCCTAGCTTTCGCTCCTCAGCGTCAGAACAACCCCAGGTGATCGCCTTCGCCACTGGTGTTCCTCCCGATATCTACGCATTTCACCGCTACACCGGGAATTCCATCACCCTCTGATTGCCTCAAGAATCGTAGTATCCGAGCCGGTCCCTCAGTTGAGCCGAGGTCTTTCAACACGGACTTACGATCCCGCCTACGAGCGCTTTACG	d:Bacteria(1.00),p:WPS-2(1.00),c:uncultured bacterium(1.00)	Bacteria	WPS-2	_	_	_	_
OTU42	ATTCGCTACCCACGCTTTCGTCCTAGCAGTGTCAGGAGACACCCAGAAGCTTGCCTACGCTATCGGTGTTCCGAACGATATCAACGCATTTCACTACTACACCGTTCGTTCCAGCTTCCTCTTTGTCCCTCTAGTTTAGAAGTTTCAAAAGACAGATTCCGAGTTAAGCTCGGAGATTTCACTTCTGACTTTCTAAACCACCTATCGGTACGCTT	d:Bacteria(1.00),p:Patescibacteria(1.00),c:Parcubacteria(1.00),o:uncultured bacterium(1.00)	Bacteria	Patescibacteria	Parcubacteria	_	_	_
OTU43	GTTCGCTCCCCTGGCTTTCGCACCTGAGCGTCAGGTACTTCCCAGGACACTGCCTTCGCCTTTGGTGTTCCTCCGGATATCTACGCATTTCACCACTCCACCCGGAATTCCGTGTCCCTCTGAAGCCCTCAAGTCCGCCAGTTTTCAGACCACTTTCCCAGTTGAGCCGGGAACTGTCACCCTGAACTTGGCTGACCGCCTGCGTGCGCTTTACG	d:Bacteria(1.00),p:Chloroflexi(1.00),c:Ktedonobacteria(1.00),o:Ktedonobacterales(1.00),f:Ktedonobacteraceae(1.00),g:Ktedonobacter(0.56)	Bacteria	Chloroflexi	Ktedonobacteria	Ktedonobacterales	Ktedonobacteraceae	_
OTU44	GTTTGATCCCCACGCTTTCGTGCCTCAGCGTCAATCTTTGTGTAGTGAGCTGCCTTCGCAATCGGTGTTCTATGTCATATCTAAGCATTTCACCGCTACATGACATATTCCGCTCACCTCCACAACATTCAAGACAAATAGTATCAATGGCAGTTTCCGGGTTAAGCCCGGAGATTTCACCACTGACTTACCTGCCCGCCTACGCACCCTTTAAA	d:Bacteria(1.00),p:Bacteroidota(1.00),c:Bacteroidia(1.00),o:Chitinophagales(1.00),f:Chitinophagaceae(1.00),g:UTBCD1(0.31)	Bacteria	Bacteroidota	Bacteroidia	Chitinophagales	Chitinophagaceae	_
OTU45	GTTCGCTCCCCACGCTTTCGCTCCTCAGCGTCAGGTAAGGCCCAGAGAACCGCCTTCGCCACCGGTGTTCCTCCCGATATCTGCGCATTTCACCGCTACACCGGGAATTCCATTCTCCCCTACCTACCTCTAGTCTGCCCGTATCCACCGCCGACCCGAGGTTAAGCCTCGGGCTTTCACGGCAGACGCGACAGACCGCCTACGAGCTCTTTACG	d:Bacteria(1.00),p:Actinobacteriota(1.00),c:Actinobacteria(1.00),o:Streptosporangiales(1.00),f:Thermomonosporaceae(1.00),g:Actinoallomurus(1.00)	Bacteria	Actinobacteriota	Actinobacteria	Streptosporangiales	Thermomonosporaceae	Actinoallomurus
OTU46	GTTCGCTCCCCTAGCTTTCGCACCTGAGCGTCAGAACCTTGCCAGGAGACTGCCTTCGCCTTCGGTGTTCCTCCGGATCTCTACGCATTTCACCGCTCCACCCGGAATTCCGTCTCCCCCTCAAGGTCTCAAGTCCACCAGTTTTCGAAAACCTTTCCCAGTTAAGCCGGAAACTGTCACTCCGAACTTGGCAGACCGCCTGCGTGCGCTTTACG	d:Bacteria(1.00),p:Chloroflexi(1.00),c:Ktedonobacteria(1.00),o:Ktedonobacterales(1.00),f:Ktedonobacteraceae(1.00),g:1959-1(1.00)	Bacteria	Chloroflexi	Ktedonobacteria	Ktedonobacterales	Ktedonobacteraceae	_
OTU47	GTTTGCTCCCCTAGCTTTCGCGCCTCAGCGTCAGGTATAAACTAGAAAACCGCTTTCGCCACAGGTGTTCTTCCACATATCTACGCATTTCACCGCTACTTGTGGAATTCCGTTTCCTCCGTCTACCCTCTAGAAAAACAGTTTCATGTGCTCTCTCGGGGTTGAGCCCCGGATTTTTACACATGACTTATCTCTCCGCCTACACGCCCTTTACG	d:Bacteria(1.00),p:Verrucomicrobiota(0.91),c:Chlamydiae(0.91),o:Chlamydiales(0.91),f:Parachlamydiaceae(0.65),g:uncultured(0.81)	Bacteria	Verrucomicrobiota	Chlamydiae	Chlamydiales	Parachlamydiaceae	_
OTU48	GTTTGCTCCCCACGCTTTCGCGCCTTAGCGTCAGTAATGAGCCAGAAAGCCGCCTTCGCCACTGGTGTTCTTACGAATATCTACGAATTTCACCTCTACACTCGTAATTCCACTTTCCTCTCTCATCCTCTAGCCTCGCAGTATCAAATGCAGTTCCCAGGTTAAGCCCGGGGCTTTCACATCTGACTTACAAGGCCGCCTACGCGCCCTTTACG	d:Bacteria(1.00),p:Proteobacteria(1.00),c:Alphaproteobacteria(1.00),o:Paracaedibacterales(1.00),f:Paracaedibacteraceae(1.00),g:Candidatus Paracaedibacter(1.00)	Bacteria	Proteobacteria	Alphaproteobacteria	Paracaedibacterales	Paracaedibacteraceae	_
OTU49	GTTTGCTCCCCTGGCTTTCGCGCCTCAGCGTCAGAAAAGGTCCAGTGCGCCGCTTTCGCCTCCGGCGTTCCTTCCAGTATCAACGCATTTCACCGCTCCACTGGAAGTTCCGCACACCCCTACCTCCCTCAAGACCAACAGTATCAAAGGCACTTCTACAGTTAAGCTGCAGGATTTCACCCCTGACTTGTTGGACCGCCTACGCGCCCTTTAAG	d:Bacteria(1.00),p:Planctomycetota(1.00),c:Planctomycetes(1.00),o:Gemmatales(1.00),f:Gemmataceae(1.00),g:uncultured(1.00)	Bacteria	Planctomycetota	Planctomycetes	Gemmatales	Gemmataceae	_
OTU50	GTTTGCTCCCCTGGCTTTCGCGCCTCAGCGTCAGTGGAGGGCCAGCGGACCGCTTTCGCCACCGGCGTTCCTTCCGATATCAACGCATTTCACCGCTCCACCGGAAGTTCCGTCCGCCCCTACCTCCCTCGAGCCGCACAGTATCAGAGGCACTTTTCCGGTTAAGCCGAAAGATTTCACCCCTGACTTGTGCGGCCGCCTACGCGCCCTTTAAG	d:Bacteria(1.00),p:Planctomycetota(1.00),c:Planctomycetes(1.00),o:Gemmatales(1.00),f:Gemmataceae(1.00),g:uncultured(1.00)	Bacteria	Planctomycetota	Planctomycetes	Gemmatales	Gemmataceae	_
OTU51	GTTCGCTCCCCACGCTTTCGCGCCTCAGCGTCAGTATTATGCCAGGTGGCTGCCTTCGCCATCGACGTTCCTTCCGATCTCTACGCATTTCACCGCTACACCGGAAATTCCGCCACCCTCTCATATACTCCAGTAATACAGTTTGCGATGCACTTCCCAGGTTAAGCCCGGGGCTTTCACATCACACATGTATTACCGCCTACGCGCCCTTTACG	d:Bacteria(1.00),p:Proteobacteria(1.00),c:Gammaproteobacteria(1.00),o:Diplorickettsiales(1.00),f:Diplorickettsiaceae(1.00),g:Aquicella(1.00)	Bacteria	Proteobacteria	Gammaproteobacteria	Diplorickettsiales	Diplorickettsiaceae	Aquicella
OTU52	TTTTGCTCCCCATGCTTTCGTGCCTGAGCGTCAGTGACTGTCCAGGTAACCGCCTTCGCCTCTGGTGTTCCTCACGATATCTACGCATTTCACTGCTACACCGTGAATTCCGTTACCCTCTCCAGTACTCTAGCCGAGTAGTTTAAGGCGCAATTCCGAGGTTAAGCCTCGGGCTTTCACACCTTACACACCCGGCCGCCTGCGCACCCTTTACG	d:Bacteria(1.00),p:Verrucomicrobiota(1.00),c:Verrucomicrobiae(1.00),o:Opitutales(1.00),f:Opitutaceae(1.00),g:Lacunisphaera(0.99)	Bacteria	Verrucomicrobiota	Verrucomicrobiae	Opitutales	Opitutaceae	Lacunisphaera
OTU53	GTTTGCTCCCCACGCTTTCGAGCCTCAGCGTCAGTCATGGACCAGTAAGTCGCCTTCGCCACTGGTGTTCTTCCGAATATCTACGAATTTCACCTCTACACTCGGAGTTCCACTTACCTCTTCCATACTCTAGATCGTCAGTTTTGAAGGCAATTCCAAGGTTGAGCCCTGGGCTTTCACCCCCAACTTGACGACCCGCCTACGCTCCCTTTACG	d:Bacteria(1.00),p:Proteobacteria(1.00),c:Alphaproteobacteria(1.00),o:Caulobacterales(1.00),f:Caulobacteraceae(1.00),g:Asticcacaulis(1.00)	Bacteria	Proteobacteria	Alphaproteobacteria	Caulobacterales	Caulobacteraceae	Asticcacaulis
OTU54	GTTTGCTCCCCTAGCTTTCGCAATTTAGCGTCAGTAATGACCCAGAAAATCGCCTTCGCAGCTGGTGTTCTTCTTGATATCTACAGATTTCACCCTTACACCAAGAATTCCATTTTCCTCTGTCATACTCAAGCTTAACAGTTTGGAAGGCAGTTCTCCGATTGAGCCAGAGTATTTCACCCCCCACTTATTAAGCCGCCTACTTGCCCTTTACA	d:Bacteria(1.00),p:Verrucomicrobiota(1.00),c:Omnitrophia(1.00),o:Omnitrophales(1.00),f:Omnitrophaceae(1.00),g:Candidatus Omnitrophus(1.00)	Bacteria	Verrucomicrobiota	Omnitrophia	Omnitrophales	Omnitrophaceae	_
OTU55	GTTTGCTCCCCACGCTTTCGCACCTCAGTGTCAGTATTAGTCCAGAAAGCCGCCTTCGCCACTGGTGTTCCTTCCGATATCTACGCATTTCACCGCTACACCGGAAATTCCACTTTCCTCTACTATACTCAAGACGCTCAGTCTCGAATGCAATTCCCAGGTTAAGCCCGGGGCTTTCACATCCGACTTAAACGCCCACCTACGCGCGCTTTACG	d:Bacteria(1.00),p:Proteobacteria(1.00),c:Gammaproteobacteria(1.00),o:Coxiellales(0.55),f:Coxiellaceae(0.55),g:Coxiella(0.55)	Bacteria	Proteobacteria	Gammaproteobacteria	_	_	_
OTU56	GTTCGCTCCCCACGCTTTCGTGCCTTAGTGTCAGCAATGGGCCAGTCACCTGCCTACGCCATCGGTGTTCCTTCTAATATCTACGGATTTCACTCCTACACTAGAAATTCCAGTGACCTCTCCCATGCTCTAGCTGAGCAGTTCAGATAATGGGTGTATGGTTGAGCCACACAATTTCACTACCTGCTTACTCTGCCACCTACGCAACTCTTTAC	d:Bacteria(1.00),p:Patescibacteria(1.00),c:Saccharimonadia(1.00),o:Saccharimonadales(1.00),f:uncultured bacterium(0.59)	Bacteria	Patescibacteria	Saccharimonadia	Saccharimonadales	_	_
OTU57	GTTTGCTCCCCTAGCTTTCGCGCCTCAGCGTCTGTTTCAGCCCAGAAAATCGTCTTCACCACCGGTGTTCTTCCACATATCTACGCATTTCACCGCTACACGTGGAATTCCATTTTCCCTAACTGAACTCTAGCCAAATAGTTTCAAATGCTGCTCCGGGGTTGAGCCCCGGAATTTCACATCTGACTGGTTTGGCCGCCTACGCGCCCTTTACG	d:Bacteria(1.00),p:Verrucomicrobiota(1.00),c:Chlamydiae(1.00),o:Chlamydiales(1.00),f:cvE6(1.00),g:uncultured Chlamydiales bacterium(0.13)	Bacteria	Verrucomicrobiota	Chlamydiae	Chlamydiales	_	_
OTU58	GTTCGCTCCCCTAGCTTTCGCGCATCAGCGTCAGGTACGGCCCAGCAAATCGCCTTCGCCACCGGCGTTCCTAGCGATATCTGCGCATTTCACCGCTACACCGCTAGTTCCACTTGCCTCTACCGACCTCAAGTCAACGAAGTATCCGATGCACGATCACAGTTGAGCCGTGACTTTTCACATCGGACTTTCGTAACCGCCTACGCGCCCTTTAC	d:Bacteria(1.00),p:Actinobacteriota(0.73),c:MB-A2-108(0.66),o:uncultured bacterium(0.70)	Bacteria	Actinobacteriota	MB-A2-108	_	_	_
OTU59	GTTTGCTCCCCTAGCTTTCGCGTCTTAGCGTCAGTAAAGGCCCAGGCACCTGCTTTAGCCATGGGTGTTCCTCCCGATATCTACGCATTTCACCGCTACACCGGGAATTCCAGTACCCCCTGCCCCACTCAAGACACCCAGTATCCGCCGACCTCTCCCAGTTGAGCCGGGAGATTTCACAGCGAACTTAAGCATCCGCCTACACGCGCTTTACG	d:Bacteria(1.00),p:Elusimicrobiota(1.00),c:Elusimicrobia(1.00),o:Lineage IV(1.00),f:uncultured bacterium(1.00)	Bacteria	Elusimicrobiota	Elusimicrobia	_	_	_
OTU60	GATCGCTCCCCACGCTTTCGCTCCTCAGTGTCAGAACCGGTCCAGGAAGCCGCCTTCGCCACTGGTGTTCCTCCCGATATCTACGCATTCCACCACTACACCGGGAATTCCGCTTCCCCCTACCGGCCTCGAGCCCGCCAGTATCGAATGACCCCTCCCAGTTGAGCCGGGAGATTTCACATCCGACTTGACGTGGCCACCTACAAGCCTTTTAC	d:Bacteria(1.00),p:Chloroflexi(1.00),c:TK10(1.00),o:uncultured bacterium(1.00)	Bacteria	Chloroflexi	TK10	_	_	_
OTU61	GTTCGCTCCCCTAGCTTTCGCCCCTCAGCGTCAGGTACCACCCAGGACAGTGCCTTCGCCATTGGTGTTCTTCCAGATATCTACGCATTTCACCACTACACCTGGAGTTCCCTGTCCCTCTGTGGCCCTCAAGTCAAACAGTCTGTGAGGCACTGCCACGGTTGAGCCGTGCCCTGTCACCCCACACTTGGCTGACCGCCTGCGGGCGCTTTACG	d:Bacteria(1.00),p:Chloroflexi(0.98),c:Ktedonobacteria(0.94),o:Ktedonobacterales(0.94),f:Ktedonobacteraceae(0.94),g:JG30a-KF-32(0.65)	Bacteria	Chloroflexi	Ktedonobacteria	Ktedonobacterales	Ktedonobacteraceae	_
OTU62	GTTTGCTCCCCACGCTTTCGTGCCTGAGCGTCAGTCTCAGCCCAGGGGGCTGCCTTCGCCATCGGTGTTCCTCCACATCTCTACGCATTTCACTGCTACACGTGGAATTCCACCCCCCTCTGCCAGACTCCAGCTCGCCAGTCTCAAATGCCATTCCCAGGTTAAGCCCGGGGCTTTCACATCTGACTTAACGAACCGCCTGCGCACGCTTTACG	d:Bacteria(1.00),p:Proteobacteria(1.00),c:Gammaproteobacteria(1.00),o:Burkholderiales(1.00),f:SC-I-84(0.75),g:uncultured bacterium(0.74)	Bacteria	Proteobacteria	Gammaproteobacteria	Burkholderiales	SC-I-84	_
OTU63	GTTTGCTCCCCACGCCTTCGCGCCTCAGTGTCAGTAAAAACCCAGGTTGTCGCCTTCGCCACTGATGTTCTTTCCGATATCTACGCATTTCACCGCTACACCGGAAATTCCACAACCCTCTGTCTCACTCCAGTTAACCCGTTTTCGACGCAATTCCCAGGTTAAGCCCGGGGATTTCACATCAAACCTAGTCAACCACCTACACGCCCTTTACG	d:Bacteria(1.00),p:Proteobacteria(1.00),c:Gammaproteobacteria(1.00),o:Diplorickettsiales(1.00),f:Diplorickettsiaceae(1.00),g:Rickettsiella(0.90)	Bacteria	Proteobacteria	Gammaproteobacteria	Diplorickettsiales	Diplorickettsiaceae	Rickettsiella
OTU64	GTTCGCTACCCACGCTTTCGCTTCTCAGCGTCAGTTACTGCCCAGAGACCCGCCTTCGCCACCGGTGTTCCTCCTGATATCTGCGCATTTCACCGCTACACCAGGAATTCCAGTCTCCCCTGCAGTACTCTAGTCCGCCCGTATCGCCCGCAAGCTCACAGTTGAGCTGTGAGTTTTCACGAGCGACGCGACGGACCGCCTACAAGCTCTTTACG	d:Bacteria(1.00),p:Actinobacteriota(1.00),c:Actinobacteria(1.00),o:Corynebacteriales(1.00),f:Nocardiaceae(0.98),g:Nocardia(0.97)	Bacteria	Actinobacteriota	Actinobacteria	Corynebacteriales	Nocardiaceae	Nocardia
OTU65	GTTTGCTACCCACGCTTTCGTGCCTCAACGTCAGGTATGGACCAAGGAGCTGCCTTCGCCATTGGTGTTCCTCTCGATATCTACGCATTTTACCGCTACTCCGAGAATTCCACTCCTCTCTTCCAACCTCTAGTCTATCAGTTTCGATCGCATTTCCCCAGTTAGGCCGGGGTCTTTAACAACCGACTTAATAAACCGTCTACGCACCCTGTACG	d:Bacteria(1.00),p:Dependentiae(1.00),c:Babeliae(1.00),o:Babeliales(1.00),f:uncultured bacterium(0.93)	Bacteria	Dependentiae	Babeliae	Babeliales	_	_
OTU66	GTTTGCTCCCCACGCTTTCGCGCATCAGCGTCAGTATCGGGCCAGTGAGTCGCCTTCGCCACTGGTGTTCCGCCGAATATCTACGAATTTCACCTCTACACTCGGCATTCCACTCACCTCTCCCGAACTCAAGATATCCAGTATTGAAGGCTATTCCGAGGTTGAGCCCCGGGCTTTCACCCCCAACTTAGATATCCGCCTACGCGCCCTTTACG	d:Bacteria(1.00),p:Proteobacteria(1.00),c:Alphaproteobacteria(1.00),o:Caulobacterales(1.00),f:Caulobacteraceae(1.00),g:Phenylobacterium(1.00)	Bacteria	Proteobacteria	Alphaproteobacteria	Caulobacterales	Caulobacteraceae	Phenylobacterium
OTU67	GTTTGATCCCCACGCTTTCGAGCCTCAGCGTCAATATTCGCTTAGTATGCTGCCTTCGCAATAGGAGTTCCAGGTCATATCTATGCATTTCACCGCTACATGACCTATTCCGCATACCTCAACGACATTCAAGAACTATAGTATCAATGGCAGTTCCCGAGTTAAGCTCGGGGCTTTCACCACTGACTTACAATTCCGCCTGCGCTCCCTTTAAA	d:Bacteria(1.00),p:Bacteroidota(1.00),c:Bacteroidia(1.00),o:Chitinophagales(0.99),f:Chitinophagaceae(0.99),g:Aurantisolimonas(0.91)	Bacteria	Bacteroidota	Bacteroidia	Chitinophagales	Chitinophagaceae	Aurantisolimonas
OTU68	TTTTGATCCCCACGCTTTCGCGATTGACCGTCAGCAAGACACTAGAGGGCTGCCTTCGCTTTTGGTATTCCGTATGATATCAGTGGATTTCACCCCTACACCATACGTTCTGCCCTCCTCTCATCTGCTCAAGTCATGCCGTTTCCAATGCGGACATGGGGTTGGGCCCCATGGTTTTACATCGGACTAACATGACCGGCTGCTCGCGCTTTACG	d:Bacteria(1.00),p:Patescibacteria(1.00),c:Parcubacteria(1.00),o:Candidatus Yanofskybacteria(1.00),f:uncultured bacterium(1.00)	Bacteria	Patescibacteria	Parcubacteria	_	_	_
OTU69	GTTCGCTCCCCTAGCTTTCGCGCATCAGCGTCAGTGAAGGTCCAGCATGCCGCTTTCGCCACCGGAGTTCCTGATGATATCAACACATTTCACCGCTCCACCATCAGTTCCGCATGCCCCTACCTTACTCGAGACATTCAGTATCAAAGGCAGTTCCCCAGTTAAGCTGGGGGATTTCACCCCTGACTTTAACGCCCGCCTACGCGCCCTTTAAG	d:Bacteria(1.00),p:Planctomycetota(1.00),c:Planctomycetes(1.00),o:Gemmatales(1.00),f:Gemmataceae(1.00),g:uncultured(1.00)	Bacteria	Planctomycetota	Planctomycetes	Gemmatales	Gemmataceae	_
OTU70	GTTCGCTCCCCTAGCTCTCGCTCCTCAGCGTCAGAAACGAGCCAGGACACTGCCTTCGCCTTTGGTGTTCTTCCGGATCTCTACGCATTTCACCACTCCACCCGGAGTTCCATGTCCCTCTCTCGTCCTCAAGTCATGCCGTTTCGCGGGTCACTCTGACAGTTAAGCTGCCAGCTGGCACTCTCGACGCGCATCACCGCCTGCGAGCCCTTTAC	d:Bacteria(1.00),p:Chloroflexi(1.00),c:Ktedonobacteria(1.00),o:Ktedonobacterales(1.00),f:Ktedonobacteraceae(1.00),g:G12-WMSP1(0.99)	Bacteria	Chloroflexi	Ktedonobacteria	Ktedonobacterales	Ktedonobacteraceae	G12-WMSP1
OTU71	GTTCGCTCCCCTAGCTTTCGTCCATGAGCGTCAGGTGCTCCCCAGGACACTGCCTTCGCCTTTGGTGTTCCTCCGAATATCTACGCATTTCACCACTCCACTCGGAATTCCGTGTCCCTCTGAAGCCCTCAAGTCATCCAGTTTTCAAAGCACTTTCCCGGTTAAGCCGGAAACTGTCACTCCAAACTTGGCTGACCGCCTGCGGACCCTTTACG	d:Bacteria(1.00),p:Chloroflexi(0.93),c:Ktedonobacteria(0.93),o:Ktedonobacterales(0.93),f:Ktedonobacteraceae(0.93),g:uncultured(0.60)	Bacteria	Chloroflexi	Ktedonobacteria	Ktedonobacterales	Ktedonobacteraceae	_
OTU72	TTTTGCTCCCCACGCTTTCGCGTCTCAGAGTCAGGAAGGTCCCAGTGCACTGCCTTCGCCTTTGGTGTTCCCCACGATATCAACGGATTTCACCCCTACACCGTGAGTTCCATGCACCTCTAACCTCCTCTAGTCCTGCCGTATCTTCTCCACTTCCACCGTTAGGCGGTGGGCTTTAAGAGAAGACGCGCAAAACCTCCTACACGCGCTTTACG	d:Bacteria(1.00),p:Patescibacteria(0.97),c:Parcubacteria(0.97),o:Candidatus Jorgensenbacteria(0.71),f:Candidatus Adlerbacteria bacterium GW2011_GWC1_50_9(0.70)	Bacteria	Patescibacteria	Parcubacteria	_	_	_
OTU73	GTTCGCTCCCCACGCTTTCGCTCCTCAGTGTCAGGTAAGGCCCAGAGAACCGCCTTCGCCACCGGTGTTCCTCCCGATATCTGCGCATTTCACCGCTACACCGGGAATTCCATTCTCCCCTACCTACCTCTAGTCTGCCCGTATCCACTGCAGGCCCAGGGTTAAGCCCTAGGTTTTCACAGCAGACGTAGCAAACCACCTACGAGCTCTTTACG	d:Bacteria(1.00),p:Actinobacteriota(1.00),c:Actinobacteria(1.00),o:Frankiales(1.00),f:Acidothermaceae(1.00),g:Acidothermus(1.00)	Bacteria	Actinobacteriota	Actinobacteria	Frankiales	Acidothermaceae	Acidothermus
OTU74	GTTTGCTCCCCACGCTTTCGCCCATCAGCGTCAGTACTGGCCCAGAGTGCCGCCTTCGCCACCGGTGTTCCTCCTGATATCTGCGCATTTCACCGCTACACCAGGAATTCCGCACTCCCCTACCAGACTCAAGCCAGAGCAGTATCGGGTGGCGTCTCCAGGTTGAGCCTGGAGTTTTCACACCCGACTTACTCAGCCGCCTACGGGCCCTTTAC	d:Bacteria(1.00),p:Actinobacteriota(1.00),c:Acidimicrobiia(1.00),o:IMCC26256(0.99),f:uncultured bacterium(0.99)	Bacteria	Actinobacteriota	Acidimicrobiia	IMCC26256	_	_
OTU75	GTTTGCTCCCCACGCTTTCGAGCCTCAGCGTCAGTTACAGTCCAGAAAGTCGCCTTCGCCACTGGTGTTCTTCATAATCTCTACGCATTTCACCGCTACACTATGAATTCCACTTTCCCCTCCTGCACTCTAGACTTCCAGTTTGGAATGCAGCACACAGGTTGAGCCCGTGTATTTCACATCCCACTTAAAAGTCCGCCTACGCTCCCTTTACG	d:Bacteria(1.00),p:Firmicutes(1.00),c:Clostridia(1.00),o:Clostridiales(1.00),f:Clostridiaceae(1.00),g:Clostridium sensu stricto 1(0.98)	Bacteria	Firmicutes	Clostridia	Clostridiales	Clostridiaceae	_
OTU76	GTTTGCTCCCCACGCTTTCGCGCCTCAGCGTCAGTATTGGTCCAGAAAGTCGCCTTCGCCACTGGTGTTCCTCCCGATATCTACGCATTTCACCGCTACACCGGGAATTCCACTTTCCTCTACCATACTCTAGATATCCAGTATCGAATGCAGTTCCCAGGTTGAGCCCGGGGCTTTCACATCCGACTTAAACATCCGCCTACGCGCGCTTTACG	d:Bacteria(1.00),p:Proteobacteria(1.00),c:Gammaproteobacteria(1.00),o:Coxiellales(0.93),f:Coxiellaceae(0.93),g:Coxiella(0.93)	Bacteria	Proteobacteria	Gammaproteobacteria	Coxiellales	Coxiellaceae	Coxiella
OTU77	GTTTGCTCCCCACGCTTTCGCAGTTGAGTGTCAGTTACTGTCCAGTTCGCCGCCTTCGCCTCTGGTGTTCCTCCCGATATCTACGCATTTCACCGCTACACCGGGAATTCCACGAACCCCTCCAGTACTCTAGTCTTAGAGTATCTACCGCACTTCCCAAGTTAAGCTCGGGGATTTCACAGTAGACTTTTAAGACCACCTACCTGCCCTTTACG	d:Bacteria(1.00),p:Bdellovibrionota(1.00),c:Oligoflexia(1.00),o:0319-6G20(1.00),f:marine metagenome(0.42)	Bacteria	Bdellovibrionota	Oligoflexia	0319-6G20	_	_
OTU78	GTTCGCTCCCCTAGCTTTCGCACATGAGCGTCAGTGACTTGCCAGGACGCTGCCTTCGCCTTTGGTGTTCTTCCAGATCTCTACGCATTTCACCGCTCCACCTGGAATTCCGCGTCCCTCTCAAGCCCTCAAGTCCAGCAGTTTTTCAAGGCCTGTGGGAGTTAAGCCCCCACCTGTCACTCAAAACTTACTTGACCGCCTGCGTGCGCTTTACG	d:Bacteria(1.00),p:Chloroflexi(1.00),c:Ktedonobacteria(1.00),o:Ktedonobacterales(1.00),f:Ktedonobacteraceae(1.00),g:uncultured(1.00)	Bacteria	Chloroflexi	Ktedonobacteria	Ktedonobacterales	Ktedonobacteraceae	_
OTU79	GTTCGCTCCCCACGCTTTCGCTCCTCAGCGTCAGTATCGGCCCAGAGACCCGCCTTCGCCACCGGTGTTCCTCCTGATATCTGCGCATTTCACCGCTACACCAGGAATTCCAGTCTCCCCTACCGAACTCTAGCCTGCCCGTATCGAATGCAATGTCAGAGTTGAGCCCTGAGATTTCACATTCGACGTGACAAGCCGCCTACGAGCTCTTTACG	d:Bacteria(1.00),p:Actinobacteriota(1.00),c:Actinobacteria(1.00),o:Micromonosporales(0.97),f:Micromonosporaceae(0.97),g:Actinoplanes(0.96)	Bacteria	Actinobacteriota	Actinobacteria	Micromonosporales	Micromonosporaceae	Actinoplanes
OTU80	GTTTGCTCCCCTGGCTTTCGCGCCTCAGCGTCAGAAGGTGTCCAGCACGTCGCTTTCGCCACCGGCGTTCCTTCCGATATCTACGCATTTCACCGCTCCACCGGAAGTTCCACATGCCCCTGCACCCCTCGAGGTCGCCAGTATCAGAAGCACTTCTCCGGTTGGGCCGGAGTATTTCACCCCTGACTTGGCGACCCGCCTACGCGCCCTTTAAG	d:Bacteria(1.00),p:Planctomycetota(1.00),c:Planctomycetes(1.00),o:Gemmatales(1.00),f:Gemmataceae(1.00),g:uncultured(0.99)	Bacteria	Planctomycetota	Planctomycetes	Gemmatales	Gemmataceae	_
OTU81	GTTTGCTCCCCACGCTTTCGCGTCTCAGCGTCAGTCACCGTCCAGAAGGCCGCCTTCGCCGCTGGTGTTCCTCCCGATATCTACGAATTTCACCTCTACACCGGGAATTCCGCCTTCCTCTCCGGGACTCTAGCGAGGCAGTTTCGAGCGACCTTCCGGGGTTGAGCCCCGGGCTTTCACACTCGACTTACCAAGCCGCCTACACGCGCTTTACG	d:Bacteria(1.00),p:NB1-j(1.00),c:uncultured bacterium(0.98)	Bacteria	NB1-j	_	_	_	_
OTU82	GTTTGCTCCCCACGCTTTCGCGCCTGAGTGTCAGAAACGTGCCAGAGAGCCGCCTTCGCCACCGGTGTTCCTCCAAATATCTACGTATTTCACTACTACACTTGGAATTCCGCTCTCCCCTCACGCCCTCTAGTAAAGCAGTTTCTCGTGACTTTCTCGGGTTAAGCCCGAGGATTTTACACAAGACTTACTTCACCACCTACGCGCGCTTTACG	d:Bacteria(1.00),p:Chloroflexi(0.06),c:Anaerolineae(0.01),o:Ardenticatenales(0.01),f:uncultured(0.03),g:uncultured prokaryote(0.01)	Bacteria	_	_	_	_	_
OTU83	GTTTGCTCCCCACGCTCTCGCGCCTCAGCGTCAGTATCTGTCCAGGTAGCCGCCTTCGCCACCGGTGTTCCTTCCGATCTCTACGCATTTCACCGCTACACCGGAAATTCCACTACCCTCTACAGTACTCCAGTCATACAGTTTAAGACGACACCCCCAGGTTAAGCCCAGGTATTTCACGTCTCACACATATAACCGCCTACGCGCCCTTTACG	d:Bacteria(1.00),p:Proteobacteria(1.00),c:Gammaproteobacteria(1.00),o:Diplorickettsiales(0.99),f:Diplorickettsiaceae(0.99),g:uncultured(0.99)	Bacteria	Proteobacteria	Gammaproteobacteria	Diplorickettsiales	Diplorickettsiaceae	_
OTU84	GTTCGCTCCCCTAGCTTTCGTCCCTCAGCGTCAGGGGCCATCCAGGACATTGCCTTCGCCTTTGGTGTTCTTCCGGATATCTACGCATTTCACCACTCCACCCGGAGTTCCATGTCCCTCTCTGGCCCTCAAGTCTACCCGTTTCGTCAACGCTCTCCCAGTTAAGCCAGGAGCTGTCATCCACGACGCGCTAGACCGCCTGCGGACCCTTTACG	d:Bacteria(1.00),p:Chloroflexi(0.99),c:Ktedonobacteria(0.99),o:Ktedonobacterales(0.99),f:Ktedonobacteraceae(0.99),g:G12-WMSP1(0.63)	Bacteria	Chloroflexi	Ktedonobacteria	Ktedonobacterales	Ktedonobacteraceae	_
OTU85	GTTTGCTCCCCCGGCTTTCGCGCCTCAGCGTCAGTTGTGGTCCAGGAAGCCGCCTTCGCCGCAGGTGTTCCTCCCGATATCTACGCATTTCACCGCTACACCGGGAATTCCACTTCCCTCTCCCACACTCGAGCACGGCAGTTTCGAACGACAGCCCCGGGTTAAGCCCGGGGATTTCACGTCCGACTTACCGCGCCGCCTACACGCCCTTTACG	d:Bacteria(1.00),p:Acidobacteriota(1.00),c:Acidobacteriae(1.00),o:Subgroup 13(0.97),f:uncultured bacterium(0.61)	Bacteria	Acidobacteriota	Acidobacteriae	_	_	_
OTU86	TTTCGCTCCCCTAGCTGTCGTTCCTCAGCGTCAAAAAATGATTAGCATCCTGCCTTCGCCCTTGGAGTTCCTGATGATATCAACGTATTTCACTACTACACCATCAGTTCCAGATGCCCCACCATATTTCAAGACTTGCAGTATTACCTCCCTTCCCCCGGTTAAGCCGTGGTCTTTGAAAAGTAACTAACAAATCCGCCTACGAAACGCTTTAC	d:Bacteria(1.00),p:Patescibacteria(1.00),c:Microgenomatia(1.00),o:Candidatus Woesebacteria(1.00),f:Candidatus Woesebacteria bacterium RIFOXYA1_FULL_43_16(0.02)	Bacteria	Patescibacteria	Microgenomatia	_	_	_
OTU87	GTTCGCTCCCCACGCTTTCGCGCCTCAGTGTCAGTATCAGTCCAGATAGCCGCCTTCGCCACTGGTGTTCCTTCCGATCTCTACGCATTTCACCGCTACACCGGAAATTCCACTATCCTCTACCGTACTCTAGATAAACAGTATGATTGGCAATCCCTCGGTTAAGCCCAGGTCTTTCACCACTCACTTATTTACCCACCTACGCGCCCTTTACG	d:Bacteria(1.00),p:Proteobacteria(0.96),c:Gammaproteobacteria(0.96),o:uncultured(0.24),f:uncultured bacterium(0.18)	Bacteria	Proteobacteria	Gammaproteobacteria	_	_	_
OTU88	GTTTGCTCCCCTAGCTTTCGCGCCTCAGCGTCAGTATTGGGCCAGATGAGCGCCTTCGCCACCGGTGTTCCTCCTGATATCTACGCATTTCACCGCTACACCAGGAATTCCCTCATCCTCTCCCATACTCAAGCCAGGCAGTTTGGAATGCAGGTCCTCGGGTGAGCCGAGGGATTTCACATTCCACTTACCTGACCGCCTACACGCCCTTTACG	d:Bacteria(1.00),p:Latescibacterota(1.00),c:uncultured bacterium(0.89)	Bacteria	Latescibacterota	_	_	_	_
OTU89	GTTCGCTCCCCACGCTTTCGCGTCTCAGCGTCAGTACCGTCCCAGAGAGCTGCCTTCGCCATAGGTGTTCTTCCCGATATCTGCGCATTTCACCGCTACACCGGGAATTCCACTCTCCTCTTCCGGACTCTAGCCAAGTGGTTTCCGCCGACATCTCGAGGTTGAGCCTCGAGTTTTCACAGCGGACCTACCAAGCCGCCTACACGCTCTTTACG	d:Bacteria(1.00),p:Actinobacteriota(1.00),c:Thermoleophilia(1.00),o:Gaiellales(1.00),f:uncultured(1.00),g:uncultured bacterium(1.00)	Bacteria	Actinobacteriota	Thermoleophilia	Gaiellales	_	_
OTU90	GTTCGCTCCCCTGGCTTTCGCACCTGAGCGTCAGGTACTCCCCAGGACACTGCCTTCGCCTTTGGTGTTCCTCCGGATCTCTACGCATTTCACCACTCCACCCGGAATTCCGTGTCCCTCTGAAGCCCTCAAGTCTGTCAGTTTTCGAAGCACTTTCCCAGTTGAGCCGGGAACTGTCACTCCAAACTTAGCAGACCGCCTGCGTGCGCTTTACG	d:Bacteria(1.00),p:Chloroflexi(1.00),c:Ktedonobacteria(1.00),o:Ktedonobacterales(1.00),f:Ktedonobacteraceae(1.00),g:uncultured(0.81)	Bacteria	Chloroflexi	Ktedonobacteria	Ktedonobacterales	Ktedonobacteraceae	_
OTU91	TTTTGCTACCCTGGCTCTCGTTCCTCAGCGTCAGTTGTGATCCAGTAACTCGCTTTCGCCACCGGTGTTCCTCCAGATATCTACGCATTTCACCGCTACACCTGGAATTCCAGTTACCTCTATCACACTCTAGCAATCCAGTTTCCAATGCCATGCCGGAGTTGAGCTCCGGGCTTTAACATCAGACTTAAATCACCGCCTACGAACTCTTTACG	d:Bacteria(1.00),p:Cyanobacteria(1.00),c:Vampirivibrionia(1.00),o:Vampirovibrionales(1.00),f:Vampirovibrionaceae(0.82),g:Vampirovibrio(0.66)	Bacteria	Cyanobacteria	Vampirivibrionia	Vampirovibrionales	Vampirovibrionaceae	Vampirovibrio
OTU92	GTTTGCTCCCCACGCTTTCGTGCATGAGCGTCAGTGTCGACCCAGGGGGCTGCCTTCGCCATCGGTGTTCCTCCACATCTCTACGCATTTCACTGCTACACGTGGAATTCCACCCCCCTCTGCCGCACTCGAGTCTCGCAGTCACAAACGCAGTTCCCAGGTTAAGCCCGGGGATTTCACATCTGTCTTACGAAACCGCCTGCGCACGCTTTACG	d:Bacteria(1.00),p:Proteobacteria(1.00),c:Gammaproteobacteria(1.00),o:Burkholderiales(1.00),f:Rhodocyclaceae(1.00),g:Sulfuritalea(1.00)	Bacteria	Proteobacteria	Gammaproteobacteria	Burkholderiales	Rhodocyclaceae	Sulfuritalea
OTU93	GTTTGCTCCCCACGCTTTCGCGCCTCAGCGTCAGTATGAATCCAGAAAGTCGCCTTCGCCACTGGTGTTCTTCCCGATATCTACGCATTTCACCGCTACACCGGAAATTCCACTTACCTCTATTCTACTCTAGCTATTCAGTATTAGATGCAGTTCCCAAGTTAAGCTCGGGGATTTCACATCTAACTTGCATAACCGCCTACGCGCCCTTTACG	d:Bacteria(1.00),p:Proteobacteria(0.91),c:Gammaproteobacteria(0.91),o:Diplorickettsiales(0.77),f:Diplorickettsiaceae(0.77),g:uncultured(0.79)	Bacteria	Proteobacteria	Gammaproteobacteria	Diplorickettsiales	Diplorickettsiaceae	_
OTU94	GTTTGCTCCCCTGGCTTTCGCGCCTCAGCGTCAGAAGAGGTCCAGTCCGTCGCTTTCGCCACCGGCGTTCCTTCTGATATCAACGCATTTCACCGCTCCACCAGAAGTTCCACAGACCCCTACCTCCCTCGAGCAAATCAGTATCCAAGGCACTTCTACAGTTAAGCTGCAGGATTTCACCCCGGACTTGATCTGCCGCCTACGCGCCCTTTAAG	d:Bacteria(1.00),p:Planctomycetota(1.00),c:Planctomycetes(1.00),o:Gemmatales(1.00),f:Gemmataceae(1.00),g:uncultured(1.00)	Bacteria	Planctomycetota	Planctomycetes	Gemmatales	Gemmataceae	_
OTU95	GTTTGCTCCCCACGCTTTCGCGCCTCAGCGTCAGTATTGGGCCAGTGAGTCGCCTTCGCCACTGGTGTTCCGCCGAATATCTACGAATTTCACCTCTACACTCGGCATTCCACTCACCTCTCCCAAACTCTAGGCGTCCAGTCTCAAAGGCAGTTCCAGAGTTGAGCTCTGGGATTTAACCTCTGACTTAGACACCCGCCTACGCGCCCTTTACG	d:Bacteria(1.00),p:Proteobacteria(1.00),c:Alphaproteobacteria(1.00),o:Caulobacterales(0.96),f:Caulobacteraceae(0.96),g:Phenylobacterium(0.53)	Bacteria	Proteobacteria	Alphaproteobacteria	Caulobacterales	Caulobacteraceae	_
OTU96	GTTTGCTCCCCTGGCTTTCGCGCCTCAGCGTCAGAAAAGGACCAGTCATGCGCTTTCGCCACCGGCGTTCCTGTCGATATCAACGCATTTCACCGCTCCACCGACAGTTCCCATGACCCCTTCCTTCCTCGAGCCGCAGTGGTATCAAGGGCAGTTCTCCAGTTAAGCTGGAGGATTTCACCCGTGACCCGCTCGGCCGCCTACGCGCCCTTTAA	d:Bacteria(1.00),p:Planctomycetota(1.00),c:Planctomycetes(1.00),o:Gemmatales(1.00),f:Gemmataceae(1.00),g:uncultured(1.00)	Bacteria	Planctomycetota	Planctomycetes	Gemmatales	Gemmataceae	_
OTU97	GTTTGCTCCCCTGGCTTTCGCGCCTCAGCGTCAGGAAAGGTCCAGTGCGTCGCTTTCGCCACCGGCGTTCCTCGGGATATCTACGCATTTCACCGCTCCACCCTGAGTTCCACGCACCCCTACCTCCCTCCAGGCGGCCAGTATCGGGAGCTGTTTTCCAGTTAGGCTGAAAGATTTCACCCCCGACTTGGTCGTCCGCCTACGCGCCCTTTAAG	d:Bacteria(1.00),p:Planctomycetota(1.00),c:Planctomycetes(1.00),o:Gemmatales(1.00),f:Gemmataceae(1.00),g:uncultured(1.00)	Bacteria	Planctomycetota	Planctomycetes	Gemmatales	Gemmataceae	_
OTU98	GTTTGCTCCCCTAGCTTTCGCAGCTGAGTGTCAGTAATAGTCCAGGCACCTGCTTTCGCCATTGGTGTTCCTCCCGATCTCTGCGCATTTCACCGCTACACCGGGAATTCCAGTACCCTCTCCTATACTCAAGCCCGGCAGTTTCTGTTGACCTCTCCCAGTTAAGCCGGGAGATTTCACAACAGACTTACCGAACCACCTACCTGCCCTTTACG	d:Bacteria(1.00),p:Elusimicrobiota(1.00),c:Lineage IIb(1.00),o:uncultured bacterium(1.00)	Bacteria	Elusimicrobiota	_	_	_	_
OTU99	GTTTGCTCCCCACGCTTTCGTGCCTTAGTGTCAGAAACGAGCCAGTAATCTGCTTACGCCATCGGTGTTCCTCCCAATATCTACGGATTTCACTCCTACACTGGGAATTCCAATTACCTCTCTCGTCCTCAAGCTGAGCAGTTCAGAACATGGATGTATGGTTGAGCCACACGATTTCATGCCCTGCTTACTCTGCCACCTACGCAACTCTTTAC	d:Bacteria(1.00),p:Patescibacteria(1.00),c:Saccharimonadia(1.00),o:Saccharimonadales(1.00),f:uncultured Candidatus Saccharibacteria bacterium(0.32)	Bacteria	Patescibacteria	Saccharimonadia	Saccharimonadales	_	_
OTU100	GTTTGCTCCCCACGCTTTCGTGCCTCAGTGTCAGTATTAGGCCAGGTAGCCGCCTTCGCCACCGGTGTTCCTTCCGATCTCTACGCATTTCACCGCTACACCGGAAATTCCACTACCCTCTCCTATACTCCAGTCTATCAGTCTTAGTTGGCTTGCCCAAGTTAAGCCTAGGTCTTTCACAACTAACTTAATTAACCACCTACGCACCCTTTACG	d:Bacteria(1.00),p:Proteobacteria(1.00),c:Gammaproteobacteria(1.00),o:Legionellales(1.00),f:Legionellaceae(1.00),g:Legionella(1.00)	Bacteria	Proteobacteria	Gammaproteobacteria	Legionellales	Legionellaceae	Legionella
OTU101	GTTCGCTACCCACGCTTTCGCTTCTCAGCGTCAGTTACTGCCCAGAGACCCGCCTTCGCCACCGGTGTTCCTCCTGATATCTGCGCATTTCACCGCTACACCAGGAATTCCAGTCTCCCCTGCAGTACTCTAGTCTGCCCGTATCGACTGCAAGCTTGCAGTTGAGCTGCAAGTTTTCACAATCGACGCGACAGACCGCCTACAAGCTCTTTACG	d:Bacteria(1.00),p:Actinobacteriota(1.00),c:Actinobacteria(1.00),o:Corynebacteriales(1.00),f:Nocardiaceae(1.00),g:Nocardia(1.00)	Bacteria	Actinobacteria	Actinobacteria	Corynebacteriales	Nocardiaceae	Nocardia
OTU102	ATTCGCTCCCCAAGCCTTCGTCCCTCAACGTCAGTTTGTACATAGAGGGTCGTCTTCACTGTTATACATTCTATCAGTATCAAAGAATTTCATCTCTACACCAACAGTCCTGATATTTACCTCTTACATAAAACTCTAGCAATTATTTTCTAGCAATAAGTGAAAAATGCCGTCTAGGTACCCCTTAAACCTAATCAAGATGAATAACACTTATC	d:Bacteria(1.00),p:Proteobacteria(1.00),c:Alphaproteobacteria(1.00),o:Rickettsiales(1.00),f:Mitochondria(1.00),g:Botryosphaeria dothidea(0.40)	Bacteria	Proteobacteria	Alphaproteobacteria	Rickettsiales	Mitochondria	_
OTU103	GTTTGCTCCCCTGGCTTTCGTGCATGAGCGTCAGGAACTGTCCAGAGACCTGCCTTCGCCGTTGGTGTTCCTCACGATATCTACGCATTTCACCGCTACACCGTGAATTCCAGTCTCCTCTCCAGCCCTCGAGCCGAACAGTTTCGGGCGCAGTTCCAGAGTTAAGCTCTGGGATTTCACACCCGACTTATCCGACCGCCTGCGCACCCTTTAAG	d:Bacteria(1.00),p:Verrucomicrobiota(1.00),c:Verrucomicrobiae(1.00),o:S-BQ2-57 soil group(1.00),f:uncultured bacterium(1.00)	Bacteria	Verrucomicrobiota	Verrucomicrobiae	_	_	_
OTU104	GTTCGCTCCCCTAGCTTTCGCGCCTCAGCGTCAGATTTCAGCCAGGACACTGCCTTCGCCTTCGGTATTCCTCCGGATATCTACGCATTTCACCACTCCACCCGGAATTCTATGTCCCTCTCTGACTCTCAAGTCTCGCAGTTTTCAAAGCACTTGTCCGGTTAAGCCAGACACTGTCACTCCAAACTTGCCAGACCGCCTACACGCCCTTTACG	d:Bacteria(1.00),p:Chloroflexi(0.98),c:Ktedonobacteria(0.97),o:Ktedonobacterales(0.97),f:Ktedonobacteraceae(0.97),g:uncultured(0.95)	Bacteria	Chloroflexi	Ktedonobacteria	Ktedonobacterales	Ktedonobacteraceae	_
OTU105	TTTTGCTCCCCACGCTTTCGTGCCTCAATGTCAGTAACAGAATAGTTAACTGCCTTCGCCGTTATTGATGTTCCCCTATATATTTTTGGATTTTACCCCTACACATAGAGTTCCGTTAACCTCTCCTGTACTCAAGCAAAACAGTATTACTAGCTTCCACGAGGTTGGGCCTCGATTTCCCACCAATAACTTATCATGCCATCTACGCACCCTTT	d:Bacteria(1.00),p:Firmicutes(0.98),c:Bacilli(0.96),o:Entomoplasmatales(0.93),f:type III(0.93),g:uncultured bacterium(0.34)	Bacteria	Firmicutes	Bacilli	Entomoplasmatales	_	_
OTU106	GTTCGCTCCCCTGGCTTTCGCGCCTCAGCGTCAGGAAGGACCCAGCACGCCGCTTTCGCCACCGGCGTTCCTGCCGATATCTACGCATTTCACCGCTCCACCGGCAGTTCCGCGTGCCCCTATCCCCCTCCAGGCGGCTAGTATCGAGGGCTGTTTTCCGGTTGGGCCGAAAGATTTCACCTAGTTTGATACTCGACTGTGCCGCCCGCCTACGC	d:Bacteria(1.00),p:Planctomycetota(1.00),c:Planctomycetes(1.00),o:Gemmatales(1.00),f:Gemmataceae(1.00),g:uncultured(0.99)	Bacteria	Planctomycetota	Planctomycetes	Gemmatales	Gemmataceae	_
OTU107	TTTTGCTCCCCACGCTTTCATGCCTCAATGTCAGTAGCAGAATAGTTAATTGCCTTCGCTATATTGATGTTCTTTCATATATCTACGCATTTTACCGCTCCATATAAAGTTCCATTAACCTCTCCTGCACTCAAGAATGACAGTATTACCAACTTCCACGAGGTTGAGCCTCGATTTCCCACTGATAACTTATCATCCCATCTACGCATCCTTTA	d:Bacteria(1.00),p:Firmicutes(0.99),c:Bacilli(0.94),o:Entomoplasmatales(0.91),f:type III(0.89),g:uncultured Mollicutes bacterium(0.89)	Bacteria	Firmicutes	Bacilli	Entomoplasmatales	_	_
OTU108	GTTTGCTCCCCTAGCTTTCGCTCCTCAGTGTCAGAACAACCCCAGATGATCGCCTTCGCCACTGGTGTTCCTCCCGATATCTACGCATTTCACCGCTACACCGGGAATTCCATCATCCTCTGATTGCCTCAAGATCGATAGTATCTACGCCGTTCCCTGAGTTGAGCCCAGGTCTTTCTTCGCAGACTTACCGATCCACCTACGAGCGCTTTACG	d:Bacteria(1.00),p:WPS-2(0.98),c:uncultured bacterium(0.97)	Bacteria	WPS-2	_	_	_	_
OTU109	GTTTGCTCCCCACGCTTTCGCGTCTCAGCGTCAGTTAGTGTCCAGGAAGCCGCCTTCGCCACCGGTGTTCCTCCTGATATCTACGAATTTCACCTCTACACCAGGAATTCTGCTTCCCTCTCCACCACTCGAGACTAATAGTTTCGGATGCAGTTCCTGGGTTGAGCCCAGGGCTTTCACGTCCGACTTACTAGTCCGCCTACACGCGCTTTACG	d:Bacteria(1.00),p:Myxococcota(1.00),c:Polyangia(1.00),o:Polyangiales(1.00),f:Sandaracinaceae(1.00),g:uncultured(1.00)	Bacteria	Myxococcota	Polyangia	Polyangiales	Sandaracinaceae	_
OTU110	GTTTGCTCCCCACGCTTTCGCACATGAGCGTCAGTATTGGTCCAGGCAGTCGCTTTCGCCACTGATGTTCCTTCAGATATCTACGCATTTCACCGCTACACCTGAAATTCCACTGCCCTCTCCCATACTCTAGCAATGCAGTTTCGAATGCAGTTCCCAGGTTAAGCCTGGGGATTTCACATCCGACTTACAAAGCCACCTACGTGCGCTTTACG	d:Bacteria(1.00),p:Proteobacteria(1.00),c:Gammaproteobacteria(1.00),o:Steroidobacterales(1.00),f:Steroidobacteraceae(1.00),g:Steroidobacter(1.00)	Bacteria	Proteobacteria	Gammaproteobacteria	Steroidobacterales	Steroidobacteraceae	Steroidobacter
OTU111	GTTTGCTCCCCTGGCTTTCGCGCCTCAGCGTCAGAAGAGATCCAGCACGCCGCTTTCGCCACCGGCGTTCCTTCTGATATCAACGCATTTCACCGCTCCACCAGAAGTTCCGCGTGCCCCTACCTCCCTCCAGACCAGCAGTCCCCGAGGCACTTTTCCGGTTAAGCCGAAAGATTTCACCCCGGGCTTGCTGACCCGCCTACGCGCCCTTTAAG	d:Bacteria(1.00),p:Planctomycetota(1.00),c:Planctomycetes(1.00),o:Gemmatales(1.00),f:Gemmataceae(1.00),g:uncultured(1.00)	Bacteria	Planctomycetota	Planctomycetes	Gemmatales	Gemmataceae	_
OTU112	GTTTGCTCCCCTAGCTTTCGCGCCTCAGCGTCAGAAGAGGGCCAGCGAGCCGCCTTCGCCACCGGAGTTCCTGTGAATATCAACGCATTTCACCGCTCCACTCACAGTTCCGCTCGCCCCTACCTCCCTCGAGGCCGTCAGTATCTAAGGCAGTTCCACGGTTGAGCCGTGGGATTTCACCCCAGACTTGACAGCCCGCCTACGCGCCCTTTAAG	d:Bacteria(1.00),p:Planctomycetota(1.00),c:Planctomycetes(1.00),o:Gemmatales(1.00),f:Gemmataceae(1.00),g:Gemmata(1.00)	Bacteria	Planctomycetota	Planctomycetes	Gemmatales	Gemmataceae	Gemmata
OTU113	GTTCGCTACCCACGCTTTCGTGTTTCAGTGTCAGGAATGCGCCAGTCTCTTGCCTTCGCTTTTGGTGTTCCCCATGATATCAACGGATTTCACCCCTACTCCATGAGTTCCAGAGACCCCTCGCATCCTCGAGTATGCCCGTTTCCCCTGCAGGTCTTGGGTTGAGCCCAAGATTTTAACAGAAGACTAAGCACACCACCTACACACCCTTTACG	d:Bacteria(1.00),p:Patescibacteria(1.00),c:Parcubacteria(1.00),o:Candidatus Azambacteria(0.92),f:uncultured bacterium(0.63)	Bacteria	Patescibacteria	Parcubacteria	_	_	_
OTU114	GTTCGCTCCCCATGCTGTCGTGTCTGAGCGTCAGTTGCGAGCCAGGGCGCCGCCTTCGCCTCTGGGGTTCCTCCGGATCTCTACGCATTTCACCACTACACCCGGAATTCCACGCCCCTCTCTCGCACTCTAGACGGCCAGTCTGGCATAACCTCGCTCAGTTGAGCTAAGCGATTTCATACACCACTTGACCATCCGCCTGCACACGCTTTACA	d:Bacteria(1.00),p:Chloroflexi(1.00),c:Anaerolineae(1.00),o:SBR1031(1.00),f:uncultured bacterium(1.00)	Bacteria	Chloroflexi	Anaerolineae	SBR1031	_	_
OTU115	GTTCGCTACCCACGCTTTCGTGTTTCAGCGTCAGGAGCGCGCCAGTAGAGTGCCTTCGCATTTGGTGTTCCCCAAGATATCAACGGATTTCACCCCTACACCTTGAGTTCCCTCTACCTCTCGCGTCCTCGAAAGCAGTACCGTTTCCCCCGCATTTCCTGGGTTGAGCCCTGGAGCTTTAACGAAAGACTAATACTGCCGCCTACACACCCTTT	d:Bacteria(1.00),p:Patescibacteria(1.00),c:Parcubacteria(1.00),o:Candidatus Adlerbacteria(0.99),f:metagenome(0.97)	Bacteria	Patescibacteria	Parcubacteria	_	_	_
OTU116	GTTCGCTCCCCTAGCTTTCGTGCCTCAGCGTCAGATAAGACCCAGTACGCCGCTTTCGCCACCGGTGTTCCTTAGGATATCAACGCATTTCACCGCTCCACCCTAAGTTCCGCGTACCTCTGTCTTCCTCTAGTGCAGCAGTTTTGGGCGCAATTCCTCGGTTGAGCCGAGGGCTTTCACACCCAACTTTCTGCACCGCCTACGCACCCTTTAAG	d:Bacteria(1.00),p:Planctomycetota(1.00),c:Planctomycetes(1.00),o:Pirellulales(1.00),f:Pirellulaceae(1.00),g:uncultured(0.92)	Bacteria	Planctomycetota	Planctomycetes	Pirellulales	Pirellulaceae	_
OTU117	GTTTGATCCCCACGCTGTCGCGCCTGAGCGTCAGTAACGGGCCAGTGAGCCGCCTTCGCCACCGGTGTTCTTCCCAATATCTACGAATTTCACCTCTACACTGGGAATTCCACTCACCTCTCCCGTACTCAAGCCGATCAGTTTCAAAGGCAATTCCGGAGTTGAGCTCCGGGCTTTCACCCCTGACTTGATCGGCCGCCTGCGCGCGCTTTACG	d:Bacteria(1.00),p:Proteobacteria(1.00),c:Alphaproteobacteria(1.00),o:Micropepsales(1.00),f:Micropepsaceae(1.00),g:uncultured(0.67)	Bacteria	Proteobacteria	Alphaproteobacteria	Micropepsales	Micropepsaceae	_
OTU118	GTTCGCTCCCCTGGCTTTCGTGTCTCAGCGTCGGTGCATCCCCAGCTGCCTGCTTTCGCCGTTGGCGTTCCAAATGATATCTACGCATTTCACCGCTCCACCATTTGTTCCGGCAGCCCCTAGATGACCCAAGACGCCCAGTATACCCAGCAGTTCCACGGTTGAGCCGTGGGATTTCACAAGGTACTTAGGCATCCGCCTACACACGCTTTAAG	d:Bacteria(1.00),p:Planctomycetota(1.00),c:Phycisphaerae(1.00),o:Tepidisphaerales(1.00),f:WD2101 soil group(1.00),g:Planctomycetales bacterium Ellin6207(0.76)	Bacteria	Planctomycetota	Phycisphaerae	Tepidisphaerales	_	_
OTU119	GTTTGCTCCCCACGCTTTCGTGCCTCAGCGTCAGGAATGGACCAAGAAGCTGCCTTCGCCATTGGTGTTCCTCTCGAGATCTAAGCATTTTACCGCTACTCCGAGAATTCCACTTCTCTCTCCCACCCTCAAGCACGCTAGTTTCTGCCGCTGGTCTCTAGTTAGGCCAGAGAATTTAACAACAGACTTAACGCACCGCCTACGCACCCTTTACG	d:Bacteria(1.00),p:Dependentiae(1.00),c:Babeliae(1.00),o:Babeliales(1.00),f:uncultured bacterium(0.44)	Bacteria	Dependentiae	Babeliae	Babeliales	_	_
OTU120	GTTTGCTCCCCACGCTTTCGCAGCTGAGTGTCAGTTACTGTCCAGTGCGCCGCTTTCGCCTCTGGTGTTCCTCCCGATATCTACGCATTTCACCGCTACACCGGGAATTCCACGCACCCATCCAGCACTCTAGTCTAAGAGTATCAACCGCACTTCCCAAGTTAAGCTCGGGGATTTCACAGTTGACTTCAGAGACCACCTACCTGCCCTTTACG	d:Bacteria(1.00),p:Bdellovibrionota(1.00),c:Oligoflexia(1.00),o:0319-6G20(1.00),f:uncultured bacterium(1.00)	Bacteria	Bdellovibrionota	Oligoflexia	0319-6G20	_	_
OTU121	TTTTGCTCCCCACGCTTTCGTGCCTGAGCGTCAGTAATTGTCCAGGTAGCCGCCTTCGCCTCTGGTGTTCCTCACGATATCTACGCATTTCACTGCTACACCGTGAATTCCGCTACCCTCTCCAATACTCTAGCCATGTAGTTTCAGGCGCAGTTCCGGGGTTGAGCCCCGGGATTTCACACCTGACACACATGGCCGCCTGCGCACCCTTTACG	d:Bacteria(1.00),p:Verrucomicrobiota(1.00),c:Verrucomicrobiae(1.00),o:Opitutales(1.00),f:Opitutaceae(1.00),g:Lacunisphaera(0.99)	Bacteria	Verrucomicrobiota	Verrucomicrobiae	Opitutales	Opitutaceae	Lacunisphaera
OTU122	GTTCGCTCCCCTGGCTTTCGCGCCTCAGCGTCAGATGGGGTCCAGCGGGCCGCCTTCGCCACCGGAGTTCCTCTGCATATCAACGCATTTCACCGCTCCACGCAGAGTTCCGCCCGCCCCTACCCCCCTCCAGGCCGCCCGTATCCGGGGCCGTCCCACGGTTGAGCCGTGGGATTTCACCCCGGACGCGGCAACCCGCCTACGCGCCCTTTAAG	d:Bacteria(1.00),p:Planctomycetota(1.00),c:Planctomycetes(1.00),o:Gemmatales(1.00),f:Gemmataceae(1.00),g:Gemmata(0.98)	Bacteria	Planctomycetota	Planctomycetes	Gemmatales	Gemmataceae	Gemmata
OTU123	GTTCGCTCCCCTAGCTTTCGCGCCTGAGCGTCAGCTCTCAGCCAGGACACTGCCTTCGCCTTTGGTATTCCTCCGGATATCTACGCATTTCACCACTCCACCCGGAATTCTGTGTCCCTCTCTGAGCCTCAAGTGCAGCAGTTTTCAGGGGCCTTGCTCAGTTAAGCCGAGCACTGTCACCCCAAACTTGCTTCACCGCCTGCGCGCCCTTTACG	d:Bacteria(1.00),p:Chloroflexi(1.00),c:Ktedonobacteria(1.00),o:Ktedonobacterales(1.00),f:Ktedonobacteraceae(1.00),g:uncultured(0.90)	Bacteria	Chloroflexi	Ktedonobacteria	Ktedonobacterales	Ktedonobacteraceae	_
OTU124	GTTTGCTCCCCACGCTTTCGTGCCTCAACGTCAGGAATGAGCCAAGAAGCTGCCTTCGCCATTGGTGTTCCTCCCGAGATCCACGCATTTTACCGCTACTCCGGGAATTCCACTTCTCTCTCTCACCCTCTAGCACACCAGTTTTCATCGCACCCCTCCAGTTAGGCCGGAGTTTTTAACAACGAACTTAATATGCCGTCTACGCACTCTTTACG	d:Bacteria(1.00),p:Dependentiae(1.00),c:Babeliae(1.00),o:Babeliales(1.00),f:Vermiphilaceae(0.99),g:uncultured Verrucomicrobia bacterium(0.11)	Bacteria	Dependentiae	Babeliae	Babeliales	Vermiphilaceae	_
OTU125	GTTTGCTCCCCACGCTTTCGCGCCTCAGCGTCAGATTCGATCCAGAAGGCCGCCTTCGCCTCTGGTGTTCTTCCTAATATCTACGAATTTCACCTCTACACTAGGAATTCCGCCTTCCTCTCTCGACCTCTAGCTTTACAGTATCAAGCGCAATTCTTGGGTTAAGCCCAAGGCTTTCACACCTGACTTGTAAAGCCGCCTACGCGCCCTTTACG	d:Bacteria(1.00),p:Proteobacteria(1.00),c:Alphaproteobacteria(1.00),o:Caedibacterales(0.98),f:Caedibacteraceae(0.98),g:Candidatus Nucleicultrix(0.98)	Bacteria	Proteobacteria	Alphaproteobacteria	Caedibacterales	Caedibacteraceae	_
OTU126	GTTTGCTCCCCATGCTTTCGAGTCTCAGCGTCAGTTGTCGGCCAGAAAGTCGCCTTCGCCACTGGTGTTCCTCCCGATCTCTACGAATTTCACCTCTACACCGGGAATTCCACTCTCCTCTCCGACACTCAAGCAACCCAGTTTCTTCTGCACGTTGTCAGGCTAAGCCCGCAGATTTCACAGAAGACTTAAATCACCGCCTACACTCCCTTTAC	d:Bacteria(1.00),p:Myxococcota(0.97),c:Myxococcia(0.97),o:Myxococcales(0.97),f:Myxococcaceae(0.97),g:KD3-10(0.97)	Bacteria	Myxococcota	Myxococcia	Myxococcales	Myxococcaceae	KD3-10
OTU127	TTTTGCTCCCCGCGCTTTCATGCCTCAATGTCAGTAACAGAATAGTTAACTGCCTTCGCCTTATTGGTGTTCTTCCATATATCGTCACATTTTACCGCTCCACATGGAGTTCCGTTAACCTCTCCTGCACTCAAGCATAACAGTATTACCAGCTTCCACGAGGTTGAGCCCCGATTTGCCACTGATAACTTATCACGCCATCTACGCATCCTTTA	d:Bacteria(1.00),p:Firmicutes(0.99),c:Bacilli(0.99),o:Entomoplasmatales(0.99),f:type III(0.98),g:uncultured Mollicutes bacterium(0.66)	Bacteria	Firmicutes	Bacilli	Entomoplasmatales	_	_
OTU128	TTTTGCTCCCCACGCTTTCGCATCTCAGGGTCAGGAAGGTCCCAGTGCACTGCCTTCGCCTTTGGTGTTCCGCACGATATCAACGGATTTTACCCCTACACCGTGCGTTCCATGCACCTCTAACCCCCTCTAGTCCGGTCGTATCTCTTCCAGGTCCACCGTTAGGCGGTGGGATTTAAGAAAAGACGCACCGAACCCCCTACATGCTCTTTACG	d:Bacteria(1.00),p:Patescibacteria(0.94),c:Parcubacteria(0.89),o:Candidatus Liptonbacteria(0.03),f:Parcubacteria group bacterium GW2011_GWA1_60_11(0.03)	Bacteria	Patescibacteria	Parcubacteria	_	_	_
OTU129	ATTCGCTCCCCACGCTTTCGTCCTAGCAGTGTCAGGTGGCACCCAGAAGCCTGCCTACGCTATTGGTGTTCCGAACGATATCAACGCATTTCACTACTACACCGTTCGTTCCAGCTTCCTCTTTGCCCCTCTAGTTATACAGTTTCGAAAGACAGACTCAAAGTTAAGCTTTGAGATTTCACTTCTGACTTGTATAACCACCTATCGGTACGCTT	d:Bacteria(1.00),p:Patescibacteria(1.00),c:Parcubacteria(1.00),o:uncultured bacterium(1.00)	Bacteria	Patescibacteria	Parcubacteria	_	_	_
OTU130	GTTCGCTCCCCTGGCTTTCGTCCCTCAGCGTCAGTTGCCTCCCAGGACACTGCCTGCGCCATTGGTATTCCTCCGGATCTCTACGCATTTCACCACTCCACCCGGAATTCTATGTCCCTCTGAGGCCCTCGAGTCCTGCCGTTTGCCCGGCACTCCCGTCGTTAAGCAACGGGCTGGCACCGACCACGCGCAGAACCGCCTGCGGACGCTTTACG	d:Bacteria(1.00),p:Chloroflexi(1.00),c:Ktedonobacteria(1.00),o:Ktedonobacterales(1.00),f:Ktedonobacteraceae(1.00),g:1921-2(1.00)	Bacteria	Chloroflexi	Ktedonobacteria	Ktedonobacterales	Ktedonobacteraceae	_
OTU131	GTTTGCTCCCCTGGCTTTCGCGCATCAGCGTCAATATCGGTCCAGGATGCCGCCTTCGCCACCGGTGTTCCTCCAGATATCTACGCATTTCACCGCTACACCTGGAATTCCGCATCCCTCTCCCGAATTCAAGCCAATCAGTATCGGACGCAGTTCCCCGGTTGAGCCGAGGGATTTCACGTTCGACTTAAGAGGCCGCCTACGCGCCCTTTACG	d:Bacteria(1.00),p:Acidobacteriota(1.00),c:Vicinamibacteria(1.00),o:Vicinamibacterales(1.00),f:Vicinamibacteraceae(0.63),g:uncultured Acidobacteriales bacterium(0.05)	Bacteria	Acidobacteriota	Vicinamibacteria	Vicinamibacterales	_	_
OTU132	GTTTGCTCCCCTTGCTCTCGCGCCTCAGCGTCAGGAAATGAGCTAGAGAACCGCTTTCGCCACCGGTGTTCTTCCACATATCTACGCATTTCACCGCTACACGTGGAATTCCGTTCTCTCCGCCTATCCTCAAGAAATATAGTTTCAAATGCAGCTCCGAAGTTGAGCCTCGGAATTTCACATCTGACTTACATCTCCGCCTACGCGCCCTTTAC	d:Bacteria(1.00),p:Verrucomicrobiota(1.00),c:Chlamydiae(1.00),o:Chlamydiales(1.00),f:Simkaniaceae(1.00),g:uncultured(0.94)	Bacteria	Verrucomicrobiota	Chlamydiae	Chlamydiales	Simkaniaceae	_
OTU133	GTTTGATCCCCACGCTTTCGTGCCTCAGCGTCAATCATCGTGTAGCAAGCTGCCTTCGCAATTGGTGTTCTATGTCATATCTAAGCATTTCACCGCTACATGACATATTCCGCCTGCCTCCACGACATTCAAGACAGATAGTATCAACGGCAGTTTCCGAGTTAAGCTCGGAGATTTCACCACTGACTTACCTGCCCACCTACGCACCCTTTAAA	d:Bacteria(1.00),p:Bacteroidota(1.00),c:Bacteroidia(1.00),o:Chitinophagales(1.00),f:Chitinophagaceae(1.00),g:uncultured(0.37)	Bacteria	Bacteroidota	Bacteroidia	Chitinophagales	Chitinophagaceae	_
OTU134	GTTTGCTCCCCTGGCTTTCGCGCCTCAGCGTCAGTAGGGACCCAGCGGACCGCTTTCGCCACCGGCGTTCCTTCCGATATCAACGCATTTCACCGCTCCACCGGAAGTTCCGTCCGCCCCTATCCCCCTCCAGCCCCGCAGTATCCCGGGCCCTTTTCCGGTTAAGCCGAAAGATTTCACCCGAGACTGGCGGAGCCGCCTACGCGCCCTTTAAG	d:Bacteria(1.00),p:Planctomycetota(1.00),c:Planctomycetes(1.00),o:Gemmatales(1.00),f:Gemmataceae(1.00),g:uncultured(1.00)	Bacteria	Planctomycetota	Planctomycetes	Gemmatales	Gemmataceae	_
OTU135	GTTTGCTCCCCACGCTTTCGTGCCTCAGCGTCAGTGTTGTCCCAGATGGCCGCCTTCGCCACTGATGTTCCTCCCGATCTCTACGCATTTCACCGCTACACCGGGAATTCCACCATCCTCTGACACACTCTAGCTTTCCAGTATCCACTGCCATTCCCAGGTTGAGCCCGGGGATTTCACAGCAGACTTAAAAAACCGCCTACGCACGCTTTACG	d:Bacteria(1.00),p:Proteobacteria(1.00),c:Gammaproteobacteria(1.00),o:Xanthomonadales(1.00),f:Rhodanobacteraceae(1.00),g:Dyella(1.00)	Bacteria	Proteobacteria	Gammaproteobacteria	Xanthomonadales	Rhodanobacteraceae	Dyella
OTU136	GTTTGATCCCCACGCTTTCGTGCCTCAGCGTCAATATATGCGTAGTAAGCTGCCTTCGCAATAGGTGTTCTATGTCATATCTAAGCATTTCACCGCTACATGACATATTCCGCTTACCTCCACAATATTCAAGATAAATAGTATCAAAGGCAGTTTCCAAGTTAAGCTTGAAGATTTCACCTCTGACTTACCTACCCGCCTACGCACCCTTTAAA	d:Bacteria(1.00),p:Bacteroidota(1.00),c:Bacteroidia(1.00),o:Chitinophagales(1.00),f:Chitinophagaceae(1.00),g:Sediminibacterium(0.41)	Bacteria	Bacteroidota	Bacteroidia	Chitinophagales	Chitinophagaceae	_
OTU137	GTTTGATCCCCACGCTGTCGCGCATGAGCGTCAGAAACGGGCCAGTGAGCCGCCTTCGCCACCGGTGTTCTTCCCAATATCTACGAATTTCACCTCTACACTGGGAATTCCACTCACCTCTCCCGTACTCAAGCTCTACAGTTTCAAGGGCAGTTCCAGAGTTGAGCTCTGGGCTTTCACCCCTGACTTGAAGAGCCGCCTGCGCGCGCTTTACG	d:Bacteria(1.00),p:Proteobacteria(1.00),c:Alphaproteobacteria(1.00),o:Micropepsales(0.99),f:Micropepsaceae(0.99),g:uncultured(0.93)	Bacteria	Proteobacteria	Alphaproteobacteria	Micropepsales	Micropepsaceae	_
OTU138	GTTCGCTCCCCTGGCTTTCGCGTCTCAGCGTCAGCGGAGGTCCAGGCGCCCGCTTTCGCCACGGGCGTTCCTCACGATCTCAACGCATTTCACCGCTCCACCGTGAGTTCCGGCGCCCCCTACCTCGCTCCAGGCCGGTCGTATCGGCGCCCGTTCCCCGGTTGAGCCGGGGGATTTCAGCGGCCGACGTGCCGGCCCGCCTACACGCGCTTTAA	d:Bacteria(1.00),p:Planctomycetota(1.00),c:Planctomycetes(1.00),o:Isosphaerales(1.00),f:Isosphaeraceae(1.00),g:uncultured(0.93)	Bacteria	Planctomycetota	Planctomycetes	Isosphaerales	Isosphaeraceae	_
OTU139	GTTTGCTCCCCACGCTTTCGCGCCTCAGCGTCAGTAAAGGACCAGGTCGCCGCCTTCGCCACCGGTGTTCTTCCCAATATCTACGAATTTCACCTCTACACTGGGAATTCCACGACCCTCTTCCCCACTCAAGACAACCCGTCTCGAACGCACACCCAAGGTTGAGCCCTGGAATTTCACGCCCGACAAAGCCATCCGCCTACGCGCCCTTTACG	d:Bacteria(1.00),p:Proteobacteria(1.00),c:Alphaproteobacteria(1.00),o:Acetobacterales(0.99),f:Acetobacteraceae(0.99),g:Acidiphilium(0.75)	Bacteria	Proteobacteria	Alphaproteobacteria	Acetobacterales	Acetobacteraceae	Acidiphilium
OTU140	GTTTGCTACCCACGCTTTCGTGCATGAACGTCAGAAATGGACCAAGAAGCTGCCTTCGCCATCGGTGTTCCCCTCGAGATCTACGCATTTTACCGCTACTCCGAGAATTCCACTTCTCTCTTCCATCCTCAAGTATGCCAGTATCTACTGCGAGCTCCTAGTTAGGCCAGGAAATTTAACAGTTGACTTAGTATACCGTCTGCGCACCCTTTACG	d:Bacteria(1.00),p:Dependentiae(1.00),c:Babeliae(1.00),o:Babeliales(1.00),f:UBA12409(0.98),g:uncultured bacterium(0.98)	Bacteria	Dependentiae	Babeliae	Babeliales	UBA12409	_
OTU141	GTTTGCTCCCCACGCTTTCGCACCTCAGCGTCAGTATCGGGCCAGTGAGCCGCCTTCGCCACTGGTGTTCTTGCGAATATCTACGAATTTCACCTCTACACTCGCAGTTCCACTCACCTCTCCCGAACTCGAGATCCTCAGTATCAAAGGCAGTTCTGGAGTTGAGCTCCAGGATTTCACCCCTGACTTAAGGACCCGCCTACGTGCGCTTTACG	d:Bacteria(1.00),p:Proteobacteria(1.00),c:Alphaproteobacteria(1.00),o:Rhizobiales(1.00),f:Xanthobacteraceae(0.99),g:uncultured(0.99)	Bacteria	Proteobacteria	Alphaproteobacteria	Rhizobiales	Xanthobacteraceae	_
OTU142	GTTTGCTCCCCTGGCTTTCGCGCCTCAGCGTCAGAAAGGGTCCAGCACCTCGCCTTCGCCACCGGAGTTCCGGTCGATATCAACGCATTTCACCGCTCCACCGACCGTTCCAGATGCCCCTACCCTCCTCAAGATGTGCAGTATCCACGGCACTTCTCCAGTTAAGCTGGAGGATTTCACCGCAGACTTTCACACCCGCCTACGCGCCCTTTAAG	d:Bacteria(1.00),p:Planctomycetota(1.00),c:Planctomycetes(1.00),o:Gemmatales(1.00),f:Gemmataceae(1.00),g:uncultured(1.00)	Bacteria	Planctomycetota	Planctomycetes	Gemmatales	Gemmataceae	_
OTU143	GTTCGCTCCCCTAGCTTTCGCGCCTCAGCGTCAGTTACCAACCAGGACCCTGCCTTCGCCTTTGGTCTTCCTCCGGATATCTACGCATTTCACCACTCCACCCGGAATTCGGGATCCCTCTCTGGTCCTCAAGTTGAACAGTTTTCGAGGCCCTTGCTCAGTTAAGCCGAGCACTGTCACCCCAAACTTGCCCAACCGCCTACACGCCCTTTACG	d:Bacteria(1.00),p:Chloroflexi(1.00),c:Ktedonobacteria(1.00),o:Ktedonobacterales(1.00),f:Ktedonobacteraceae(1.00),g:uncultured(1.00)	Bacteria	Chloroflexi	Ktedonobacteria	Ktedonobacterales	Ktedonobacteraceae	_
OTU144	GTTTGCTCCCCACGCTTTCGCGCTCTAGTGTCAGGTATAGGCCAAGAAGCTGCCTTCGCCATCGGTGTTCCTCTTGAGATCTACGCATTTTACCGCTACTCCAAGAATTCCACTTCTCTCTCCTAACCTCTAGCCATACAGTTTCGATCGCCTTTCCACAGTTAAGCTGTGGTCTTTAACGACCGACTTATACAACCACCTACACGCTCTTTACG	d:Bacteria(1.00),p:Dependentiae(1.00),c:Babeliae(1.00),o:Babeliales(1.00),f:uncultured bacterium(0.56)	Bacteria	Dependentiae	Babeliae	Babeliales	_	_
OTU145	GTTCGCTCCCCCAGCTTTCGCGCCTCAGCGTCAGGAACGGCCCAAGAAGCCGCCTTCGCCACCGGTGTTCCGACTGATATCTACGCATTTCACCGCTACACCAGCCATTCCACTTCTCCCTACCGCCCTCAAGAGAACCAGTATGAGAGGCACTGCATGAGGTTGAGCCCCAGCCTTTCACCTCTCACTTAATCCCCCGCCTACGCGCGCTTTAC	d:Bacteria(1.00),p:Armatimonadota(1.00),c:Chthonomonadetes(1.00),o:Chthonomonadales(1.00),f:uncultured bacterium(1.00)	Bacteria	Armatimonadota	Chthonomonadetes	Chthonomonadales	_	_
OTU146	GTTCGCTCCCCTGGCTTTCGTGTCTCAGCGTCAGCACTTCCCCAGCGAGTTGTTTTCACCATTGGCGTTCCAAATGATATCTACGCATTTCACCGCTCCACCATTTGTTCCACTCGCCCCTAGAAGGCTCAAGACAACCAGTATACCAAGCAGTTCCACGGGTGAGCCGTGGGATTTCACAAGGTACTTAGAAGTCCGCCTACACACGCTTTAAG	d:Bacteria(1.00),p:Planctomycetota(1.00),c:Phycisphaerae(1.00),o:Tepidisphaerales(1.00),f:WD2101 soil group(1.00),g:uncultured bacterium(0.98)	Bacteria	Planctomycetota	Phycisphaerae	Tepidisphaerales	_	_
OTU147	GTTTGATCCCCGCACTTTCGTGTTTCAGTGTCAGTAATGGTTTGGCGGACTGCCTTCGCGATCGGTGTTCTATGACATATCTAAGCATTTCACCGCTACATGTCATATTCCATCCGCCTCAACCACACTCAAGAATAACAGTATCTATGGCAGTTCCCCGATTGAGTCGGGGGCTTTCACCACTGACTTATTACCCCACCTGCACACCCTTTAAA	d:Bacteria(1.00),p:Bacteroidota(1.00),c:Bacteroidia(1.00),o:Sphingobacteriales(1.00),f:AKYH767(1.00),g:uncultured bacterium(1.00)	Bacteria	Bacteroidota	Bacteroidia	Sphingobacteriales	AKYH767	_
OTU148	GTTTGCTCCCCTGGCTTTCGCGCCTCAGCGTCAGAAAAGGTCCAGCACGCTGCTTTCGCCATCGGTGTTCCTTCCGATATCTACGCATTTCACCGCTCCACCGGAAGTTCCGCATGCCCCTACCTCCCTCAAGGCCGCCAGTATCGAAGGCGATTTTCCGGTTGAGCCGAAAGATTTCACCACCGACTTGACAGCCCGCCTACGCGCCCTTTAAA	d:Bacteria(1.00),p:Planctomycetota(1.00),c:Planctomycetes(1.00),o:Gemmatales(1.00),f:Gemmataceae(1.00),g:uncultured(1.00)	Bacteria	Planctomycetota	Planctomycetes	Gemmatales	Gemmataceae	_
OTU149	GTTCGCTCCCCTGGCTTTCGCACATTAGCGTCAGGAGCTTGCCAGGAGACTGCCTTCGCCTTTGGTGTTCCTCCGGATATCTACGCATTTCACCACTACACCCGGAATTCCGTCTCCCTCTCAAGTCCTCAAGTCCAGCAGTTTTCAAAGGCCTTGCTCAGTTAAGCCGAGCACTGTCACTCCAAACTTGCTGCACCGCCTGCGTGCGCTTTACG	d:Bacteria(1.00),p:Chloroflexi(1.00),c:Ktedonobacteria(0.98),o:Ktedonobacterales(0.98),f:Ktedonobacteraceae(0.98),g:uncultured(0.93)	Bacteria	Chloroflexi	Ktedonobacteria	Ktedonobacterales	Ktedonobacteraceae	_
OTU150	GTTTGCTCCCCTGGCTTTCGCGCCTCAGCGTCAGAAGAGGTCCAGCGCGCCGCTTTCGCCACCGGCGTTCCTTCCGATATCTACGCATTTCACCGCTCCACCGGAAGTTCCGCACGCCCCTACCTCCCTCGAGGCCGCCGGTATCCGAGGCACTTCCACGGTTGAGCCGCGGGCTTTCACCCCGGACTCGGCGGCCCGCCTACGCGCCCTTTAAG	d:Bacteria(1.00),p:Planctomycetota(1.00),c:Planctomycetes(1.00),o:Gemmatales(1.00),f:Gemmataceae(1.00),g:uncultured(1.00)	Bacteria	Planctomycetota	Planctomycetes	Gemmatales	Gemmataceae	_
OTU151	GTTTGCTCCCCTTGCTCTCGCGCCTCAGCGTCAGGCATTAACTAGAAAACCGCTTTCGCCACCGATGTTCTTCCACATATCTACGCATTTCACCGCTACACGTGGAATTCCGTTTTCTCCGTCAACCCTCTAGAATGATAGTTTCAAATGCAGCTCCGAAGTTGAGCTTCGGAATTTCACATCTGACTTATCTTTCCGCCTACGCGCCCTTTACG	d:Bacteria(1.00),p:Verrucomicrobiota(1.00),c:Chlamydiae(1.00),o:Chlamydiales(1.00),f:Simkaniaceae(1.00),g:uncultured(1.00)	Bacteria	Verrucomicrobiota	Chlamydiae	Chlamydiales	Simkaniaceae	_
OTU152	ATTCGCTCCCCACGCTTTCGTCCTAGCAGTGTCAGGTGACACCCAGTTGCCTGCCTTCGCTTTCGGTGTTCCGAACGATATCAACGCATTTCACTACTACACCGTTCGTTCCAGCAACCTCTTTGTCCCTCTAGTCTAAAAGTATTTTGAGCAAACGCAGAAGTTAAGCTTCTGGCTTTTACCCAAAACTATTTAAACCACCTATCGGTACGCTT	d:Bacteria(1.00),p:Patescibacteria(1.00),c:Parcubacteria(1.00),o:uncultured bacterium(0.94)	Bacteria	Patescibacteria	Parcubacteria	_	_	_
OTU153	GTTCGCTCCCCTGGCTTTCGCGTCTCAGCGTCAGAAAACGTCCAGGACCTCGCTTTCGCCACGGGCGTTCCTTCCGATCTCAACGCATTTCACCGCTCCACCGGAAGTTCCAGGTCCCCCTACGTCCCTCCAGACTGGTCGTATCCGAGCCCCTTCCCCGGTTGAGCCGGGGGATTTCAGCATCGGACGTGCCGGTCCGCCTACACGCGCTTTAA	d:Bacteria(1.00),p:Planctomycetota(1.00),c:Planctomycetes(1.00),o:Isosphaerales(1.00),f:Isosphaeraceae(1.00),g:Singulisphaera(0.91)	Bacteria	Planctomycetota	Planctomycetes	Isosphaerales	Isosphaeraceae	Singulisphaera
OTU154	GTTCGCTACCCTGGCTTTCGCGCCTCAGCGTCAGGAGGGATCCAGCAGCTCGCTTTCGCCACCGGCGTTCCTTCCGATATCTACGCATTTCACCGCTCCACCGAAAGTTCCAGCTGCCCCTATCCCGCTCGAGGCACCCAGTCTCAAAGGCACTTCCCCGGTTGGGCCGGGGGATTTCACCCCTGACTTGGGTGCCCGCCTACGCGCCCTTTAAG	d:Bacteria(1.00),p:Planctomycetota(1.00),c:Planctomycetes(0.98),o:Gemmatales(0.97),f:Gemmataceae(0.97),g:uncultured(0.97)	Bacteria	Planctomycetota	Planctomycetes	Gemmatales	Gemmataceae	_
OTU155	GATCGCTCCCCACGCTTTCGCGCCTCAGCGTCAGCAAAGCTCCAGGCAACCGCCTTCGCCACTGGTGTTCCTCCCGATATCTACGCATTCCACCACTACACCGGGAATTCCATTGCCCCCTAGCTTGCTCAAGCTCGGCCGTATCCGCTGACCCCGCCCAGTTGAGCCGGGCGATTTCACAACGGACGTGCCGAGCCGCCTACGCGCCCTTTACG	d:Bacteria(1.00),p:Chloroflexi(1.00),c:TK10(1.00),o:uncultured bacterium(0.99)	Bacteria	Chloroflexi	TK10	_	_	_
OTU156	GTTCGCTCCCCTCGCTTTCGCACCTGAGCGTCAGCAACTTGCCAGGAGACTGCCTGCGCCTTTGGTGTTCCTCCGGATCTCTACGCATTTCACCGCTCCACCCGGAATTCCGTCTCCCTCTCAAGTCCTCAAGTCTGGCCGTCTTCGCTCATCCTTTCTCAGTTAAGCCGAGAACTGTCATGCCGAACTGACCAGACCGCCTGCGTGCCCTTTAC	d:Bacteria(1.00),p:Chloroflexi(0.95),c:Ktedonobacteria(0.95),o:Ktedonobacterales(0.95),f:Ktedonobacteraceae(0.95),g:1959-1(0.88)	Bacteria	Chloroflexi	Ktedonobacteria	Ktedonobacterales	Ktedonobacteraceae	_
OTU157	GTTCGCTCCCCTGGCTTTCGCGCATCAGCGTCAGGGGGGGCCCAGCGCCCCGCTTTCGCCACCGGAGTTCCACTGGATATCAACGCATTTCACCGCTCCACCCAGTGTTCCGGACGCCCCTACCCCCCTCCAGGCCGACGGTATCCCAGGCAGTTCCCCGGTTGAGCCGGGGGCTTTCACCCCGGACCTGTCGGCCGGCCTACGCGCCCTTTAAG	d:Bacteria(1.00),p:Planctomycetota(1.00),c:Planctomycetes(0.98),o:Gemmatales(0.93),f:Gemmataceae(0.93),g:uncultured(0.58)	Bacteria	Planctomycetota	Planctomycetes	Gemmatales	Gemmataceae	_
OTU158	TTTTGCTCCCCACGCTTTCGTGCCTCAATGTCAGTAACAGAATAGTTAACTGCCTTCGCCTTATTGATGTTCTCCCATATATCTTTGCATTTTACCGCTCCACATAGAATTCCGTTAACCTCTCCTGTACTCTAGCAAAATAGTATTACCAACTTCCACGAGGTTGAGCCCCGTTTTCACTGATAACTTATTCTGCCATCTACGCACCCTTTATG	d:Bacteria(1.00),p:Firmicutes(1.00),c:Bacilli(0.99),o:Entomoplasmatales(0.97),f:type III(0.97),g:uncultured Mollicutes bacterium(0.91)	Bacteria	Firmicutes	Bacilli	Entomoplasmatales	_	_
OTU159	GTTCGCTCCCCTAGCTTTCGCGCCTCAGCGTCAGAAAAGGTCCAGCACGTCGCTTTCGCCACCGGCGTTCCTTCCGATATCAACGCATTTCACCGCTCCACCGGAAGTTCCACATGCCCCTACCTTCCTCGAGCCTGTCAGTATCAAAGGCACTTTTCCGGTTAAGCCGAAAGATTTCACCCCTGACTTGACAAGCCGCCTACGCGCCCTTTAAG	d:Bacteria(1.00),p:Planctomycetota(1.00),c:Planctomycetes(1.00),o:Gemmatales(1.00),f:Gemmataceae(1.00),g:uncultured(1.00)	Bacteria	Planctomycetota	Planctomycetes	Gemmatales	Gemmataceae	_
OTU160	GTTTGCTCCCCACGCTTTCGAGCCTCAGCGTCAGTTCCGGGCCAGTGAGCCGCCTTCGCCACTGGTGTTCTTGCGAATATCTACGAATTTCACCTCTACACTCGCAGTTCCACTCACCTCTCCCGGACTCAAGATCGCCAGTATCAAAGGCAGTTCCAAGGTTGAGCCTTGGGATTTCACCTCTGACTTAACAATCCGCCTACGCTCCCTTTACG	d:Bacteria(1.00),p:Proteobacteria(1.00),c:Alphaproteobacteria(1.00),o:Rhizobiales(0.98),f:Beijerinckiaceae(0.96),g:1174-901-12(0.74)	Bacteria	Proteobacteria	Alphaproteobacteria	Rhizobiales	Beijerinckiaceae	_
OTU161	GTTTGATCCCCACGCTTTCGAGCCTCAGTGTCAATTCAGGCCTAGTGAACTGCCTTCGCAATCGGTGTTCTATTACATATCTAAGCATTTCACCGCTACATGTAATATTCCATCCACCTCGACCTGATTCAAGCTAAGCAGTATCAATGGCAATTCCACAGTTAAGCTGCGGGATTTCACCACTGACTTACAAAGCCACCTACGCTCCCTTTAAA	d:Bacteria(1.00),p:Bacteroidota(1.00),c:Bacteroidia(1.00),o:Chitinophagales(1.00),f:37-13(1.00),g:uncultured bacterium(0.87)	Bacteria	Bacteroidota	Bacteroidia	Chitinophagales	_	_
OTU162	GTTTGTGCTCTGTGCCTTCGTCCTTTAACGTCAGTTTTTACATAGAGGGCTGCCTTCGCCTTTACCGAGTCCCTTTGGTATCATAGAATTTCATCTCTCCTCCTCAAGTACTGCCCTCTTACATAAAACTCTAGTCAAGTACTAACATTCTAGAAGCTATATTGACCGTCTAGGTACCCTTTAAACCTAATTAAGATGAATAACACTAGTCTCTT	d:Bacteria(1.00),p:Proteobacteria(1.00),c:Alphaproteobacteria(1.00),o:Rickettsiales(1.00),f:Mitochondria(1.00),g:Trichoderma deliquescens(1.00)	Bacteria	Proteobacteria	Alphaproteobacteria	Rickettsiales	Mitochondria	_
OTU163	GTTTGCTCCCCTAGCTTTCGCGCCTCAGCGTCAGAAGTGGTCCAGTGCGCCGCTTTCGCCACAGGTGTTCCTCCCGATATCTACGCATTTCACCGCTACACCGGGAATTCCACGCACCTCTCCCACCCTCCAGCCGGGTAGTTTCGCCTGCAAGCCCCAAGTTAAGCCTGGGGATTTCACAGGTGACTTACCCGACCGCCTACGCGCCCTTTACG	d:Bacteria(1.00),p:Acidobacteriota(1.00),c:Acidobacteriae(1.00),o:Acidobacteriales(1.00),f:uncultured(1.00),g:uncultured bacterium(0.99)	Bacteria	Acidobacteriota	Acidobacteriae	Acidobacteriales	_	_
OTU164	GTTCGCTCCCCATGCTGTCGTGTCTGAGCGTCAGTTGCGAGCCAGAGCGCCGCCTTCGCCTCTGGGGTTCCTCCGGATCTCTACGCATTTCACCACTACACCCGGAATTCCACGCTCCTCTCTCGCACTCAAGACTAGCAGTCTGGCATAACCACGCCCGGTTAAGCCGGACGATTTCATACACCACTTGCTAGCCCGCCTGCACACGCTTTACG	d:Bacteria(1.00),p:Chloroflexi(1.00),c:Anaerolineae(1.00),o:SBR1031(1.00),f:uncultured bacterium(1.00)	Bacteria	Chloroflexi	Anaerolineae	SBR1031	_	_
OTU165	GTTCGCTCCCCACGCTTTCGCTCCTCAGCGTCAGTAATGGCCCAGAGATCCGCCTTCGCCACCGGTGTTCCTCCTGATATCTGCGCATTTCACCGCTACACCAGGAATTCCGATCTCCCCTACCACACTCTAGCCTGCCCGTATCGAATGCAGACCCGGGGTTAAGCCCCGGGCTTTCACATCCGACGCGACAGGCCGCCTACGAGCTCTTTACG	d:Bacteria(1.00),p:Actinobacteriota(1.00),c:Actinobacteria(1.00),o:Streptomycetales(1.00),f:Streptomycetaceae(1.00),g:Streptacidiphilus(0.03)	Bacteria	Actinobacteriota	Actinobacteria	Streptomycetales	Streptomycetaceae	_
OTU166	GTTTGCTCCCCACGCTTTCGCACCTCAGCGTCAATATCTCCCCAGGTCTCCGCCTTCGCCACTGGTGTTCCTCCCGATATCTACGAATTTCACCTCTACACCGGGAATTCCGAGACCCTCTTGAGTATTCAAGCCAGATAGTTTCGAATGCACTTCCTCGGTTAAGCCGAGGGCTTTCACACCCGACTTGTCTGGCCGCCTACGTGCGCTTTACG	d:Bacteria(1.00),p:Myxococcota(1.00),c:Polyangia(1.00),o:Haliangiales(0.99),f:Haliangiaceae(0.99),g:Haliangium(0.99)	Bacteria	Myxococcota	Polyangia	Haliangiales	Haliangiaceae	Haliangium
OTU167	GTTCGCTCCCCTAGCTTTCGCCCCTGAGCGTCAGGTACCAGCCAGGACACTGCCTTCGCCTTTGGTGTTCTTCCGGATATCTACGCATTTCACCACTACACCCGGAGTTCCATGTCCCTCTCTGGTCCTCTCAGTCCGCCCGTCTTCGCACCGCTCTCCCAGTTAAGCCAGGAGCTGTCAGCGCAAACTGAGCGGACCGCCTGCGGGCGCTTTAC	d:Bacteria(1.00),p:Chloroflexi(1.00),c:Ktedonobacteria(1.00),o:Ktedonobacterales(1.00),f:Ktedonobacteraceae(1.00),g:G12-WMSP1(0.96)	Bacteria	Chloroflexi	Ktedonobacteria	Ktedonobacterales	Ktedonobacteraceae	G12-WMSP1
OTU168	GTTCGCTCCCCTGGCTTTCGCGCCTCAGCGTCAGAAGGTGTCCAGCACGCCGCTTTCGCCACCGGTGTTCCTCAGGATATCTACGCATTTCACCGCTCCACCCTGAGTTCCGCATGCCCCTGCACCCCTCAAGGCCGGCAGTTTCAAAGGCGCTTCTCCAGTTGGGCTGGAGGCTTTCACCCCTGACTTTCCGGCCAGCCTACGCGCCCTTTAAG	d:Bacteria(1.00),p:Planctomycetota(0.99),c:Planctomycetes(0.99),o:Gemmatales(0.97),f:Gemmataceae(0.97),g:uncultured(0.97)	Bacteria	Planctomycetota	Planctomycetes	Gemmatales	Gemmataceae	_
OTU169	GTTTGCTCCCCATGCTTTCGCGCCTCAGCGTCTGTTTCAGCCCAGTAAACCGTCTTCACCACCGGTGTTCTTCCACATATCTACGCATTTCACCGCTACACGTGGAATTCCGTTTACCCTAACTGTACTCTAGTTCGGGAGTTTCAAACGCTGCTACGGGGTTGAGCCCCGTAATTTCACGTCTGACTTTCCGTACCGCCTACGCGCCCTTTACG	d:Bacteria(1.00),p:Verrucomicrobiota(1.00),c:Chlamydiae(1.00),o:Chlamydiales(1.00),f:cvE6(1.00),g:Chlamydiales bacterium NS11(0.20)	Bacteria	Verrucomicrobiota	Chlamydiae	Chlamydiales	_	_
OTU170	GTTTGCTCCCCACGCTTTCGCACCTCAGCGTCAGTATTGGCCCAGGTCGCCGCCTTCGCCACTGGTGTTCCTCCCGATATCTACGAATTTCACCTCTACACCGGGAATTCCGCGACCCTCTTCCATACTCGAGCCTGTCAGTTTCGAATGCCCTTCCTGGGTTGAGCCCAGGGCTTTCACATCCGACTTATCAGACCGCCTACGTGCGCTTTACG	d:Bacteria(1.00),p:Myxococcota(1.00),c:Polyangia(1.00),o:Haliangiales(1.00),f:Haliangiaceae(1.00),g:Haliangium(1.00)	Bacteria	Myxococcota	Polyangia	Haliangiales	Haliangiaceae	Haliangium
OTU171	TTTTGCTCCCCACGCTTTCGCATCTCAGAGTCAGGAAGGTCCCAGTGCACTGCCTTCGCCTTTGGTGTTCCCCACGATATCAACGGATTTCACCCCTACACCGTGAGTTCCATGCACCTCTAACCTCCTCTAGTTCTGTCGTATCTCCTGCACTTCCACCGTTAGGCGGTGGGCTTTAACAGAAGACGCACAAAACCTCCTACATGCTCTTTACG	d:Bacteria(1.00),p:Patescibacteria(1.00),c:Parcubacteria(1.00),o:Candidatus Jorgensenbacteria(0.93),f:Candidatus Adlerbacteria bacterium GW2011_GWC1_50_9(0.93)	Bacteria	Patescibacteria	Parcubacteria	_	_	_
OTU172	GTTCGCTCCCCACGCTTTCGCGTCTCAGCGTCAGTACCGTCCCAGAGAGCCGCCTTCGCCACGGGTGTTCTTCCCGATATCTGCGCATTTCACCGCTACACCGGGAATTCCACTCTCCTCTTCCGGACTCTAGCCATACGGTTTCAACCGACGTCTCGAGGTTGAGCCTCGAGTTTTCACAGCTGACCTGTATGGCCGCCTACACGCTCTTTACG	d:Bacteria(1.00),p:Actinobacteriota(1.00),c:Thermoleophilia(1.00),o:Gaiellales(1.00),f:uncultured(1.00),g:uncultured bacterium(1.00)	Bacteria	Actinobacteriota	Thermoleophilia	Gaiellales	_	_
OTU173	GTTTGCTCCCCATGCTTTCGTGCCTCAGTGTCAGTGCTTGGCCAGATAGCCGCCTTCGCCACTGGTGTTCCTTCCGATATCTACGCATTTCACCGCTACACCGGAAATTCCACTATCCTCTCCAACACTCTAGTCGCTCAGTATTAGACGCACAACCAAGGTTGAGCCCTGGCCTTTCACATCTAACTTACGCAACCACCTACGCACCCTTTACG	d:Bacteria(1.00),p:Proteobacteria(0.97),c:Gammaproteobacteria(0.96),o:Gammaproteobacteria Incertae Sedis(0.39),f:Unknown Family(0.39),g:Candidatus Ovatusbacter(0.16)	Bacteria	Proteobacteria	Gammaproteobacteria	_	_	_
OTU174	GTTTGCTCCCCTGGCCTTCGTGCCTCAGTGTCAGGAACTGTCCAGAGATCCGCCTTCGCCACTGGTCTTCCTCATGATATCTACGCATTTCACTGCTACACCATGAATTCCGATCTCCTCTCCAGTCCTCGAGCACTGCAGTATCAAGTGCAGTTCCGGGGTTGAGCCCCGGGATTTCACACCTGACTTACAGCACCACCTACGCACCCTTTACG	d:Bacteria(1.00),p:Verrucomicrobiota(1.00),c:Verrucomicrobiae(1.00),o:Chthoniobacterales(0.98),f:Chthoniobacteraceae(0.94),g:Chthoniobacter(0.60)	Bacteria	Verrucomicrobiota	Verrucomicrobiae	Chthoniobacterales	Chthoniobacteraceae	_
OTU175	GTTTGCTCCCTTGGCTTTCGTGCCTCAGTGTCAGTCGTTGTCCAGGGACTCGCCTTCGCCACTGGTGTTCCTCTCGATATCTACGCATTTCACTGCTACACCGAGAATTCCAGTCCCCCCTCCAACACTCTAGAAAGATAGTATCCAATGCCGTTTCCGGGTTGAGCCCGGAGATTTCACATCAAACTTACCTCCCCACCTACGCACCCTTTACG	d:Bacteria(1.00),p:Verrucomicrobiota(1.00),c:Verrucomicrobiae(1.00),o:Pedosphaerales(1.00),f:Pedosphaeraceae(1.00),g:uncultured bacterium(0.81)	Bacteria	Verrucomicrobiota	Verrucomicrobiae	Pedosphaerales	Pedosphaeraceae	_
OTU176	TTTTGCTCCCCACGCTTTCGTGCCTGAGTGTCAGCTATTGTCCAGGGAGCCGCCTTCGCCTCTGGTATTCCTCACGATATCTACGCATTTCACTGCTACACCGTGAATTCTGCTCCCCTCTCCAATGCTCTAGCCAAGTAGTTTGAGGTGCAATTCCGATGTTAAGCATCGGGCTTTCACGCCTCACACACCTGGCCACCTGCGCACCCTTTACG	d:Bacteria(1.00),p:Verrucomicrobiota(1.00),c:Verrucomicrobiae(1.00),o:Opitutales(1.00),f:Opitutaceae(1.00),g:uncultured(0.65)	Bacteria	Verrucomicrobiota	Verrucomicrobiae	Opitutales	Opitutaceae	_
OTU177	GTTTGATCCCCTTGCTTTCGCGCCTCAGTGTCAGGAATAAGCTAGAAAACCGCCTTCGCCACCGGTGTTCTTCCACATATCTACGCATTTCACCGCTACTTGTGGAATTCCGTTTTCTCCGCCAATCCTCAAGACTTGTAGTTTCACGTGCAGTTCCGAAGTTGAGCCCCGGAATTTCACACTTGACTTACAAACCCACCTACGCGCCCTTTACG	d:Bacteria(1.00),p:Verrucomicrobiota(0.99),c:Chlamydiae(0.99),o:Chlamydiales(0.99),f:Parachlamydiaceae(0.81),g:Neochlamydia(0.20)	Bacteria	Verrucomicrobiota	Chlamydiae	Chlamydiales	Parachlamydiaceae	_
OTU178	GTTTGCTACCCACGCTTTCGCGCCTCAGCGTCAGATGATGCCCAGTGAACTGCCTTCGCCATGGGTGTTCCTCCTGATATCAACGCATTTCACCGCTACACCAGGAATTCCATTCACCTCTGCATCCCTCTAGCTCGCCAGTATGCGAAATGATTTCCAGGTTGAGCCTGGAGATTTAGCTTCACACTTAACAAGCCGCCTACGCGCTCTTTACG	d:Bacteria(1.00),p:Armatimonadota(1.00),c:Fimbriimonadia(1.00),o:Fimbriimonadales(1.00),f:Fimbriimonadaceae(1.00),g:uncultured bacterium(0.78)	Bacteria	Armatimonadota	Fimbriimonadia	Fimbriimonadales	Fimbriimonadaceae	_
OTU179	GTTCGCTCCCCATGCTGTCGTGTCTGAGCGTCAAGAGCGAGCCAGGAGGCCGCCTTCGCCTCTGGGGTTCCTCCGGATCTCTACGCATTTCACCACTACACCCGGAATTCCGCCTCCCTCTCTCGCCTTCAAGACTGCCAGTCTGGCATAACCCCTCCCGGTTGAGCCGGGATATTTCATACACCACTTGGCAATCCGCCTGCACACGCTTTACG	d:Bacteria(1.00),p:Chloroflexi(1.00),c:Anaerolineae(1.00),o:SBR1031(1.00),f:uncultured bacterium(1.00)	Bacteria	Chloroflexi	Anaerolineae	SBR1031	_	_
OTU180	GTTTGCTCCCCACGCTTTCGCGTCTCAGCGTCAGTCACTGTCCAGAAGGCCGCCTTCGCCACCGGTGTTCCTCTCGATATCTACGAATTTCACCTCTACACCGAGAATTCCGCCTTCCTCTCCAGGACTCCAGCTTCGCAGTTTCGAGTGCACTTCCTAGGTTGAGCCCAGGGCTTTCACACCCGACTTGCGAAGCAGCCTACACGCGCTTTACG	d:Bacteria(1.00),p:Myxococcota(1.00),c:Polyangia(1.00),o:Polyangiales(1.00),f:Polyangiaceae(0.95),g:Aetherobacter(0.17)	Bacteria	Myxococcota	Polyangia	Polyangiales	Polyangiaceae	_
OTU181	GTTCGCTCCCCTGGCTTTCGCACCTCAGCGTCAGGTACCAGCCAGGACACTGCCTTCGCCTTCGGTGTTCCTCCGGATCTCTACGCATTTCACCACTCCACCCGGAATTCCGTGTCCCTCTCTGGCCCTCCAGCCACGCCGTCTTTCGCACCCTCGGATAGTTAAGCCATCCGCTGTCACGCGAAACGCGCGCGGCCGCCTGCATGCCCTTTACG	d:Bacteria(1.00),p:Chloroflexi(1.00),c:Ktedonobacteria(1.00),o:Ktedonobacterales(1.00),f:Ktedonobacteraceae(1.00),g:HSB OF53-F07(1.00)	Bacteria	Chloroflexi	Ktedonobacteria	Ktedonobacterales	Ktedonobacteraceae	HSB OF53-F07
OTU182	GTTTGCTACCCGAGCCTTCGTCCCTCAACGTCAGTTATTACATAAAAGGTTGCTTTCGCCCTTGTCAGTCCTCATGGTATCAATAAATTTCATCTCTACTCCATAAATACTCCCCTTCTTCCATAAAACTCTAGCAAGACCGTACCTTATGCGGGCTAGTAATGCTGTCTAGGTACCCTTTAAACCTAATAAAGATGAATAACACTAGTCTACTA	d:Bacteria(1.00),p:Proteobacteria(1.00),c:Alphaproteobacteria(1.00),o:Rickettsiales(1.00),f:Mitochondria(1.00),g:Rhynchosporium orthosporum(0.56)	Bacteria	Proteobacteria	Alphaproteobacteria	Rickettsiales	Mitochondria	_
OTU183	GTTTGCTACCCACGCTTTCGCTCCTCAGTGTCAGTACCGGCCCAGAGCGCCGCCTTCGCCGCTGGTGTTCCTCCTGATATCTGCGCATTTCACCGCTACACCAGGAATTCCACGCTCCCCTACCGGACTCCAGTCACCGCAGTATCAGGTGGCGTCTCCAGGTTGAGCCTGGAGGTTTCACACCTGACTTACGGAACCACCTACGAGCTCTTTAC	d:Bacteria(1.00),p:Actinobacteriota(1.00),c:Acidimicrobiia(1.00),o:Microtrichales(0.97),f:uncultured(0.96),g:uncultured bacterium(0.96)	Bacteria	Actinobacteriota	Acidimicrobiia	Microtrichales	_	_
OTU184	GTTTGCTACCCACGCTTTCGCGTCTCAGTGTCAGGAACAGCCCAGAAGGTCGCCTTCGCCTCCGGTATTCCTCCTAATATCTACGAATTTCACCTCTACACTAGGAATTCCACCTTCCTCTACTGTCCTCTAGCTAGGTAGTTTCGGATGCACTTCCTCGGTTGAGCCCAGGGATTTCACACCCGACTTACCTAACCACCTGCACGCGCTTTACG	d:Bacteria(1.00),p:Bdellovibrionota(0.99),c:Oligoflexia(0.99),o:0319-6G20(0.99),f:uncultured bacterium(0.56)	Bacteria	Bdellovibrionota	Oligoflexia	0319-6G20	_	_
OTU185	GTTTGCTCCCCACGCTTTCGTGCCTCAACGTCAGATATGGACCAAGAAGCTGCTTTCGCCATCGGTGTTCCTCTCGAGATCTACGCATTTTACCGCTACTCCGAGAATTCCACTTCTCTCTTCCATCCTCAAGTTTATCAGTATCTCTCGCTGATCCTCAGTTAGGCTGAGGTATTAAACAAAAGACTTAATGAACCGTCTACGCACCCTTTACG	d:Bacteria(1.00),p:Dependentiae(1.00),c:Babeliae(1.00),o:Babeliales(1.00),f:Babeliaceae(0.57),g:uncultured bacterium(0.74)	Bacteria	Dependentiae	Babeliae	Babeliales	_	_
OTU186	GTTCGCTCCCCTAGCTTTCGCACCTCAGCGTCAGTGCCGAGCCAGGATGCTGCCTTCGCCTTTGGTGTTCTTCCAGATCTCTACGCATTTCACCGCTCCACCTGGAATTCCGCATCCCTCTCTCGTCCTCAAGTCTGCCAGTTTTTCAAGGCCTGCGGGAGTTAAGCCCCCACCTGTCACTCGAAACTTGGCAGACCGCCTGCGTGCGCTTTACG	d:Bacteria(1.00),p:Chloroflexi(1.00),c:Ktedonobacteria(1.00),o:Ktedonobacterales(1.00),f:Ktedonobacteraceae(1.00),g:uncultured(1.00)	Bacteria	Chloroflexi	Ktedonobacteria	Ktedonobacterales	Ktedonobacteraceae	_
OTU187	GTTTGCTCCCCGCGCTTTCGTGCCTGAGCGTCAGGTCTCGGCCAGGACGCTGCCTGCGCCGTCGGTGTTCTTCCGGATCTCTACGCATTTCACCGCTCCACCCGGAATTCCGCGTCCCTCTCCGAGCCTCCAGTCCGCCCGTTTGCCTGGACCTCGCCCGGTTGAGCCGGGCGCTTTCACCAGACACCTGGCAAACCGCCTGCGCACCCTTTACG	d:Bacteria(1.00),p:Chloroflexi(0.88),c:Ktedonobacteria(0.55),o:Ktedonobacterales(0.55),f:JG30-KF-AS9(0.51),g:uncultured bacterium(0.38)	Bacteria	Chloroflexi	_	_	_	_
OTU188	GTTTGCTCCCCTAGCTTTCGCGCCTCAGCGTCAGTTACTGTCCAGAAAGCCGCCTTCGCCACCGGTGTTCCTCCTGATATCTACGCATTTCACCGCTACACCAGGAATTCCGCTTTCCCCTCCAGTACTCAAGTTTGCCAGTTTTGGATGCAGGCTCTGGGTTAAGCCCAGAGTTTTCACATCCAACTTAGCAAACCGCCTACGCGCCCTTTACG	d:Bacteria(1.00),p:Acidobacteriota(1.00),c:Subgroup 5(1.00),o:uncultured Acidobacteria bacterium(1.00)	Bacteria	Acidobacteriota	_	_	_	_
OTU189	GTTTGCTCCCCACGCTTTCGTGTCTCAGTGTCAGTATGAGTCCAGGAGGCCGCCTTCGCCACTGGTGTTCCTTCCGATATCTACGCATTTCACCGCTACGCCGGAAATTCCACCTCCCTCTACTCTACTCTAGTCAGCCAGTATGAAATGACTTTCCCAGGTTAAGCCCAGGACTTTCACACCTCACTTAACTAACCACCTACACACCCTTTACG	d:Bacteria(1.00),p:Proteobacteria(1.00),c:Gammaproteobacteria(1.00),o:Diplorickettsiales(1.00),f:Diplorickettsiaceae(1.00),g:uncultured(1.00)	Bacteria	Proteobacteria	Gammaproteobacteria	Diplorickettsiales	Diplorickettsiaceae	_
OTU190	GTTTGCTCCCCACGCTTTCGTGCCTGAGCGTCAATCTCAGCCCAGGGGGCTGCCTTCGCCATCGGTGTTCCTCCACATCTCTACGCATTTCACTGCTACACGTGGAATTCCACCCCCCTCTGCCAGATTCAAGTCCTGTAGTTTCAACCGCCATTCCCAGGTTAAGCCCGGGGCTTTCACAGCTGACTTTCAGAACCGCCTACGCACGCTTTACG	d:Bacteria(1.00),p:Proteobacteria(1.00),c:Alphaproteobacteria(0.21),o:Rhizobiales(0.21),f:Hyphomicrobiaceae(0.21),g:Pedomicrobium(0.21)	Bacteria	Proteobacteria	_	_	_	_
OTU191	GTTTGCTCCCCTAGCTTTCGCAGATCAGCGTCAGTGATGGTCCAGTAGCCTGCTTTCGCCATAGGTATTCCTCCCGATATCTACGCATTTCACCGCTACACCGGGAATTCCAGCTACCTCTACCACACTCCAGCATGGCAGTTTCCGTTGACCTCTCCCAGTTAAGCCGGGAGCTTTCACAACAGACTTTCCACACCGCCTACCTGCGCTTTACG	d:Bacteria(1.00),p:Elusimicrobiota(1.00),c:Lineage IIa(1.00),o:uncultured bacterium(0.96)	Bacteria	Elusimicrobiota	_	_	_	_
OTU192	GTTTGCTCCCCACGCTTTCGTGCATGAGCGTCAGAAATGGACCAAGAAGCTGCCTTCGCCATCGGTGTTCCTCTCGAGATCTACGCATTTTACCGCTACTCCGAGAATTCCACTTCTCTCTTCCACCCTCAAGCCTGCCAGTTTCTATCGCTGACCCCCGGTTAGGCCGGGGAATTTAACAATTGACTTAACAAGCCGCCTGCGCACCCTTTACG	d:Bacteria(1.00),p:Dependentiae(1.00),c:Babeliae(1.00),o:Babeliales(1.00),f:UBA12409(0.77),g:uncultured Candidatus Dependentiae bacterium(0.64)	Bacteria	Dependentiae	Babeliae	Babeliales	UBA12409	_
OTU193	ATTCGCTCCCCACGCTTTCGTCCTAGCAGTGTCAGGTGGCACCCAGAAGCCTGCCTACGCTATTGGTGTTCCGAACGATATCAACGCATTTCACTACTACACCGTTCGTTCCAGCTTCCTCTTTGCCCCTCTAGTTTTGCAGTTCCAATGGACAGTCCCAAAGTTGAGCTTTGGGATTTCACCACTGGCTAACAAAACCACCTGTCGGTACGCTT	d:Bacteria(1.00),p:Patescibacteria(1.00),c:Parcubacteria(1.00),o:uncultured bacterium(0.99)	Bacteria	Patescibacteria	Parcubacteria	_	_	_
OTU194	GTTTGCTCCCCTAGCTTTCGCGCCTCAGCGTCAGTTATGGTCCAGTGCGCCGCTTTCGCCACAGGTGTTCCTTCCGATATCTACGCATTTCACCGCTACACCGGAAATTCCACGCACCTCTCCCATACTCAAGCCCGGCAGTTTCTCATGCAGACTTCGAGTTGAGCCCGAAGATTTCACATAAGACTTGCCAAACCGCCTACGCGCCCTTTACG	d:Bacteria(1.00),p:Acidobacteriota(1.00),c:Acidobacteriae(1.00),o:Acidobacteriales(1.00),f:Acidobacteriaceae (Subgroup 1)(1.00),g:Edaphobacter(0.99)	Bacteria	Acidobacteriota	Acidobacteriae	Acidobacteriales	_	Edaphobacter
OTU195	GTTTGCTCCCCACGCTGTCGCGCCTCAGTGTCAGTTACTGCCCAGCTGGCCGCCTTCGCCACCGGTCTTCTGCCGGATCTCTACGCATTCCACCGCTACACCCGGCATTCTACCAGCCCCTACAGTACTCGAGTCTCGCAGTCTCCGCGGCAGACTCGGGGTTGAGCCCCGAGCTTTCACCACAGACTTACGACACCACCTACGCGCCCTTTACG	d:Bacteria(1.00),p:Gemmatimonadota(1.00),c:Gemmatimonadetes(1.00),o:Gemmatimonadales(1.00),f:Gemmatimonadaceae(1.00),g:uncultured(0.99)	Bacteria	Gemmatimonadota	Gemmatimonadetes	Gemmatimonadales	Gemmatimonadaceae	_
OTU196	GTTTGCTCCCCTAGCTTTCGAGTCTTAGCGTCAGTAAAGGCCCAGGCAGCTGCTTTCGCCATAGGTGTTCCTCCCGATATCTACGCATTTCACCGCTACACCGGGAATTCCACTGCCCCCTACCCCACTCAAGACGCCCAGTATCCGTTGACCCCTCCCAGTTAAGCCGGGAGATTTCACAACAGACTTAAGCGCCCGCCTACACTCGCTTTACG	d:Bacteria(1.00),p:Elusimicrobiota(1.00),c:Elusimicrobia(1.00),o:Lineage IV(1.00),f:uncultured bacterium(0.94)	Bacteria	Elusimicrobiota	Elusimicrobia	_	_	_
OTU197	GTTCGATTCCCACGCTTTCGTGTTTGAGCGTCAGGAGCGCGCCAGTAGAGTGCCTTCGCATTTGGTGTTCCCCATGATATCAACGGATTTCACCCCTACACCATGAGTTCCCTCTACCTCTCGCGTCCTCGAGCTCTGCCGTTTCGCCCGCAGTATCGGGGTTAAGCCCCAATGCTTTAACGGGCGACTAACAGCGCCGCCTACACACCCTTTAC	d:Bacteria(1.00),p:Patescibacteria(1.00),c:Parcubacteria(1.00),o:Candidatus Adlerbacteria(0.99),f:metagenome(0.71)	Bacteria	Patescibacteria	Parcubacteria	_	_	_
OTU198	GTTCGCTCCCCTGGCTTTCGTCCCTCAGCGTCAGCTCACCGCCAGGACACTGCCTGCGCCTTCGGTGTTCTTCCGGATCTCTACGCATTTCACCGCTCCACCCGGAGTTCCATGTCCCTCTCGGTGCCTCAAGTCGCGCCGTTTTTCGCACCCCTCTGCCAGTTAAGCCCGGCAGCTGTCAGCCGAAACGCGCCCGACCGCCTACAGACCCTTTA	d:Bacteria(1.00),p:Chloroflexi(0.91),c:Ktedonobacteria(0.91),o:Ktedonobacterales(0.91),f:Ktedonobacteraceae(0.90),g:uncultured(0.14)	Bacteria	Chloroflexi	Ktedonobacteria	Ktedonobacterales	Ktedonobacteraceae	_
OTU199	GTTTGATACCCACGCTTTCGTGCTTCAGCGTCAGTTGTACCTTAGTAAGCTGCCTTCGCAATCGGAGTTCCTCGTGATATCTATGCATTTCACCGCTACACCACGAATTCCGCCTACCTCATCTACACTCAAGTTCGCCAGTTTCAACGGCAGTTTCGAGGTTGAGCCTCTAGATTTCACCGCTGACTTAACAAACCGCCTACGCACCCTTTAAA	d:Bacteria(1.00),p:Bacteroidota(1.00),c:Bacteroidia(1.00),o:Bacteroidales(1.00),f:Porphyromonadaceae(1.00),g:Porphyromonas(1.00)	Bacteria	Bacteroidota	Bacteroidia	Bacteroidales	Porphyromonadaceae	Porphyromonas
OTU200	GTTCGCTACCCACGCTTTCGTGTTTCAGTGTCAGGAATGCGCCAGTCAGTTGCCTTCGCTTTTGGTGTTCCCCATGATATCAACGGATTTCACCCCTACTCCATGAGTTCCACTGACCCCTCGCATCCTCAAGTGTGGCCGTTTCCTCTGCAGATCTCGGGTTAAGCCCGAGGTTTTGACAGAAGACTAACCACACCACCTACACACCCTTTACG	d:Bacteria(1.00),p:Patescibacteria(1.00),c:Parcubacteria(1.00),o:Candidatus Azambacteria(0.93),f:uncultured bacterium(0.74)	Bacteria	Patescibacteria	Parcubacteria	_	_	_
OTU201	GTTCGCTACCCACGCTTTCGTGCTTGAGTGTCAGGAACGCGCCAGTGAATTGCCTTCGCTTTCGGTGTTCCCCATGATATCAACGGATTTCACCCCTACACCATGAGTTCCATTCACCTCTCACGCCCTCGAGTCGTACCGTTTCGCCCGCGGATCCAGGGTTGAGCCCTGGGTTTTGACAGACGACTAATACGACCACCTACGCACTCTTTACG	d:Bacteria(1.00),p:Patescibacteria(1.00),c:Parcubacteria(1.00),o:Candidatus Kaiserbacteria(0.95),f:uncultured bacterium(0.57)	Bacteria	Patescibacteria	Parcubacteria	_	_	_
OTU202	GTTTGCTCCCCTGGCTTTCGGGTCTCAGCGTCAGGAACGGCCCAGCAGGCCGCCTTCGCCACTGGTGTTCCACCGGATATCTGCCCATTTCACCGGTACACCCGGTATTCCACCTGCCTCTACCGTCCTCAAGTCCACCAGTTTCGGATGCAATTCCACGGTTGGGCCGTGAGATTTCACATCCGACTTAATGGACCGCCTACACCCGCTTTACG	d:Bacteria(1.00),p:Actinobacteriota(1.00),c:MB-A2-108(1.00),o:uncultured bacterium(1.00)	Bacteria	Actinobacteriota	MB-A2-108	_	_	_
OTU203	GTTTGCTCCCCACGCTTTCGCACCTCAGTGTCAGTTAAAGCCCAGTAAGTCGCCTTCGCCACTGGTGTTCCTTCCGGTATCTACGCATTTCACCGCTACTCCGGAAATTCCACTTACCTCTACTTCACTCAAGTCATATAGTTTTGAATGCAATTCCTAGGTTAAGCCCAGGGATTTCACACCCAACTTGTATAACCACCTACGCGCGCTTTACG	d:Bacteria(1.00),p:Proteobacteria(1.00),c:Gammaproteobacteria(1.00),o:uncultured(1.00),f:metagenome(1.00)	Bacteria	Proteobacteria	Gammaproteobacteria	_	_	_
OTU204	GTTTGATCCCCACGCTGTCGCGCCTGAGCGTCAGTAATGAGCCAGTGAGCCGCCTTCGCCACCGGTGTTCTTCCCAATATCTACGAATTTCACCTCTACACTGGGAATTCCACTCACCTCTCTCATACTCAAGCTAAACAGTTTCAATGGCAGTTCCGGAGTTAAGCTCCGGGCTTTCACCACTGACTTGGATAGCCGCCTGCGCGCGCTTTACG	d:Bacteria(1.00),p:Proteobacteria(1.00),c:Alphaproteobacteria(1.00),o:Micropepsales(1.00),f:Micropepsaceae(1.00),g:uncultured(1.00)	Bacteria	Proteobacteria	Alphaproteobacteria	Micropepsales	Micropepsaceae	_
OTU205	GTTCGCTCCCCACGCTTTCGCTCCTCAGCGTCAGTATCGGCCCAGAGACCCGCCTTCGCCACCGGTGTTCCTCCTGATATCTGCGCATTTCACCGCTACACCAGGAATTCCAGTCTCCCCTGCCGAACTCAAGTCCGCCCGTATCGACCGCAGGCCCAGCGTTAAGCACTGGGTTTTCACGGCCGACGCGACGAACCGCCTACGAGCCCTTTACG	d:Bacteria(1.00),p:Actinobacteriota(1.00),c:Actinobacteria(1.00),o:Pseudonocardiales(0.52),f:Pseudonocardiaceae(0.52),g:Saccharothrix(0.09)	Bacteria	Actinobacteriota	Actinobacteria	_	_	_
OTU206	GTTTGCTCCCCTTGCTCTCGCGCCTCAGCGTCAGGTATAAACTAGAAAACCGCTTTCGCCACAGGTGTTCTTCCACATATCTACGCATTTCACCGCTACACGTGGAATTCCGTTTTCTCCGTCAATCCTCTAGAAACACAGTTTCAAATGCAGCTCCGAAGTTGAGCTTCGGAATTTCACATCTGACTTTCGCTCCCGCCTACGCGCCCTTTACG	d:Bacteria(1.00),p:Verrucomicrobiota(1.00),c:Chlamydiae(1.00),o:Chlamydiales(1.00),f:Simkaniaceae(1.00),g:uncultured(0.99)	Bacteria	Verrucomicrobiota	Chlamydiae	Chlamydiales	Simkaniaceae	_
OTU207	GTTTGCTCCCCTAGCTTTCGCGCCTCAGCGTCAGTATCGGGCCAGATGAGCGCTTTCGCCACCGGTGTTCCTCCTGATATCTACGCATTTCACCGCTACACCAGGAATTCCCTCATCCTCTCCCGTACTCAAGCCTAGCAGTATGGGATGCAGATCCTCGGGTGAGCCGAGGGATTTCACATCCCACTTACCAGACCGCCTACACGCCCTTTACG	d:Bacteria(1.00),p:Latescibacterota(1.00),c:uncultured bacterium(0.88)	Bacteria	Latescibacterota	_	_	_	_
OTU208	GTTTGCTCCCCTTGCTCTCGCGCCTCAGCGTCAGGTATTAACTAGAAAACCGCTTTCGCCACTGGTGTTCTTCCACATATCTACGCATTTCACCGCTACACGTGGAATTCCATTTTCTCCGTCAATCCTCTAGGTATGCAGTTTCAAATGCAGCTCCGAAGTTGAGCTTCGGAATTTCACATCTGACTTTCATTCCCGCCTACGCGCCCTTTACG	d:Bacteria(1.00),p:Verrucomicrobiota(1.00),c:Chlamydiae(1.00),o:Chlamydiales(1.00),f:Simkaniaceae(1.00),g:uncultured(0.96)	Bacteria	Verrucomicrobiota	Chlamydiae	Chlamydiales	Simkaniaceae	_
OTU209	GTTTGCTCCCCACGCTTTCGCGCCTCAGCGTCAGTGTCGGTCCAGTGAGCCGCCTTCGCCACTGGTGTTCTTCCCAATATCTACGAATTTCACCTCTACACTGGGAATTCCACTCACCTCTCCCGAACTCAAGCCTCGCAGTATCAAAAGCAATTCCCAGGTTGAGCCCGGGGCTTTCACTTCTGACTTGCAAGGCCGCCTACGCGCCCTTTACG	d:Bacteria(1.00),p:Proteobacteria(1.00),c:Alphaproteobacteria(1.00),o:Elsterales(1.00),f:Elsteraceae(1.00),g:Aliidongia(1.00)	Bacteria	Proteobacteria	Alphaproteobacteria	Elsterales	Elsteraceae	Aliidongia
OTU210	GTTTGCTCCCCTAGCTTTCGCGCCTCAGCGTCAGTAGAGATCCAGCCCGTCGCTTTCGCCACCGGCGTTCCTTCTGATATCAACGCATTTCACCGCTCCACCAGAAGTTCCACAGGCCCCTATCTCCCTCGAGACCACCAGTATCCAAGGCAGTTTTCCGGTTGAGCCGAAAGATTTCACCCCGGACTTGGTGGCCCGCCTACGCGCCCTTTAAG	d:Bacteria(1.00),p:Planctomycetota(1.00),c:Planctomycetes(1.00),o:Gemmatales(1.00),f:Gemmataceae(1.00),g:uncultured(0.98)	Bacteria	Planctomycetota	Planctomycetes	Gemmatales	Gemmataceae	_
OTU211	GTTTGCTCCCCTTGCTCTCGCGCCTCAGCGTCAGGAAATAGCTAGAAAACCGCTTTCGCCACTGGTGTTCTTCCACATATCTACGCATTTCACCGCTACACGTGGAATTCCATTTTCTCCGCCATCCCTCTAGACATAGAGTTTCAAATGCAGCTCCGAAGTTGAGCTTCGGAATTTCACATCTGACTTTCATATCCGCCTACGCGCCCTTTACG	d:Bacteria(1.00),p:Verrucomicrobiota(1.00),c:Chlamydiae(1.00),o:Chlamydiales(1.00),f:Simkaniaceae(1.00),g:uncultured(0.96)	Bacteria	Verrucomicrobiota	Chlamydiae	Chlamydiales	Simkaniaceae	_
OTU212	ATTCGCTCCCCACGCTTTCGTCCTAGCAGTGTCAGGTGGCACCCAGAAGCCTGCCTACGCTATTGGTGTTCCAAACGATATCAACGCATTTCACTACTACACCGTTTGTTCCAGCTTCCTCTTTGCCCCTCTAGTCTTGAAGTTTCAAAGGACAGTCCCGAAGTTAAGCTTCGGAATTTCACCTCTGACTTTCAAAACCACCTATCGGTACGCTT	d:Bacteria(1.00),p:Patescibacteria(1.00),c:Parcubacteria(1.00),o:uncultured bacterium(0.99)	Bacteria	Patescibacteria	Parcubacteria	_	_	_
OTU213	TTTTGCTCCCCACGCTTTCGCGTCTCAGGGTCAGGAAGGTCCCAGTGCACTGCCTTCGCCTTTGGTGTTTCGCACGATATCAACGGATTTCACCCCTACACCGTGCGCTCCATGCACCTCTAACCCCCTCTAGTTCTGCCGTATCTCCTGCACTTCCGCGGTTAGGCCGCGGGCTTTAACAGAAGACGCGCAAAACCCCCTACACGCGCTTTACG	d:Bacteria(1.00),p:Patescibacteria(0.87),c:Parcubacteria(0.87),o:Candidatus Jorgensenbacteria(0.49),f:Candidatus Adlerbacteria bacterium GW2011_GWC1_50_9(0.28)	Bacteria	Patescibacteria	Parcubacteria	_	_	_
OTU214	GTTCGCTCCCCTAGCTTTCGCCCCTCAGCGTCAGAAACGAGCCAGGACCCTGCCTGCGCCTTTGGTGTTCCTCCGGGTCTCTACGCATTTCACCGCTCCACCCGGAGTTCCATGTCCCTCTCTCGCTCTCAAGTCCGCCAGTTTTCGAAGTCCTTCACCAGTTAAGCTGGTGACTTTCACCTCGAACTTAGCAGACCGCCTGCGGGCGCTTTACG	d:Bacteria(1.00),p:Chloroflexi(1.00),c:Ktedonobacteria(1.00),o:Ktedonobacterales(1.00),f:Ktedonobacteraceae(1.00),g:FCPS473(0.97)	Bacteria	Chloroflexi	Ktedonobacteria	Ktedonobacterales	Ktedonobacteraceae	_
OTU215	GTTCGCTCCCCCAGCTTTCGTGCCTCAGCGTCAGAACAAGGCCAGGTGACCGCCTTCGCCACTGGTGTTCCTCCCGATATCTACGCATTTCACCGCTACACCGGGAATTCCATCACCCTCTCCTCGACTCGAGATCTGCAGTTTCGAGGCCGTGCCCCGAGTTGAGCCCGGATATTTCAACCCCGACTTGCAGACCCGCCTACGCACGCTTTACG	d:Bacteria(1.00),p:WPS-2(0.89),c:uncultured bacterium(0.89)	Bacteria	WPS-2	_	_	_	_
OTU216	GTTCGCTCCCCTGGCTTTCGCACATGAGCGTCAGTCACTTGCCAGGACGCTGCCTTCGCCTTTGGTGTTCTTCCAGATCTCTACGCATTTCACCGCTCCACCTGGAATTCCGCGTCCCTCTCAAGTCCTCAAGTCTTCCCGTTTTTCAAGCACTGCGGCAGTTGAGCCGCCACCTGTCACTCAAAACGTAGAAGACCGCCTGCGTGCGCTTTACG	d:Bacteria(1.00),p:Chloroflexi(1.00),c:Ktedonobacteria(1.00),o:Ktedonobacterales(1.00),f:Ktedonobacteraceae(1.00),g:uncultured(1.00)	Bacteria	Chloroflexi	Ktedonobacteria	Ktedonobacterales	Ktedonobacteraceae	_
OTU217	ATTCGCTCCCCACGCTTTCGTCCTAGCAGTGTCAGGTGGCACCCAGTAACCTGCCTTCGCTTTCGGTGTTCCGAACGATATCAACGCATTTCACTACTACACCGTTCGTTCCAGTTACCTATTTGCCCCTCTAGTTGAGAAGTATTTTGAGCAAACGCAGAAGTTGAGCTTCTGGCTTTTACCCAAAACTATCTAAACCACCTATCGGTACGCTT	d:Bacteria(1.00),p:Patescibacteria(1.00),c:Parcubacteria(1.00),o:uncultured bacterium(0.96)	Bacteria	Patescibacteria	Parcubacteria	_	_	_
OTU218	GTTTGATCCCCACACTTTCGTGCCTCAGCGTCAGTTAAAGCCTAGTAAGCTGTCTACACTATCGGTGTTCTTGACGATATCTAAGCATTTCACCGCTACACCGTCAATTCCGCCTACCTCGACTTCACTCAAGTTTAACAGTATCAATGCCACCCTCCCGGTTAAGCCGGAATATTTCAGCACTGACTTACTAAACCGCCTACGCACCCTTTAAA	d:Bacteria(1.00),p:Bacteroidota(1.00),c:Bacteroidia(1.00),o:Cytophagales(1.00),f:Microscillaceae(1.00),g:uncultured(0.76)	Bacteria	Bacteroidota	Bacteroidia	Cytophagales	Microscillaceae	_
OTU219	GTTTGCTCCCCACGCTTTCGCTCCTCAGCGTCAGTACCGGCCCAGATCACCGCCTTCGCCACCGGTGTTCCTCCTGATATCTGCGCATTTCACCGCTACACCAGGAATTCCGTGATCCCCTACCGGACTCAAGCCATACCAGTATCGAGTGGCGACCCCAGGTTGAGCCTGAGGATTTCACACCCGACTTAGCAAGCCGCCTACGAGCTCTTTAC	d:Bacteria(1.00),p:Actinobacteriota(1.00),c:Acidimicrobiia(1.00),o:Microtrichales(0.12),f:uncultured(0.12),g:uncultured bacterium(0.12)	Bacteria	Actinobacteriota	Acidimicrobiia	_	_	_
OTU220	GTTTGCTCCCCACGCTTTCGTGCCTCAGCGTCAGTTTTTGTCCAGCAAGGCGCCTTCGCCACTGGTATTCCTCCACATATCTACGCATTTCACCGCTACACGTGGAATTCCCCTTGCCTCTCCAACACTCAAGTCACGCAGTTTCCAAAGCATTCCCAAGGTTGAGCCTTGGACTTTCACTCCAGACTTACGTAACCGCCTACGCACGCTTTACG	d:Bacteria(1.00),p:Firmicutes(1.00),c:Bacilli(1.00),o:Alicyclobacillales(1.00),f:Alicyclobacillaceae(1.00),g:Alicyclobacillus(1.00)	Bacteria	Firmicutes	Bacilli	Alicyclobacillales	Alicyclobacillaceae	Alicyclobacillus
OTU221	GTTTGCTCCCCACGCTCTCGCGCCTCAGCGTCAGTATTTGTCCAGGTAGCCGCCTTCGCCACTGGTGTTCCTTCCGATCTCTACGCATTTCACCGCTACACCGGAAATTCCACTACCCTCTACAATACTCTAGCCTACCAGTATAAGATGCCGTTCCTAGGTTAAGCCCAGGGCTTTCACATCTCACTTAATAAACCGCCTACGCGCCCTTTACG	d:Bacteria(1.00),p:Proteobacteria(1.00),c:Gammaproteobacteria(1.00),o:Diplorickettsiales(1.00),f:Diplorickettsiaceae(1.00),g:uncultured(1.00)	Bacteria	Proteobacteria	Gammaproteobacteria	Diplorickettsiales	Diplorickettsiaceae	_
OTU222	GTTTGCTCCCCACGCTTTCGTGCCTGAGCGTCAGTGTTGGCCCAGGGGGCTGCCTTCGCCATCGGTGTTCCTCCACATCTCTACGCATTTCACTGCTACACGTGGAATTCCACCCCCCTCTGCCACACTCCAGCCCGCCAGTTTCCAATGCCATTCCCAAGTTGAGCTCGGGGCTTTCACATCGGACATAACGAACCGCCTGCGCACGCTTTACG	d:Bacteria(1.00),p:Proteobacteria(1.00),c:Gammaproteobacteria(1.00),o:Burkholderiales(1.00),f:SC-I-84(1.00),g:uncultured bacterium(0.90)	Bacteria	Proteobacteria	Gammaproteobacteria	Burkholderiales	SC-I-84	_
OTU223	GTTCGCTCCCCTGGCTTTCGCGCCTCAGCGTCAGGAACGGCCCAAGAAGCCGCCTTCGCCACCGGTGTTCCGACTGGTATCTACGCATTTCACCGCTACACCAGCCATTCCACTTCTCTCTACCGCCCTCAAGAAGACCAGTATGAGAGGCACTACTGAGGTTAAGCCTCAGCCTTTCACCTCTCACTTAATCTCCCGCCTACGCGCGCTTTACG	d:Bacteria(1.00),p:Armatimonadota(1.00),c:Chthonomonadetes(1.00),o:Chthonomonadales(1.00),f:uncultured bacterium(1.00)	Bacteria	Armatimonadota	Chthonomonadetes	Chthonomonadales	_	_
OTU224	GTTTGCTCCCCGCGCTTTCGTGCCTGAGCGTCAGGCGTGGGCCAGGACGCTGCCTTCGCCGTTGGTGTTCTTCCGGATCTCTACGCATTTCACCGCTCCACCCGGAATTCCGCGTCCCTCTCCCAGCCTCCAAGCCCGCCAGTCTTCACGGCCCTCTCCCAGTTGAGCCAGGAGCTTTCACCGCAAACTTGACGCGCCGCCTGCGCACCCTTTAC	d:Bacteria(1.00),p:Chloroflexi(0.60),c:Ktedonobacteria(0.47),o:Ktedonobacterales(0.47),f:JG30-KF-AS9(0.42),g:uncultured bacterium(0.34)	Bacteria	_	_	_	_	_
OTU225	GTTTGCTCCCCACGCTTTCGCACCTCAGCGTCAGTATTGGCCCAGGTCGCCGCCTTCGCCACTGGTGTTCCTCCCGATATCTACGAATTTCACCTCTACACCGGGAATTCCGCGACCCTCTTCCATACTCAAGCGCGCCAGTTTCGTATGCACTTCCTGGGTTGAGCCCAGGGCTTTCACATCCGACTTAACGCGCCGCCTACGTGCGCTTTACG	d:Bacteria(1.00),p:Myxococcota(1.00),c:Polyangia(1.00),o:Haliangiales(1.00),f:Haliangiaceae(1.00),g:Haliangium(1.00)	Bacteria	Myxococcota	Polyangia	Haliangiales	Haliangiaceae	Haliangium
OTU226	GTTTGCTCCCCACGCTTTCGCGCCTCAGCGTCAGTATCGGTCCAGAGAGCCGCCTTCGCCACCGGTGTTCTTCCCAATATCTACGAATTTCACCTCTACACTGGGAATTCCACTCTCCTCTCCCGATCTCTAGCCATCCAGTCCCAAATGCTATTCCTAGGTTGAGCCCAGGGCTTTCACATCTGACTTCAATGGCCGCCTGCGCGCCCTTTACG	d:Bacteria(1.00),p:Proteobacteria(1.00),c:Alphaproteobacteria(1.00),o:Elsterales(0.97),f:URHD0088(0.61),g:uncultured Rhodospirillaceae bacterium(0.60)	Bacteria	Proteobacteria	Alphaproteobacteria	Elsterales	_	_
OTU227	GTTTGCTCCCCTGGCTTTCGCGCCTCAGCGTCAGTAGAGGTCCAGCAGGTCGCTTTCGCCACCGGCGTTCCTTCCGATATCAACGCATTTCACCGCTCCACCGGAAGTTCCACCTGCCCCTACCTCCCTCGAGTTTCCCCGTATCTAGGGCCCTTTTCCGGTTGAGCCGAAAGCTTTCACCCCGGACGTGGGAAACCGCCTACGCGCCCTTTAAG	d:Bacteria(1.00),p:Planctomycetota(1.00),c:Planctomycetes(1.00),o:Gemmatales(1.00),f:Gemmataceae(1.00),g:uncultured(1.00)	Bacteria	Planctomycetota	Planctomycetes	Gemmatales	Gemmataceae	_
OTU228	GTTCGCTCCCCTGGCTTTCGCACCTCAGCGTCAGTAAACACCCAGGACGCGGCCTTCGCCTTCGGTATTCCTCCGGATCTCTACGCATTTCACCGCTCCACCCGGAATTCTACGTCCCTCTGTGTCCCTCCAGCCCAGCCGTTTATCGTAGCCTCCCGTCGTTAAGCAACGAGCTGTCACACGATACGCACTGCGCCGCCTACGTGCCCTTTACG	d:Bacteria(1.00),p:Chloroflexi(0.81),c:Ktedonobacteria(0.78),o:Ktedonobacterales(0.78),f:Ktedonobacteraceae(0.77),g:1921-3(0.51)	Bacteria	Chloroflexi	Ktedonobacteria	Ktedonobacterales	Ktedonobacteraceae	_
OTU229	GTTTGCTCCCCTGGCTTTCGCACCTCAGCGTCAGAAACCAGCCAGTGCATCGCTTTCGCCGCCGGAGTTCCTTCCGATATCAACGCATTTCACCGCTCCACCGGAAATTCCATGCACCCCTCTGGTCCTCAAGCAAAGCAGTATCGGCCGCAGTTCCTCGGTTAGGCCGAGGGATTTCACAACCGACTTACTCCGCCGCCTACGTGCGCTTTATG	d:Bacteria(1.00),p:Planctomycetota(1.00),c:BD7-11(1.00),o:uncultured bacterium(1.00)	Bacteria	Planctomycetota	BD7-11	_	_	_
OTU230	GTTCGCTCCCCACGCTTTCGCTCCTCAGCGTCAGTACAGGCCCAGAGAACCGCCTTCGCCACCGGTGTTCCTCCTGATATCTGCGCATTTCACCGCTACACCAGGAATTCCGTTCTCCCCTGCCTGCCTCCAGCCAGCCCGTATCCACTGCAGGCCCGGGGTTGAGCCCCGGGGTTTCACAGCGGACGCGACAGGCCGCCTACGAGCTCTTTACG	d:Bacteria(1.00),p:Actinobacteriota(1.00),c:Actinobacteria(1.00),o:Frankiales(1.00),f:Acidothermaceae(0.99),g:Acidothermus(0.99)	Bacteria	Actinobacteriota	Actinobacteria	Frankiales	Acidothermaceae	Acidothermus
OTU231	GTTTGCTCCCCACGCTCTCGCGTATCAGCGTCAGTTACGACCCAGGTGGCCGCCTTCGCCTCCGGTGTTCCTCCTAGTATCTACGAATTTCACTTCTACACTAGGAATTCCGCCACCCTCTTTCGCACTCCAGTGAAGTAGTTTCCCATGCCCTTCCTCAGTTAAGCCGAGGGATTTCACACAGGACACACTCCACCGCCTACACGCGCTTTACG	d:Bacteria(1.00),p:Myxococcota(1.00),c:bacteriap25(1.00),o:uncultured bacterium(1.00)	Bacteria	Myxococcota	bacteriap25	_	_	_
OTU232	GTTTGCTCCCCTGGCTTTCGCGCCTCAGCGTCAGTAGGGACCCAGCGGACCGCTTTCGCCACCGGCGTTCCTTCCGATATCAACGCATTTCACCGCTCCACCGGAAGTTCCGTCCGCCCCTATCCCCCTCGAGCTGTGCAGTATCGGAGGCACGCTTCCGGTTGGGCCGAAAGATTTCACCCCCGACTTACGCAGCCGCCTACGCGCCCTTTAAG	d:Bacteria(1.00),p:Planctomycetota(1.00),c:Planctomycetes(1.00),o:Gemmatales(1.00),f:Gemmataceae(1.00),g:uncultured(1.00)	Bacteria	Planctomycetota	Planctomycetes	Gemmatales	Gemmataceae	_
OTU233	GTTTGCTCCCCACGCTTTCGCGCCTCAGCGTCAGTCTCGGTCCAGAGAGCCGCCTTCGCCACCGGTGTTCTTCCCAATATCTACGAATTTCACCTCTACACTGGGAATTCCACTCTCCTCTCCCGAACTCCAGCGCCCCAGTCCCAAGCGCAATTCCCAGGTTGAGCCCGGGGCTTTCACGCCTGACTTGGAGCGCCGCCTACGCGCCCTTTACG	d:Bacteria(1.00),p:Proteobacteria(1.00),c:Alphaproteobacteria(1.00),o:Elsterales(1.00),f:uncultured(1.00),g:uncultured forest soil bacterium(0.37)	Bacteria	Proteobacteria	Alphaproteobacteria	Elsterales	_	_
OTU234	GTTCGCTCCCCACGCTTTCGTGCCTCAGTGTCAGTAACAGTCCAGGAAGTCGCCTTCGCCACTGATGTTCCTTCCGATATCTACGCATTTCACCGCTACACCGGAAATTCCACTTCCCTCTCCTGTACTCTAGTCCCTCAGTCTCAAACGCAATTCCTAGGTTAAGCCTAGGGATTTCACATCTGACTTAAAGAACCACCTACGCACCCTTTACG	d:Bacteria(1.00),p:Proteobacteria(1.00),c:Gammaproteobacteria(1.00),o:Gammaproteobacteria Incertae Sedis(1.00),f:Unknown Family(1.00),g:Candidatus Berkiella(1.00)	Bacteria	Proteobacteria	Gammaproteobacteria	_	_	_
OTU235	GTTCGCTCCCCACGCCTTCGCGTATCAGTGTCAGGACCGGCCCAGCAGGCCGCCTTCGCCACGGGTGTTCCTCCCGATCTCTACGCATTTCACCACTACACCGGGAATTCCACCTGCCTCTACCGTCCTCCAGCTGCCCAGTTTCCAACGACCTCGCCCAGTTGAGCCGGGCGATTTCACATCAGACTTGGGCTGCCACCTACACGCGCTTTACA	d:Bacteria(1.00),p:Chloroflexi(0.91),c:Ktedonobacteria(0.31),o:C0119(0.31),f:uncultured bacterium(0.22)	Bacteria	Chloroflexi	_	_	_	_
OTU236	GTTTGCTACCCACGCTTTCGTGTCTCAGCGTCAGTGATGGTCCAGTAAGCTGTCTACACCACAGGTGTTCCTCCTGATATCTACGCATTTCACCGCTACACCAGGAATTCCGCTTACCTCTCCCATACTCAAGCCCACCAGTTTTCAACGCACCCTCCCGGTTAAGCCGGGAGATTTCACGTCGAACTTAGTGAACCGCCTACACACCCTTTACG	d:Bacteria(1.00),p:Acidobacteriota(1.00),c:Acidobacteriae(1.00),o:Bryobacterales(1.00),f:Bryobacteraceae(1.00),g:Bryobacter(1.00)	Bacteria	Acidobacteriota	Acidobacteriae	Bryobacterales	Bryobacteraceae	Bryobacter
OTU237	GTTCGCTCCCCATGCTGTCGTGTATCAGCGTCAGTTGCGAGCCAGGGCGCCGCCTTCGCCTCTGGGGTTCCTCCGGATCTCTACGCATTTCACCACTACACCCGGAATTCCACGCCCCTCTCTCGCACTCCAGAGTGTCAGTCTGGCATAACCTAGCGAAGTTAAGCTCCGCCCTTTCATACACCACTTGACACCCCGCCTGCACACCCTTTACG	d:Bacteria(1.00),p:Chloroflexi(1.00),c:Anaerolineae(1.00),o:SBR1031(1.00),f:uncultured bacterium(1.00)	Bacteria	Chloroflexi	Anaerolineae	SBR1031	_	_
OTU238	GTTCGCTCCCCTGGCTTTCGCACACGAGCGTCAGGAGCTTGCCAGGACGCTGCCTTCGCCTTTGGTGTTCTTCCAGATCTCTACGCATTTCACCGCTCCACCTGGAATTCCGCGTCCCTCTCAAGCCCTCAAGTCGGCCAGTTTTTCCAGGCCTGCGGCAGTTGAGCCACCACCTGTCACTGGAAACTTGACCGACCGCCTGCGTGCCCTTTACG	d:Bacteria(1.00),p:Chloroflexi(1.00),c:Ktedonobacteria(1.00),o:Ktedonobacterales(1.00),f:Ktedonobacteraceae(1.00),g:uncultured(1.00)	Bacteria	Chloroflexi	Ktedonobacteria	Ktedonobacterales	Ktedonobacteraceae	_
OTU239	GTTTGCTCCCCACGCTTTCGCACCTCAGCGTCAGTGTCTGCCCAGATCGCCGCCTTCGCCACTGGTGTTCCTCCCGATATCTACGAATTTCACCTCTACACCGGGAATTCCGCGATCCTCTTCAGCACTCAAGCTCCGCAGTTTCGGATGCACGTCCTCGGTTGAGCCGAGGGATTTCACATCCGACTTGCGAAGCCGCCTACGTGCGCTTTACG	d:Bacteria(1.00),p:Myxococcota(0.99),c:Polyangia(0.99),o:Haliangiales(0.99),f:Haliangiaceae(0.99),g:Haliangium(0.99)	Bacteria	Myxococcota	Polyangia	Haliangiales	Haliangiaceae	Haliangium
OTU240	GTTTGCTCCCCACGCTTTCGTGCCTCAGTGTCAGTGCTGGTCCAGAGAGCCGCCTTCGCAACTGATGTTCCTCCCGATCTCTACGCATTTCACTGCTACACCGGGAATTCCACTCTCCTCTACCGCACTCTAGCCCGCCAGTATCCATCGCCATTCCCAGGTTGAGCCCGGGGCTTTCACGACAGACTTAACGAACCACCTACGCACGCTTTACG	d:Bacteria(1.00),p:Proteobacteria(1.00),c:Gammaproteobacteria(1.00),o:Xanthomonadales(1.00),f:Xanthomonadaceae(1.00),g:Arenimonas(1.00)	Bacteria	Proteobacteria	Gammaproteobacteria	Xanthomonadales	Xanthomonadaceae	Arenimonas
OTU241	GTTCGCTCCCCTGGCTTTCGCGCCTCAGCGTCAGTTGCCTCCCAGGACACTGCCTGCGCCAGCGGTATTCCTCCGGATCTCTACGCATTTCACCACTCCACCCGGAATTCTATGTCCCTCTAAGGCCCTCGAGCCCGACCGTCTGCACGGCACTCTCCTGGTTAAGCCAGGAGCTGGCACCGCACACGCGCCGAGCCGCCTACGCGCCCTTTACG	d:Bacteria(1.00),p:Chloroflexi(0.95),c:Ktedonobacteria(0.90),o:Ktedonobacterales(0.90),f:Ktedonobacteraceae(0.89),g:1921-2(0.69)	Bacteria	Chloroflexi	Ktedonobacteria	Ktedonobacterales	Ktedonobacteraceae	_
OTU242	GTTTGCTCCCCACGCTTTCGCACCTGAGCGTCAGTACCGGGCCAGTGAGCCGCCTTCGCCACTGGTGTTCTTCCGAATATCTACGAATTCCACCTCTACACTCGGAGTTCCACTCACCTCTCCCGGACTCGAAGATCGCCAGTATCAAAGGCAGTTCCGAGGTTGAGCCTCGGCATTTCACCCCTGACTTAACGATCCGCCTGCGTGCGCTTTAC	d:Bacteria(1.00),p:Proteobacteria(1.00),c:Alphaproteobacteria(1.00),o:Rhizobiales(1.00),f:Rhizobiales Incertae Sedis(1.00),g:Bauldia(1.00)	Bacteria	Proteobacteria	Alphaproteobacteria	Rhizobiales	_	Bauldia
OTU243	GTTTGCTCCCCACGCTTTCGTGCCTCAATGTCAGTAGTGGACCAAGGAGCTGCCTTCGCCATTGGTGTTCCTCCCGAGATCTGCGCATTTTACCGCTACTCCGGGAATTCCACTCCTCTCTTCCACACTCTAGATTGCCAGTTTCCACTGCTGATCTCCGATTAGGTCAGAGAATTTAACAACAGACTTAACAAACCATCTACGCACCCTTTACG	d:Bacteria(1.00),p:Dependentiae(0.99),c:Babeliae(0.99),o:Babeliales(0.99),f:Vermiphilaceae(0.93),g:uncultured bacterium(0.94)	Bacteria	Dependentiae	Babeliae	Babeliales	Vermiphilaceae	_
OTU244	GTTCGCTCCCCACGCCTTCGCGCATCAGCGTCAGCACCGGCCCAGTGGGCCGCCTTCGCCACGGGTGTTCTTCCTGATCTCTACGCATTTCACCACTCCACCAGGAGTTCCACCCACCTCTACCGGCCTCAAGCTCCCCGGTTCACGACGACCCTCCCGGGTTGAGCCCGGGGCTTTCACGTCGTGCCTAAAAAGCCGCCTGCGCGCGCTTTACG	d:Bacteria(1.00),p:Chloroflexi(1.00),c:Chloroflexia(1.00),o:Thermomicrobiales(1.00),f:JG30-KF-CM45(1.00),g:uncultured Sphaerobacter sp.(0.10)	Bacteria	Chloroflexi	Chloroflexia	Thermomicrobiales	JG30-KF-CM45	_
OTU245	GTTCGCTCCCCCAGCTTTCGTGCCTCAGCGTCAGGTAACGGCCAGGGCGCTGCCTACGCCGTCGGTGTTCCTCCGGATCTCTACGCATTTCACCGCTCCACCCGGAATTCCACGCCCCTCTCCGTCCCTCAAGCCCCGCCGTCTGGAAAGCCCCCTCCCGGGTAAGCCGAGAGATTTCACCCTCCACGCGCGAGGCCGCCTACGCACCCTTTACG	d:Bacteria(1.00),p:Chloroflexi(1.00),c:Ktedonobacteria(1.00),o:Ktedonobacterales(1.00),f:JG30-KF-AS9(1.00),g:Chloroflexi bacterium Ellin7237(1.00)	Bacteria	Chloroflexi	Ktedonobacteria	Ktedonobacterales	_	_
OTU246	GTTCGCTCCCCTGGCTTTCGCGCCTGAGCGTCAGTTACCAGCCAGGACACTGCCTTCGCCTTTGGTATTCCTCCGGATATCTACGCATTTCACCACTCCACCCGGAATTCTATGTCCCTCTCTGGTCCTCAAGTCTGCCCGTTTTTGGAAACCTTGCCCGGTTAAGCCAGGCACTGTCACTCCAAACGTAACAAACCGCCTGCGCGCCCTTTACG	d:Bacteria(1.00),p:Chloroflexi(1.00),c:Ktedonobacteria(1.00),o:Ktedonobacterales(1.00),f:Ktedonobacteraceae(1.00),g:uncultured(1.00)	Bacteria	Chloroflexi	Ktedonobacteria	Ktedonobacterales	Ktedonobacteraceae	_
OTU247	GTTTGCTCCCCACGCTTTCGCGCCTCAGCGTCAGTATCGGGCCAGTGAGTCGCCTTCGCCACTGGTGTTCCGCCGAATATCTACGAATTTCACCTCTACACTCGGCATTCCACTCACCTCTCCCGAACTCAAGACAGCCAGTATCAAAGGCAATTCCAAGGTTGAGCCCTGGGCTTTCACCTCTGACTAAACTGTCCGCCTACGCGCCCTTTACG	d:Bacteria(1.00),p:Proteobacteria(1.00),c:Alphaproteobacteria(1.00),o:Caulobacterales(1.00),f:Caulobacteraceae(1.00),g:Phenylobacterium(1.00)	Bacteria	Proteobacteria	Alphaproteobacteria	Caulobacterales	Caulobacteraceae	Phenylobacterium
OTU248	GTTTGCTACCCACGCTTTCGCGTCTCAGTGTCAGAAACGGCCCAGAAGGCCGCCTTCGCCACAGGTATTCCTCCAAATATCTACGAATTTCACCTCTACACTTGGAATTCCACCTTCCTCTACCGTTCTCCAGTCTACCAGTTTCGACTGCACTTCCCCGGTTGAGCCGAGGGCTTTCACAACCGACTTGGTAAACCACCTACACGCGCTTTACG	d:Bacteria(1.00),p:Bdellovibrionota(1.00),c:Oligoflexia(1.00),o:0319-6G20(1.00),f:uncultured bacterium(0.81)	Bacteria	Bdellovibrionota	Oligoflexia	0319-6G20	_	_
OTU249	GTTTGCTCCCCTAGCTTTCGTCCCTCAGCGTCAGGTCCTTGCCAGAAAGCTGCCTTCGCCATCGGTGTTCCTCCGGATCTCTACGCATTTCACCACTCCACCCGGAATTCCGCTTTCCTCTCAAGGCCTCAAGTCAGTCCGTATTCAAAGGCCTTTGTCGGTTGAGCCGACAACTGTCACTTCAAACGTAGCTGACCGCCTACAGACCCTTTACG	d:Bacteria(1.00),p:Chloroflexi(0.94),c:Ktedonobacteria(0.91),o:Ktedonobacterales(0.91),f:Ktedonobacteraceae(0.91),g:uncultured(0.84)	Bacteria	Chloroflexi	Ktedonobacteria	Ktedonobacterales	Ktedonobacteraceae	_
OTU250	GTTTGCTCCCCACGCCTTCGCGCCTCAGTGTCAGTTTAGAACCAGGTCGTTGCCTTCGCCATTGGTGTTCCTTCCGATATCTACGCATTTCACCGCTACACCGGAAATTCCACGACCCTCTTTCTCACTCAAGCTGCCTGGTATTAGATGCCCTTCCCCGGTTGAGCCGGGGGCTTTCACATCTAACCTAGACAACCACCTACACGCCCTTTACG	d:Bacteria(1.00),p:Proteobacteria(0.67),c:Gammaproteobacteria(0.66),o:EC3(0.05),f:uncultured bacterium(0.18)	Bacteria	Proteobacteria	Gammaproteobacteria	_	_	_
OTU251	GTTTGCTCCCCTAGCTTTCGCGCCTCAGCGTCAGTCGCAGGCCAGGACGCCGCCTTCGCCACTGGTGTTCCTCCGGGTCTCTACGCATTTCACCGCTACTCCCGGAGTTCCACGTCCCTCTCCTGCACTCTCGATTCCTGCCGTTACAGATGACCCTCCCCAGTTGAGCCGGGGGCTTTCACACCTGTCGTACAGAACCGCCTACGCGCTCTTTA	d:Bacteria(1.00),p:Chloroflexi(1.00),c:Ktedonobacteria(1.00),o:B12-WMSP1(1.00),f:uncultured bacterium(0.79)	Bacteria	Chloroflexi	Ktedonobacteria	B12-WMSP1	_	_
OTU252	GTTTGCTCCCCACGCTTTCGCGCCTCAGCGTCAGTACCGGTCCAGGGGGCCGCCTTCGCCACCGGTGTTCCTCCCAATATCTACGCATTTCACCGCTACACTGGGAATTCCACCCCCCTCTCCCGGACTCGAGCCCTGCAGTTTCTTCCGCACGTCCTCAGTTGAGCCGAGGGATTTCACGGAAGACACGCAAGGCCGCCTACGCGCCCTTTACG	d:Bacteria(1.00),p:Acidobacteriota(1.00),c:Holophagae(1.00),o:Subgroup 7(1.00),f:uncultured bacterium(0.89)	Bacteria	Acidobacteriota	Holophagae	_	_	_
OTU253	GTTTGCTCCCCACGCTTTCGCGCCTCAGCGTCAGTAAAGGACCAGGTCGCCGCCTTCGCCACCGGTGTTCTTCCCAATATCTACGAATTTCACCTCTACACTGGGAATTCCACGACCCTCTTCCTCACTCAAGTCCGGATGTATTGAGCGCAGCCCCCAGGTTAAGCCCGGGAATTTCACGCCCAACTGTCCAAACCGCCTACGCGCCCTTTACG	d:Bacteria(1.00),p:Proteobacteria(1.00),c:Alphaproteobacteria(1.00),o:Acetobacterales(1.00),f:Acetobacteraceae(1.00),g:Acidisphaera sp.(0.47)	Bacteria	Proteobacteria	Alphaproteobacteria	Acetobacterales	Acetobacteraceae	_
OTU254	GTTTGCTCCCCTTGCTTTCGTGCCTCAGCGTCAGGAGGAGGTTGGAAAACCGCTTTCGCCACAGGTGTTCTTCCACATATCTACGCATTTCACCGCTACACGTGGAATTCCGTTTTCCCCACCATTCCTCTAGAAACGCAGTTTCAGTTGCAGCTCCGAGGTTGAGCCCCGGAATTTCACAACTGACTTACATCCCCGCCTACGCACCCTTTACG	d:Bacteria(1.00),p:Verrucomicrobiota(0.99),c:Chlamydiae(0.99),o:Chlamydiales(0.99),f:Simkaniaceae(0.27),g:Ga0074140(0.14)	Bacteria	Verrucomicrobiota	Chlamydiae	Chlamydiales	_	_
OTU255	GTTTGCTCCCCTAGCTTTCGCGCCTCAGCGTCAGTTGTGGTCCAGTGCGCCGCTTTCGCCACAGGTGTTCCTCCCGATATCTACGCATTTCACCGCTACACCGGGAATTCCACGCACCCCTCCCACACTCCAGCACGGCAGTTTCGCCAGCAAGCCCCGAGTTGAGCCCGGGGATTTCACTGGTGACTTACCGCACCGCCTACGCGCCCTTTACG	d:Bacteria(1.00),p:Acidobacteriota(1.00),c:Acidobacteriae(1.00),o:Acidobacteriales(1.00),f:uncultured(1.00),g:uncultured bacterium(0.85)	Bacteria	Acidobacteriota	Acidobacteriae	Acidobacteriales	_	_
OTU256	GTTCGCTCCCCTGGCTTTCGTGTCTCAGCGTCAGCACGCCCCCAGCTACCTGTTTTCACCATTGGCGTTCCAAATGATATCTACGCATTTCACCGCTCCACCATTTGTTCCGGTAGCCCCTAGGCGGCTCAAGACTCCCAGTATGCCCAGCCGTTCCACGGGTAAGCCGTGGGATTTCACAAGGCACTTAGAAGTCCGCCTACACACGCTTTAAG	d:Bacteria(1.00),p:Planctomycetota(1.00),c:Phycisphaerae(1.00),o:Tepidisphaerales(1.00),f:WD2101 soil group(1.00),g:uncultured bacterium(0.97)	Bacteria	Planctomycetota	Phycisphaerae	Tepidisphaerales	_	_
OTU257	GTTCGCTCCCCTGGCTTTCGCACCTGAGCGTCAGGTACTCCCCAGGACACTGCCTTCGCCTTTGGTGTTCCTCCGGATATCTACGCATTTCACCACTCCACCCGGAATTCCGTGTCCCTCTGAAGCCCTCAAGTCTGCCAGTTTCCCAGACACTTTTTCGGTTGAGCCGAAAACTGTCACCTGGAACTTAACAGACCGCCTGCGTGCGCTTTACG	d:Bacteria(1.00),p:Chloroflexi(1.00),c:Ktedonobacteria(1.00),o:Ktedonobacterales(1.00),f:Ktedonobacteraceae(1.00),g:Ktedonobacter(0.23)	Bacteria	Chloroflexi	Ktedonobacteria	Ktedonobacterales	Ktedonobacteraceae	_
OTU258	GTTCGCTCCCCTGGCTTTCGCGCCTCAGCGTCAGGAAAAGGCCCAAGAAGCCGCCTTCGCCACCGGTGTTCCGACTGATATCTACGCATTTCACCGCTACACCAGCCATTCCACTTCTCTCTGCCTCCCTCAAGACCAGCAGTATGAGAAGCACTGGTAAGGTTGAGCCTCACCCTTTCACTTCTCACTTACTGACCCGCCTACGCGCGCTTTAC	d:Bacteria(1.00),p:Armatimonadota(1.00),c:Chthonomonadetes(1.00),o:Chthonomonadales(1.00),f:uncultured prokaryote(0.22)	Bacteria	Armatimonadota	Chthonomonadetes	Chthonomonadales	_	_
OTU259	GTTCGCTACACAATGCCTTCGTCCCTCAACGTCAGTTTTTACATAGAGGCTTGCTTTCGCCTTTATCAGTCCTGAAAGTATCAAAAAATTTTATCTCTCCACCTTCAATACTTCATTTTCCTCTTATATAAAACTCTAGCTAATCTGTATCAATCCCTCTCAGGGTGCTAGATAAGCCGTCTAGGTACCCTTTAAACCTAATAAAGATGAATAAC	d:Bacteria(1.00),p:Proteobacteria(1.00),c:Alphaproteobacteria(1.00),o:Rickettsiales(1.00),f:Mitochondria(1.00),g:Aspergillago clavatoflava(0.12)	Bacteria	Proteobacteria	Alphaproteobacteria	Rickettsiales	Mitochondria	_
OTU260	GTTTGCTCCCCTGGCTTTCGTGCCTGAGCGTCAGGAACTGTCCAGAGACCCGCCTTCGCCACCGGTGTTCTGGTCGATCTCTACGCATTTCACCGCTACACCGACCATTCCAGTCTCCTCTCCAGTCCTCTAGCCTGCCAGTTTCCAATGACCCATCACAGTTAGGCTGTGAGATTTCACACCGGACTTAACAGACCGCCTGCGCACCCTTTACG	d:Bacteria(1.00),p:Verrucomicrobiota(1.00),c:Verrucomicrobiae(1.00),o:S-BQ2-57 soil group(1.00),f:uncultured bacterium(0.90)	Bacteria	Verrucomicrobiota	Verrucomicrobiae	_	_	_
OTU261	TTTTGCTCCCCACGCTTTCATGCCTCAATGTCAGTAGTAGAATAGTCAACTGCCTTCGCCATATTGGTGTTCTTCCATATATCTACGCATTTTACCGCTCCACATAGAGTTCCGTTGACCTCTCCTACACTCAAGTCTAACAGTATTATTAACTTCCACAGGGTTAAGCCCTGATTTCCCACCAATAACTTATTAAACCATCTACGCATCCTTTA	d:Bacteria(1.00),p:Firmicutes(0.86),c:Bacilli(0.72),o:Entomoplasmatales(0.48),f:Candidatus Spiroplasma(0.05),g:uncultured Mollicutes bacterium(0.36)	Bacteria	Firmicutes	Bacilli	_	_	_
OTU262	GTTTGCTCCCCTTGCTCTCGCGCCTCAGCGTCAGGATTCAGCTAGAGAACCGCTTTCGCCACAGGTGTTCTTCCACATATCTACGCATTTCACCGCTACACGTGGAATTCCGTTCTCTCCGCCTATCCTCAAGATCTATAGTTTCAAATGCAGCTCCGAAGTTGAGCCTCGGAATTTCACATCTGACTTACACACCCGCCTACGCGCCCTTTACG	d:Bacteria(1.00),p:Verrucomicrobiota(1.00),c:Chlamydiae(1.00),o:Chlamydiales(1.00),f:Simkaniaceae(1.00),g:uncultured(0.98)	Bacteria	Verrucomicrobiota	Chlamydiae	Chlamydiales	Simkaniaceae	_
OTU263	TTTTGCTCCCCACGCTTTCGTCCTAGCAGTGTCAGGTGGCACCCAGAAACCTGCCTTCGCTATTGGTGTTCCTAACGATATCAACGGATATTACCCCTACACCGTTAGTTCCAGTTTCCTCTTTGCCCCTCTAGTTCTGAAGTTTCAAAGGACAGTCACAAAGTTGAGCTTTGTGATTTCACCTCTGACTTTCAAAACCACCGATCGGTACGCTT	d:Bacteria(1.00),p:Patescibacteria(1.00),c:Parcubacteria(1.00),o:uncultured bacterium(0.99)	Bacteria	Patescibacteria	Parcubacteria	_	_	_
OTU264	GTTCGCTCCCCACGCTTTCGCGCCTCAGCGTCAGTATGATGCCAGGTGACTGCCTTCGCCATTGACGTTCCTTCCGATCTCTACGCATTTCACCGCTACACCGGAAATTCCATCACCCTCTCATCTACTCCAGTCGAGTCGTTTGCGATGCACTTCCCAGGTTAAGCCCGGGGCTTTCACATCACACTCACTCAACCGCCTACGCGCCCTTTACG	d:Bacteria(1.00),p:Proteobacteria(1.00),c:Gammaproteobacteria(1.00),o:Diplorickettsiales(1.00),f:Diplorickettsiaceae(1.00),g:Aquicella(1.00)	Bacteria	Proteobacteria	Gammaproteobacteria	Diplorickettsiales	Diplorickettsiaceae	Aquicella
OTU265	GTTCGCTCCCCTGGCTTTCGCGCCTGAGCGTCAGATGCCTCCCAGGACACTGCCTTCGCCTTAGGTGTTCCTCCAGATCTCTACGCATTTCACCGCTCCACCTGGAATTCCATGTCCCTCTGAGGCCCTCAAGTCCCCCAGTTTTCGCACGCCTCTCCCAGGTAAGCCGGGAGCTGTCAGTGCGAACTTGGACGACCGCCTGCGCGCGCTTTACG	d:Bacteria(1.00),p:Chloroflexi(0.97),c:Ktedonobacteria(0.97),o:Ktedonobacterales(0.97),f:Ktedonobacteraceae(0.97),g:Thermosporothrix(0.60)	Bacteria	Chloroflexi	Ktedonobacteria	Ktedonobacterales	Ktedonobacteraceae	_
OTU266	GTTTGCTACCCACGCTTTCGCACTAGAGCGTCAGTTATGGCCCAGAGATCTGCCTTCGCCATTGGTGTTCCTCCTAATATCTGCGCATTCCACCGCTACACTAGGAATTCCAATCTCCTCTACCAAACTCAAGACTACCAGTTCGAGATGCAGGCTGCGGGTTGAGCCCACAGATTTCACACCTCGCTTAATAGTCCGCCTTCGTGCTCTTTACG	d:Bacteria(1.00),p:Actinobacteriota(0.81),c:Actinobacteria(0.25),o:Micrococcales(0.24),f:Microbacteriaceae(0.24),g:Microbacterium(0.09)	Bacteria	Actinobacteriota	_	_	_	_
OTU267	GTTTGATCCCCGCACTTTCGTGCCTCAGCGTCAGTTGTTGCCTGGCGGGCTGCCTTCGCTATCGGTGTTCTTGACGATATCTAAGCATTTCACCGCTACACCGTCAATTCCGCCCGCCTCGTCAACACTCAAGCCCCGCAGTATCAACGGCACCTCGACAGTTGAGCTGCCGTATTTCACCGCTGACTTACAGGGCCGCCTACGCACCCTTTAAA	d:Bacteria(1.00),p:Bacteroidota(1.00),c:Bacteroidia(1.00),o:Cytophagales(1.00),f:Microscillaceae(1.00),g:uncultured(1.00)	Bacteria	Bacteroidota	Bacteroidia	Cytophagales	Microscillaceae	_
OTU268	GTTTGCTCCCCACGCTTTCGAACCTGAGCGTCAGTACCGAGCCAGATGGCCGCCTTCGCCACCGGTGTTCTTCCTAATATCTACGAATTTCACCTCTACACTAGGAATTCCGCCATCCTCTCTCGGACTCAAGCGTTCCCGTTTCAAAGGCAATTCTGGAGTTGAGCCCCAGGCTTTCACCTCTGACATGGAACACCGCCTACGTTCGCTTTACG	d:Bacteria(1.00),p:Proteobacteria(1.00),c:Alphaproteobacteria(1.00),o:Rhodospirillales(1.00),f:Rhodospirillaceae(1.00),g:uncultured(1.00)	Bacteria	Proteobacteria	Alphaproteobacteria	Rhodospirillales	Rhodospirillaceae	_
OTU269	GTTCGCTCCCCTAGCTTTCGCGTCTCAGTGTCAGTTGGCAGCCAGAAAGTCGCCTTCGCCACTGGTGTTCCTCCCGATATCTACGCATTTCACTACTACACCGGGAATTCCACTTTCCTCTCTGCCACTCTAGCCACGCAGTATTGGACGCAGTTTCCCGGTTGAGCCGGGAGATTTCACAACCAACTTACGTAACCACCTACACGCGCTTTACA	d:Bacteria(1.00),p:Methylomirabilota(0.34),c:Methylomirabilia(0.34),o:Rokubacteriales(0.34),f:uncultured bacterium(0.43)	Bacteria	_	_	_	_	_
OTU270	GTTTGCTCCCCACGCTTTCGCACCTAAGTGTCAGTATTGGTCCAGATAGCCGCTTTCGCCACTGGTGTTCCTTCCGATATCTACGCATTTCACCGCTACACCGGAAATTCCACTATCCTCTACCATACTCTAGACATCCAGTATCGGAGGCAATTCCCAGGTTAAGCCCAGGGCTTTCACTTCCGACTTAAATATCCACCTACGTGCGCTTTACG	d:Bacteria(1.00),p:Proteobacteria(1.00),c:Gammaproteobacteria(1.00),o:Coxiellales(1.00),f:Coxiellaceae(1.00),g:Coxiella(1.00)	Bacteria	Proteobacteria	Gammaproteobacteria	Coxiellales	Coxiellaceae	Coxiella
OTU271	GTTTGCTCCCCACGCTTTCGCACCTGAGCGTCAGTATTGGTCCAGGAGGTCGCTTTCGCCACTGATGTTCCTTCAGATATCTACGCATTTCACCGCTACACCTGAAATTCCACCTCCCTCTCCCATACTCTAGCAAGACAGTTTCGAATGCAGCTCCCAGGTTAAGCCCGGGGATTTCACACTCGACTTGTCAAGCCGCCTACGCGCGCTTTACG	d:Bacteria(1.00),p:Proteobacteria(1.00),c:Gammaproteobacteria(1.00),o:Steroidobacterales(1.00),f:Steroidobacteraceae(1.00),g:Steroidobacter(1.00)	Bacteria	Proteobacteria	Gammaproteobacteria	Steroidobacterales	Steroidobacteraceae	Steroidobacter
OTU272	GTTCGCTCCCCTGGCTTTCGCGGCTCAGCGTCAGGTGCAGCCCAGCAGGCCGCCTTCGCCTCTGGTGTTCCTCCGGATCTCTACGCATTTCACCACTCCACCCGGAATTCCGCCTGCCTCTACTGCCCTCCAGCCCAACAGTTTCCAATGGCCTCGCCCGGTTGAGCCGGGTGCTTTCACATCAGACTGATTGGGCCGCCTGCTCGCGCTTTACG	d:Bacteria(1.00),p:Chloroflexi(1.00),c:Anaerolineae(1.00),o:SBR1031(1.00),f:uncultured bacterium(0.84)	Bacteria	Chloroflexi	Anaerolineae	SBR1031	_	_
OTU273	GTTCGCTCCCCTGGCTTTCGCCCCTCAGCGTCAGAAACCCGCCAGGACACTGCCTTCGCCTTTGGTATTCCTCCGGATATCTACGCATTTCACCACTACACCCGGAATTCTGTGTCCCTCTCTGGCTCTCAAGTCCCACCGTCTTCGAGGCGCTCTCCCAGGTGAGCCGGGAGCTGTTACCCCAAACTGATCGGACCGCCTACTTGCCCTTTACG	d:Bacteria(1.00),p:Chloroflexi(1.00),c:Ktedonobacteria(0.99),o:Ktedonobacterales(0.99),f:Ktedonobacteraceae(0.99),g:JG30a-KF-32(0.97)	Bacteria	Chloroflexi	Ktedonobacteria	Ktedonobacterales	Ktedonobacteraceae	JG30a-KF-32
OTU274	GTTCGCTCCCCCAGCTTTCGCGTCTCAGCGTCAGGAACAGGCCAGGAAGCCGCCTTCGCCACTGGCGTTCCTCCCGATATCTACGCATTTCACCGCTACACCGGGAATTCCACTTCCCTCTCCTGTCCTCGAGTCCGGTAGTATCCCGCGGCGTCCTCCAGTTGAGCCGGAGGCTTTCACACGGGACTGACCGAACCGCCTACACGCGCTTTACG	d:Bacteria(1.00),p:GAL15(0.88),c:uncultured bacterium(0.77)	Bacteria	GAL15	_	_	_	_
OTU275	GTTTGCTCCCCACACTTTCGTGCCTCAGCGTCAGTTGTTGGCCAGATCGTCGCCTACGCCACTGGTGTTCCTCCCAATATCTACGAATTTCACCTCTACACTGGGAATTCCACGATCCTCTCCACAACTCCAGACCAACAGTATCAAATGCAATTCCAGGGTTAAGCCCTGGGCTTTCACATCTGACTGATTGATCCGCCTACACACCCTTTACG	d:Bacteria(1.00),p:Proteobacteria(0.98),c:Alphaproteobacteria(0.98),o:Rhodospirillales(0.94),f:uncultured(0.94),g:uncultured bacterium(0.95)	Bacteria	Proteobacteria	Alphaproteobacteria	Rhodospirillales	_	_
OTU276	GTTTGCTCCCCACGCTTTCGCGTCTCAGCGTCAGTCACCGTCCAGAAGGCCGCCTTCGCCACCGGTGTTCTTCCAGATATCTACGCATTTCACCGCTACACCTGGAATTCCACCTTCCTCTCCGGGACTCTAGTCTCGCAGTTTCCATCGCACTTCCCGGGGTGAGCCCGGGGCTTTCACAACAGACATACGAGACCGCCTACACGCCCTTTACG	d:Bacteria(1.00),p:SAR324 clade(Marine group B)(0.44),c:uncultured bacterium(0.41)	Bacteria	_	_	_	_	_
OTU277	GTTTGCTCCCCACGCTTTCGCGTCTCAGCGTCAGTAGCCGTCCAGGTGGCCGCCTTCGCCACTGGTGTTCCTCCCGATATCTACGAATTTCACCTCTACACCGGGAATTCCGCCACCCTCTCCGGTACTCAAGTCTCGTAGTTTCGAACGCACTTCCTCGGTTAAGCCGAGGGCTTTCACATCCGACTTGCGAGACCGCCTACACGCGCTTTACG	d:Bacteria(1.00),p:Myxococcota(1.00),c:Myxococcia(1.00),o:Myxococcales(1.00),f:Anaeromyxobacteraceae(1.00),g:Anaeromyxobacter(1.00)	Bacteria	Myxococcota	Myxococcia	Myxococcales	Anaeromyxobacteraceae	Anaeromyxobacter
OTU278	GTTCGCTCCCCTGGCTTTCGCGCCTCAGCGTCAGGTACGGCCCAAGAAGCCGCCTTCGCCACCGGTGTTCCGACTGATATCTACGCATTTCACCGCTACACCAGCCATTCCACTTCTCTCTACCGCCCTCAAGACCGCCAGTATGAGAGGCACTGCTGGAGTTGAGCCCCAGCCTTTCACCTCTCACTTAACAGCCCGCCTACGCGCGCTTTACG	d:Bacteria(1.00),p:Armatimonadota(1.00),c:Chthonomonadetes(1.00),o:Chthonomonadales(1.00),f:uncultured bacterium(1.00)	Bacteria	Armatimonadota	Chthonomonadetes	Chthonomonadales	_	_
OTU279	GTTCGCTACCCTGGCCTTCGTGTTTCAGCGTCAGGCTCTGCCCAGAGTCTTGCTTTCGCTATAAGTGTTCCTCTCGATATCCACGCATTTCACTGCTACACCGAGAATTCCAGACTCCTCTACAGACCTCCAGCATGACAGTATCGGATGCATTTCGAAGGTTGAGCCCCCGGATTTCACATCTGACTTTTCACGCCGCCTACACACCCTTTACG	d:Bacteria(1.00),p:Verrucomicrobiota(1.00),c:Verrucomicrobiae(1.00),o:Verrucomicrobiales(1.00),f:Verrucomicrobiaceae(0.95),g:uncultured(0.93)	Bacteria	Verrucomicrobiota	Verrucomicrobiae	Verrucomicrobiales	Verrucomicrobiaceae	_
OTU280	GTTCGCTCCCCATGCTGTCGTGTCTGAATGTCAGAACCGGGCCAGGACGCCGCCTTCGCCTCAGGGGTTCCTCCGGATCTCTACGCATTTCACCACTACACCCGGAATTCCACGTCCCTCTCCCGTTCTCTAGACCAGCAGTCTGGCATAACCTCGCTTCGTTAAGCGAAGCGATTTCATACACCACTTGCTGACCCATCTGCACACGCTTTACG	d:Bacteria(1.00),p:Chloroflexi(1.00),c:Anaerolineae(1.00),o:SBR1031(1.00),f:uncultured bacterium(0.99)	Bacteria	Chloroflexi	Anaerolineae	SBR1031	_	_
OTU281	GTTTGCTCCCCACGCTTTCGCTCCTCAGCGTCAGTATTGATCCAGAAAGTCGCCTTCGCCACTGGTGTTCCTCCCGATATCTACGCATTTCACTGCTACACCGGGAATTCCACTATCCTCTATCATACTCTAGACACCCAGTATCGACTGCAGTTCCCAGGTTAAGCCCAGGGCTTTCACAATCGACTTAGGCGCCCGCCTACGAGCGCTTTACG	d:Bacteria(1.00),p:Proteobacteria(1.00),c:Gammaproteobacteria(1.00),o:Coxiellales(1.00),f:Coxiellaceae(1.00),g:Coxiella(1.00)	Bacteria	Proteobacteria	Gammaproteobacteria	Coxiellales	Coxiellaceae	Coxiella
OTU282	GTTCGCTCCCCACGCTTTCGCGTCTCAGCGTCAGTACCGTACTAGAGAGCCGCCTTAGCCACGGGTGTTCTTCCTGATATCTGCGCATTTCACCGCTACACCAGGAATTCCACTCTCCTCTTCCGGACTCTAGTTCGGGGGTTTCCATCGGCGTCTCGAGGTTGAGCCTCGAGTTTTCACAACGGACCTACCGAACCGCCTACACGCTCTTTACG	d:Bacteria(1.00),p:Actinobacteriota(1.00),c:Thermoleophilia(1.00),o:Gaiellales(1.00),f:uncultured(1.00),g:uncultured bacterium(0.97)	Bacteria	Actinobacteriota	Thermoleophilia	Gaiellales	_	_
OTU283	GTTTGATCCCCACGCTTTCGTGTTTCAGCGTCAGTACATGGCCAGTGAGCCGCCTTCGCCACCGGTGTTCCTCCAGATATCTACGTATTTCACCACTACACCTGGAATTCCACTCACCTCTCCAATACTCAAGCCAAACAGTATCAGAAGCACTTCCCGGGTTGAGCCCGGGGATTTCACAACTGACTTGTAAGGCCGCCTACACACCCTTTACG	d:Bacteria(1.00),p:Bdellovibrionota(1.00),c:Bdellovibrionia(1.00),o:Bdellovibrionales(1.00),f:Bdellovibrionaceae(1.00),g:Bdellovibrio(1.00)	Bacteria	Bdellovibrionota	Bdellovibrionia	Bdellovibrionales	Bdellovibrionaceae	Bdellovibrio
OTU284	GTTTGCTACCCACGCTTTCGAATCTCAGTGTCAGTTACGAACCAGAAAGCTGCCTTCGCCATCGGTATTCCTCCCAATATCTACGGATTTCACTCCTACACTGGGAATTCCGCTTTCCTCTTTCGTACTCTAGCAACGCAGTATCAAATGCACTTCCCGGGTTAAGCCCAGGGCTTTCACATCTGACTTACGTCACCACCTACATTCCCTTTACG	d:Bacteria(1.00),p:Bdellovibrionota(1.00),c:Bdellovibrionia(1.00),o:Bdellovibrionales(1.00),f:Bdellovibrionaceae(1.00),g:Bdellovibrio(1.00)	Bacteria	Bdellovibrionota	Bdellovibrionia	Bdellovibrionales	Bdellovibrionaceae	Bdellovibrio
OTU285	GTTTGCTCCCCACGCTTTCGCGCTTAAGCGTCAGTTACGGGCCAAAAGGCCGCCTTCGCAACCGGTATTCCTCTCGAGATCTACGCATTTTACCGCTACTCCGAGAATTCTACCTTTCTCTCCCGTACTCTAGCTTTCCAGTTTCACTTGCATTTACTCGGTTAAGCCGAGCCCTTTTACAATTGACTTAAATAGCCGCCGACACGCTCTTTACG	d:Bacteria(1.00),p:Dependentiae(1.00),c:Babeliae(1.00),o:Babeliales(1.00),f:metagenome(0.80)	Bacteria	Dependentiae	Babeliae	Babeliales	_	_
OTU286	GTTTGCTCCCCCAGCTTTCGAGTCTTAGCGTCAGTAAAGGCCCAGGCAGCTGCTTTCGCCATAGGTGTTCCTCCCGATCTCTACGCATTTCACCGCTACACCGGGAATTCCACTGCCCCCTACCCTACTCTAGACGCTCAGTATCCAACGACAGTTCCCAGTTGAGCCGGGAGATTAAACGTCGGACTTAAGCGCCCGCCTACACTCGCTTTACG	d:Bacteria(1.00),p:Elusimicrobiota(1.00),c:Elusimicrobia(1.00),o:Lineage IV(1.00),f:uncultured bacterium(0.66)	Bacteria	Elusimicrobiota	Elusimicrobia	_	_	_
OTU287	TTTCGCTACCCACGCTTTCGTGTTTCAGTGTCAGGAATGGCCCAATGTGCTGCCTTCGCTTTCGGTGTTCCCCATGATATCAACGGATTTCACCCCTACTCCATGAGTTCCACACATCCCTGCCATCCTCTAGTCGCGCCGTTTCAGTCGCGGTTCCGGGGTTAAGCCCCGGGTTTTGACGACTGACTAACGCGACCACCTACACACCCTTTACG	d:Bacteria(1.00),p:Patescibacteria(1.00),c:Parcubacteria(1.00),o:Candidatus Zambryskibacteria(0.71),f:Parcubacteria group bacterium GW2011_GWA2_40_14(0.62)	Bacteria	Patescibacteria	Parcubacteria	_	_	_
OTU288	GTTTGCTCCCCTAGCTTTCGTGCCTCAGTGTCAGGAGTCGTCCAGGGACTCGCCTTCGCCACTGGTGTTCCTCTCGATATCTACGCATTTCACTGCTACACCGAGAATTCCAGTCCCCCCTCCGACCCTCAAGTTGGGTAGTTTCCAATGCCGTTTCGGAGTTGAGCTCCGAGATTTCACATCCGACTTACCCTACCACCTACGCACCCTTTACG	d:Bacteria(1.00),p:Verrucomicrobiota(1.00),c:Verrucomicrobiae(1.00),o:Pedosphaerales(1.00),f:Pedosphaeraceae(1.00),g:ADurb.Bin063-1(0.48)	Bacteria	Verrucomicrobiota	Verrucomicrobiae	Pedosphaerales	Pedosphaeraceae	_
OTU289	GTTTGCTACCCACGCTTTCGCGCCTCAGCGTCAGGAATCGACCAGCTTGCTGCCTTCGCCATGGGTGTTCCTCCTGATATCAACGCATTTCACCGCTACACCAGGAATTCCACAAGCCTCTTCGATCCTCAAGCCCGCCAGTATGTAAAGCAGTTCCTGGGTTGAGCCCTAGGGATTTCACTTCACACTTAACGAGCCGCCTACGCGCCCTTTAC	d:Bacteria(1.00),p:Armatimonadota(1.00),c:Fimbriimonadia(1.00),o:Fimbriimonadales(1.00),f:Fimbriimonadaceae(0.95),g:uncultured bacterium(0.48)	Bacteria	Armatimonadota	Fimbriimonadia	Fimbriimonadales	Fimbriimonadaceae	_
OTU290	GTTTGCTACCCACGCTTTCGTGTTTCAGCGTCAGTGATGGTCCAGAAAGCCGTCTACACCGCAGGTGTTCCTCCTGATATCTACGCATTTCACCGCTACACCAGGAATTCCACTTTCCCATCCCATACTCTAGCTCCCCAGTCTTCGGCGCACCCTCCCGGTTAAGCCGGGAGATTTCACACCAAACTTAGAAAGCCGCCTACACACCCTTTACG	d:Bacteria(1.00),p:Acidobacteriota(1.00),c:Acidobacteriae(1.00),o:Solibacterales(0.98),f:Solibacteraceae(0.98),g:Candidatus Solibacter(0.98)	Bacteria	Acidobacteriota	Acidobacteriae	Solibacterales	Solibacteraceae	_
OTU291	GTTTGCTTCCCACGCCTTCGTCCCTCAGCGTCAGGTCTAGCCCAGGTAATCGCTTACGCCACTGGTGTTCCTCCCGATATCTACGCATTTCACCGCTACACCGGGAATTCCATTACCCTCTGCCGACCTCCAGAACAGCAGTCTGGCGGGCACCGCCGGGGTTGAGCCCCGGGTTTTAACCAACCACTTACCATCCCGCCTACGGACGCTTTACG	d:Bacteria(1.00),p:Acidobacteriota(1.00),c:Blastocatellia(1.00),o:Pyrinomonadales(1.00),f:Pyrinomonadaceae(1.00),g:RB41(1.00)	Bacteria	Acidobacteriota	Blastocatellia	Pyrinomonadales	Pyrinomonadaceae	RB41
OTU292	GTTCGCTCCCCACGCTTTCGCGCTACAGCGTCAGTTGCGAGCCAGAAGACCGCCTTCGCCACTGGTGTTCCTCCCGATATCTACGCATTTCACTACTACACCGGGAATTCCATCTTCCTCTCTCGCACTCGAGCCGACCAGTATTGGAGGCAGTTCCAGGGTTGAGCCCTGGAATTTCACCCCCAACTTAGCCGGCCGCCTTAACGCGCTTTACG	d:Bacteria(1.00),p:Chloroflexi(1.00),c:AD3(1.00),o:uncultured bacterium(0.78)	Bacteria	Chloroflexi	AD3	_	_	_
OTU293	GTTTGCTCCCCACGCTTTCGTGCCTCAACGTCAGAAATGAGCCAAGAAGCTGCCTTCGCCATTGGTGTTCCTCCCGAGATCCACGCATTTTACCGCTACTCCGGGAATTCCACTTCTCTCTCTCACTCTCTAGCTCACCAGTTTTCATCGCAATACTCCAGTTAGGCTAGAGCCTTTAACAACGAACTTAATGAACCGTCTACACACCCTTTACG	d:Bacteria(1.00),p:Dependentiae(1.00),c:Babeliae(1.00),o:Babeliales(1.00),f:Vermiphilaceae(1.00),g:uncultured bacterium(0.97)	Bacteria	Dependentiae	Babeliae	Babeliales	Vermiphilaceae	_
OTU294	GTTCGCTCCCCACGCTCTCGCGCCTCAGCGTCGGCCTCGGCCCAGGGGACCGCCTGCGCCACCGGTGTTCCGCCGGATCTCTACGCATTTCACCACTACACCCGGCATTCCGTCCCCCTCTACCGCGCCCCAGCCATCCCGTCCCGACTCCAAGACGGGGGTGAGCCCCGCCCTTAAAAAGCCGACTGACATGGCCGCCTACGCGCCCTTTACGC	d:Bacteria(1.00),p:Chloroflexi(0.94),c:SHA-26(0.93),o:uncultured bacterium(0.93)	Bacteria	Chloroflexi	SHA-26	_	_	_
OTU295	GTTTGCTACCCACGCTTTCGTAGTTGAGTGTCAGTCACTGTCCAGTTCGCCGCCTTCGCCTCTGGTATTCCTCCCGATCTCTACGCATTTCACCGCTACACCGGGAATTCTGCGAACCTCTCCAGCACTCTAGTAATAAAGTTTCCAAGGCACGTCCTGAGTTGAGCTCAGGGATTTCACCCCAGACTTTTATTACCACCTACCTACCCTTTACG	d:Bacteria(1.00),p:Bdellovibrionota(1.00),c:Oligoflexia(1.00),o:0319-6G20(1.00),f:uncultured bacterium(0.97)	Bacteria	Bdellovibrionota	Oligoflexia	0319-6G20	_	_
OTU296	GTTTGCTACCCACGCTTTCGTGCCTCAGCGTCAGAAGTGGTCCAGAAAGCCGTTTACACCACCGGTGTTCCTCCTGATATCTACGCATTTCACCGCTACACCAGGAATTCCACTTTCCTCTCCCACCCTCTAGCCCCACAGTCTATAGCGCACCCTCCCAGTTAAGCCGGGAGATTTCACACCATACTTATAGAGCCGCCTACGCACCCTTTACG	d:Bacteria(1.00),p:Acidobacteriota(1.00),c:Acidobacteriae(1.00),o:Solibacterales(1.00),f:Solibacteraceae(1.00),g:Candidatus Solibacter(1.00)	Bacteria	Acidobacteriota	Acidobacteriae	Solibacterales	Solibacteraceae	_
OTU297	TTTTGCTCCCCACGCTTTCGTCTCTCAGTGTCAGGGTCGCCCCAGCAAACTGCCTTCGCTTTTGGTGTTCCCGATGATATCAACGGATTTCACCCCTACTCCATCGGTTCCGTTTGCCTCTAACGCCCTCTTAGTCTAGCAGTATTCTGAACAGCTCAAAGGTTAAGCCGATGAGGTTTAATTCAGAACTTACTTGACCACCTACAGACCCTTTA	d:Bacteria(1.00),p:Patescibacteria(1.00),c:Parcubacteria(1.00),o:Candidatus Staskawiczbacteria(1.00),f:uncultured soil bacterium(0.43)	Bacteria	Patescibacteria	Parcubacteria	_	_	_
OTU298	GTTTGATCCCCACGCTTTTGGGTCTCAGTGTCAGTGTTGGGCCAGATCGCCGCCTTCGCCACCGGTGTTCCTCCTGATATCTACGTATTTCACCACTACACCAGGAATTCCACGATCCTCTCCCACACTCAAGCTCTGCAGTATCAAAAGCACTTCCCAAGTTAAGCTCGGGGCTTTCACTCCTGACTTACAGAGCCACCTACACCCGCTTTACG	d:Bacteria(1.00),p:Bdellovibrionota(1.00),c:Bdellovibrionia(1.00),o:Bdellovibrionales(1.00),f:Bdellovibrionaceae(1.00),g:Bdellovibrio(1.00)	Bacteria	Bdellovibrionota	Bdellovibrionia	Bdellovibrionales	Bdellovibrionaceae	Bdellovibrio
OTU299	GTTTGCTCCCCACGCTTTCGTGCCTCAGCGTCAGGAAAGGCCCAGTCGCCCGTCTTCACCATCGGCATTCCTGTAGATATCTACGCATTTCACCGCTCCACCTACAGTTCTGGCGACCCCTACCTTCCTCAAGACCCGCAGTATGACGAGCTGTTCCCCGGTTGAGCCGGGGGATTTCACAAGTCACTTGCGGGCCGGCCTACGCACCCTTTAAG	d:Bacteria(1.00),p:Planctomycetota(1.00),c:Phycisphaerae(1.00),o:Phycisphaerales(1.00),f:Phycisphaeraceae(1.00),g:SM1A02(1.00)	Bacteria	Planctomycetota	Phycisphaerae	Phycisphaerales	Phycisphaeraceae	SM1A02
OTU300	GTTCGCTCCCCACGCTGTCGCGCCTCAGTGTCAGTAGTGGTCCAGGAAGTCGCCTTCGCCACTGATGTTCCTTCCAATATCTACGCATTTCACCGCTACACTGGAAATTCCACTTCCCTCTACCACACTCTAGTCAACCAGTTTTAAACGCAATTCCTAGGTTAAGCCCAGGGATTTCACATCTAACTTAATTAACCACCTACGCGCCCTTTACG	d:Bacteria(1.00),p:Proteobacteria(1.00),c:Gammaproteobacteria(1.00),o:Gammaproteobacteria Incertae Sedis(0.82),f:Unknown Family(0.82),g:Candidatus Berkiella(0.80)	Bacteria	Proteobacteria	Gammaproteobacteria	_	_	_
OTU301	GTTTGCTCCCCACGCTTTCGTGCATCAGCGTCAGTAACGACCCAGATGGCCGCCTTCGCCTCCGATGTTCCTCCTAATATCTAAGAATTTCACCTCTACACTAGGAATTCCGCCATCCTCTATCGCACTCTAGTTAACCAGTTTTGAAAGCAATTCCAGGGTTGAGCCCTGGGATTTCACTCCCAACTTAATTAACCGCCTACGCACTCTTTACG	d:Bacteria(1.00),p:Proteobacteria(0.96),c:Alphaproteobacteria(0.94),o:Rickettsiales(0.94),f:Rickettsiaceae(0.91),g:uncultured(0.65)	Bacteria	Proteobacteria	Alphaproteobacteria	Rickettsiales	Rickettsiaceae	_
OTU302	GTTCGCTACCCTAGCTTTCGCGCCTCAGCGTCAGAAGAGGTCCAGCACGTCGCTTTCGCCACCGGCGTTCCTTCCGATATCAACGCATTTCACCGCTCCACCGGAAGTTCCACATGCCCCTATCTCCCTCAAGACAGCCAGTATCAAGAGCACTTTTCCGGTTGAGCCGAAAGATTTCACTCCTGACTTGGCCGCCCGCCTACGCGCCCTTTAAG	d:Bacteria(1.00),p:Planctomycetota(1.00),c:Planctomycetes(1.00),o:Gemmatales(1.00),f:Gemmataceae(1.00),g:uncultured(1.00)	Bacteria	Planctomycetota	Planctomycetes	Gemmatales	Gemmataceae	_
OTU303	GTTCGCTCCCCTGGCTTTCGCACCTGAGCGTCAGTAACTCCCCAGGACACTGCCTTCGCCTTTGGTGTTCCTCCGGATATCTACGCATTTCACCACTCCACCCGGAATTCCGTGTCCCTCGTGAGCCCTCAAGTCTTCCCGTCTTCCGAGGCCTTCGTCAGGTAAGCCGACGACTGTCACTCCGAACTGAAAAGACCGCCTGCGTGCCCTTTACG	d:Bacteria(1.00),p:Chloroflexi(1.00),c:Ktedonobacteria(1.00),o:Ktedonobacterales(1.00),f:Ktedonobacteraceae(1.00),g:uncultured(0.75)	Bacteria	Chloroflexi	Ktedonobacteria	Ktedonobacterales	Ktedonobacteraceae	_
OTU304	GTTCGCTCCCCTCGCTTTCGCCCCTGAGCGTCAGGTACCAGCCAGGACACTGCCTTCGCCTTTGGTGTTCTTCCGGATCTCTACGCATTTCACCACTCCACCCGGAGTTCCATGTCCCTCTCTGGCCCTCAAGTCCTTCAGTCTGCGCGGCACTCCCTTCGTTAAGCGAAGAGCTGTCACCGCACACTTGAAAAACCGCCTGCGGGCGCTTTACG	d:Bacteria(1.00),p:Chloroflexi(1.00),c:Ktedonobacteria(1.00),o:Ktedonobacterales(1.00),f:Ktedonobacteraceae(1.00),g:HSB OF53-F07(0.99)	Bacteria	Chloroflexi	Ktedonobacteria	Ktedonobacterales	Ktedonobacteraceae	HSB OF53-F07
OTU305	GTTCGCTCCCCACGCTTTCGCTTCTCAGTGTCAGTATCGGCCCAGAGACCCGCCTTCGCCACCGGTGTTCCTCCTGATATCTGCGCATTCCACCGCTACACCAGGAATTCCAGTCTCCCCTGCCGAACTCTAGCCCGCCCGTATCGGAAGCAGGCCCGCGGTTAAGCCGCGGGTTTTCACTCCCGACGCAACGAGCCACCTACAAGCTCTTTACG	d:Bacteria(1.00),p:Actinobacteriota(1.00),c:Actinobacteria(1.00),o:Catenulisporales(1.00),f:Catenulisporaceae(1.00),g:Catenulispora(1.00)	Bacteria	Actinobacteriota	Actinobacteria	Catenulisporales	Catenulisporaceae	_
OTU306	GTTCGCTACCCTAGCTTTCGCGCCTCAGCGTCAGAATGAGGTCCAGCAGGCCGCTTTCGCCACCGGCGTTCCTTCCGATATCAACGCATTTCACCGCTCCACCGGAAGTTCCACCTGCCCCTACCTCCCTCGAGTCTCCCAGTATCCAAGGCACTGGTCCGGTTGAGCCGAACGATTTCACCCCAGACTTGGGAGACCGCCTACGCGCCCTTTAA	d:Bacteria(1.00),p:Planctomycetota(1.00),c:Planctomycetes(1.00),o:Gemmatales(1.00),f:Gemmataceae(1.00),g:uncultured(1.00)	Bacteria	Planctomycetota	Planctomycetes	Gemmatales	Gemmataceae	_
OTU307	GTTCGCTCCCCTGGCTTTCGCCCCTCAGCGTCAGAAACGAGCCAGGACACTGCCTTCGCCTTGGTGTTCTTCCGGATATCTACGCATTTCACCACTCCACCCGGAGTTCCATGTCCCTCTCTCGCTCTCAAGTCCTCCAGTTTTCGAGGGCGTTCACCGGTTAAGCCGTTGATTGTCGCCTCAAACTTAAAAAACCGCCTGCGGGCGCTTTACGC	d:Bacteria(1.00),p:Chloroflexi(1.00),c:Ktedonobacteria(1.00),o:Ktedonobacterales(1.00),f:Ktedonobacteraceae(1.00),g:FCPS473(0.95)	Bacteria	Chloroflexi	Ktedonobacteria	Ktedonobacterales	Ktedonobacteraceae	_
OTU308	GTTTGCTCCCCTAGCTTTCGCGCCTCAGCGTCAGTATTGGGCCAGATGAGCGCTTTCGCCACCGGTGTTCCTCCTGATATCTACGCATTTCACCGCTACACCAGGAATTCCCTCATCCTCTCCCATACTCAAGCCAAGCAGTTTGGGATGCAGGTCCTCGGGTAAGCCGAGGCGTTTCACATTCCACTTACTTGACCGCCTACACGCCCTTTACG	d:Bacteria(1.00),p:Latescibacterota(1.00),c:uncultured bacterium(1.00)	Bacteria	Latescibacterota	_	_	_	_
OTU309	GTTTGATCCCCTTGCTTTCGCGCCTCAGCGTCAGGTGTAAACTAGAAAACCGCCTTCGCCACCGGTATTCTTCCACATATCTACGCATTTCACCGCTACACGTGGAATTCTGTTTTCTCCGTCCACCCTCAAGAAATGGAGTTTCAAATGCAGTTCCGAGGTTGAGCCCCGGGATTTCACATCTGACTTTCATCCCCGCCTACGCGCCCTTTACG	d:Bacteria(1.00),p:Verrucomicrobiota(1.00),c:Chlamydiae(1.00),o:Chlamydiales(1.00),f:Parachlamydiaceae(0.96),g:Candidatus Metachlamydia(0.06)	Bacteria	Verrucomicrobiota	Chlamydiae	Chlamydiales	Parachlamydiaceae	_
OTU310	GTTCGCTCCCCACGCTTTCGCTCCTCAGCGTCAGTAACAGCCCAGAGACCCGCCTTCGCCACCGGTATTCCTCCTGATATCTGCGCATTCCACCGCTACACCAGGAATTCCAGCCTCCCCTACTGCACTCAAGCCAGCCCGTACCCACCGCAAACCCACAGTTAAGCCATGAGCTTTCACGACAGACGCAACCAGCCACCTACAAGCCCTTTACG	d:Bacteria(1.00),p:Actinobacteriota(1.00),c:Actinobacteria(1.00),o:Actinomycetales(1.00),f:Actinomycetaceae(1.00),g:Varibaculum(1.00)	Bacteria	Actinobacteriota	Actinobacteria	Actinomycetales	Actinomycetaceae	Varibaculum
OTU311	GTTTGCTACCCTAGCTTTCGCGCCTCAGCGTCAAGAGCAGGCCAGAAAGCCGCCTTCGCCACTGGTGTTCCTCCCGATATCTACGCATTTCACCACTACACCGGGAATTCCGCTTCCCTCTCCTGCCTTCGAGTCGATCAGTATCGAGTGACCCTCCCCAGTTGAGCCGGGGGCTTTCACACTCGACTTGAACGACCGCCTGCGCGCTCTTTACG	d:Bacteria(1.00),p:Chloroflexi(1.00),c:KD4-96(1.00),o:uncultured Anaerolineaceae bacterium(0.58)	Bacteria	Chloroflexi	KD4-96	_	_	_
OTU312	GTTCGCTCCCCTAGCTTTCGCACCTCAGCGTCAGTCACTCGCCAGGACACTGCCTTCGCCTTCGGTGTTCCTCCGGATCTCTACGCATTTCACCACTCCACCCGGAATTCCGTGTCCCTCTCGAGCCCTCAAGTCAAACCGTCTTTCGCATCCTCGGGTAGTTAAGCCACCCGCTGTCACACAAAACGCGCCTGACCGCCTGCATGCCCTTTACG	d:Bacteria(1.00),p:Chloroflexi(1.00),c:Ktedonobacteria(1.00),o:Ktedonobacterales(1.00),f:Ktedonobacteraceae(1.00),g:HSB OF53-F07(1.00)	Bacteria	Chloroflexi	Ktedonobacteria	Ktedonobacterales	Ktedonobacteraceae	HSB OF53-F07
OTU313	GTTTGATCCCCTTGCTTTCGCGCATCAGCGTCAGGTATAAGCTAGAAAACCGCCTTCGCCACTGGTGTTCTTCCACATATCTACGCATTTCACCGCTACTTGTGGAATTCCATTTTCTCCGCCTACCCTCTAGAGATAGAGTTTCATATGCCGTTCCGGGGTTGAGCCCCGGGATTTCACATACGACTTTTATCTCCGCCTACGCGCCCTTTACG	d:Bacteria(1.00),p:Verrucomicrobiota(1.00),c:Chlamydiae(1.00),o:Chlamydiales(1.00),f:Parachlamydiaceae(0.96),g:Candidatus Protochlamydia(0.19)	Bacteria	Verrucomicrobiota	Chlamydiae	Chlamydiales	Parachlamydiaceae	_
OTU314	GTTTGCTCCCCTAGCTTTCGCGCCTCAGCGTCAGAAGAGGGCCAGCACGTCGCTTTCGCCACCGGCGTTCCTTCCGATATCAACGCATTTCACCGCTCCACCGGAAGTTCCACATGCCCCTACCTCCCTCGAGTTCACCAGTATCCAAGGCACTTTTCCGGTTGAGCCGAAAGATTTCACCCCGGACTTGGTAAACCGCCTACGCGCCCTTTAAG	d:Bacteria(1.00),p:Planctomycetota(1.00),c:Planctomycetes(1.00),o:Gemmatales(1.00),f:Gemmataceae(1.00),g:uncultured(1.00)	Bacteria	Planctomycetota	Planctomycetes	Gemmatales	Gemmataceae	_
OTU315	GTTTGCTACCCTAGCTTTCGCACCTCAGTGTCAGATCAGGTCCAGTGAGCCGCTTTCGCCACCGGTGTTCCTCCAGATATCTACGCATTTCACCGCTCCACCTGGAGTTCCGCTCACCCCTACCCGCCTCGAGTCCGCCAGTATCACGCGCAATTCCCCGGTTGAGCCGGGGGATTTCACACGTGACTTAGCGCACCACCTACGTGCTCTTTATG	d:Bacteria(1.00),p:Planctomycetota(1.00),c:OM190(1.00)	Bacteria	Planctomycetota	OM190	_	_	_
OTU316	GTTTGATCCCCACACTTTCGAGCCTCAGCGTCAGTTACAGTTTCGTCAGCTGCCTTCGCAATCGGTGTTCTATGACATCTCTATGTATTTCACCACTACATGTCATATTCCGCCAACGGCATCTGTACTCTAGCTCTACAGTATCAATGGCAATTTCTCAGTTAAGCTGAGAGATTTCACCACTGACTTATAAAGCCGCCTACGCTCCCTTTAAA	d:Bacteria(1.00),p:Bacteroidota(1.00),c:Bacteroidia(1.00),o:Sphingobacteriales(1.00),f:env.OPS 17(1.00),g:uncultured bacterium(0.84)	Bacteria	Bacteroidota	Bacteroidia	Sphingobacteriales	_	_
OTU317	GTTCGCTCCCCTGGCCTTCGCCGCTCAGCGTCAGGCACCTCCCAGGACACTGCCTTCGCCTTTGGTGTTCCTCCGGATCTCTACGCATTTCACCGCTCCACCCGGACTTCCATGTCCCTCTGAGGCCCTCTCAGTCCGACCGTTTTGCGACTCCTGCGGCAGTTAAGCCACCGCCTGTCAGCCGCAACGCCTCGCACCGCCTACCGGCCCTTTAC	d:Bacteria(1.00),p:Chloroflexi(0.94),c:Ktedonobacteria(0.91),o:Ktedonobacterales(0.91),f:Ktedonobacteraceae(0.91),g:1921-2(0.89)	Bacteria	Chloroflexi	Ktedonobacteria	Ktedonobacterales	Ktedonobacteraceae	_
OTU318	GTTCGTTACCCTGGCCTTCGTCCCTCAACGTCAGTTATTATATAAAAGGTTGCTTTTGCCATTATCAGTCCTCATAGTATCAAAAAATTTCATCTCTACTCTATAAATACTCCCCTTCTCACATAAAACTCTAGTAATATTGTACTCTATTTTGAGCTAATATTACTGTCTAGGTACCCTTTAAACCTATTGAAGATGAATAACACTAGTCTTTT	d:Bacteria(1.00),p:Proteobacteria(1.00),c:Alphaproteobacteria(1.00),o:Rickettsiales(1.00),f:Mitochondria(1.00),g:Aspergillus ustus(0.01)	Bacteria	Proteobacteria	Alphaproteobacteria	Rickettsiales	Mitochondria	_
OTU319	GTTTGCTCCCCTGGCTTTCGTCCCTCAGCGTCAGTTCCTTGCCAGAAAGCTGCCTACGCCATCGGTGTTCCTCCGGATCTCTACGCATTTCACCACTCCACCCGGAATTCCGCTTTCCTCTCAAGTCCTCAAGTCGTTCCGTTTTCGAAGCACTTTGTCAGTGAAGCCGACAACTGTCACCCCGAACGCGAACGACCGCCTACAGACCCTTTACG	d:Bacteria(1.00),p:Chloroflexi(1.00),c:Ktedonobacteria(1.00),o:Ktedonobacterales(1.00),f:Ktedonobacteraceae(1.00),g:uncultured(1.00)	Bacteria	Chloroflexi	Ktedonobacteria	Ktedonobacterales	Ktedonobacteraceae	_
OTU320	GTTTGCTCCCCTAGCTTTCGCGCATCAGCGTCAGTTGTGGTCCAGTGAGCCGCTTTCGCCACAGGTGTTCCTCCCGATATCTACGCATTTCACCGCTACACCGGGAATTCCACTCACCTCTCCCACACTCAAGCACGGCAGTTTCTGATGCAGACTCCGAGTTGAGCCCGGAGATTTCACAACAGACTTACCGCACCGCCTACGCGCCCTTTACG	d:Bacteria(1.00),p:Acidobacteriota(1.00),c:Acidobacteriae(1.00),o:Acidobacteriales(1.00),f:Acidobacteriaceae (Subgroup 1)(0.96),g:uncultured(0.96)	Bacteria	Acidobacteriota	Acidobacteriae	Acidobacteriales	Acidobacteriaceae	_
OTU321	GTTTGCTACCCACGCTTTCGTAGTTCAGCGTCAGTCACTGTCCAGTAAGCCGCCTTCGCCGCTGGTATTCCTCCCGATCTCTACGCATTTCACCGCTACACCGGGAATTCTGCTTACCTCTCCAGTACTCGAGTCCCACCGTTTCCGATGCACTTCCCGGGTTAAGCCCAGGGCTTTCACATCAGACAAATGAGACCGCCTACCTACCCTTTACG	d:Bacteria(1.00),p:Bdellovibrionota(0.57),c:Oligoflexia(0.57),o:0319-6G20(0.57),f:metagenome(0.11)	Bacteria	_	_	_	_	_
OTU322	GTTCGCTCCCCTGGCTTTCGCGCCTCAGCGTCAGATGGGACCCAGCGGACCGCTTTCGCCACCGGCGTTCCTTCCGATATCAACGCATTTCACCGCTCCACCGGAAGTTCCGTCCGCCCCTATCCCCCTCTAGTCACGCCGTATCCGGGGCCCTTTTCCGGTTGGGCCGAAAGATTTCACCCCGGACGTACGTGGCCGCCTACGCGCCCTTTAAG	d:Bacteria(1.00),p:Planctomycetota(1.00),c:Planctomycetes(1.00),o:Gemmatales(1.00),f:Gemmataceae(1.00),g:uncultured(0.99)	Bacteria	Planctomycetota	Planctomycetes	Gemmatales	Gemmataceae	_
OTU323	GTTTGCTCCCCTGGCTTTCGCGCCTCAGCGTCAGAAGAGGTCCAGTGCGTCGCTTTCGCCACCGGCGTTCCTTCCGATATCTACGCATTTCACCGCTCCACCGGAAGTTCCACACACCCCTACCTCCCTCCAGACCACCAGTATCGGGGGCACTTCTCCGGTTGAGCCGAAGGATTTCACCCCAGACTTGATGACCCGCCTACGCGCCCTTTAAG	d:Bacteria(1.00),p:Planctomycetota(1.00),c:Planctomycetes(1.00),o:Gemmatales(1.00),f:Gemmataceae(1.00),g:uncultured(0.99)	Bacteria	Planctomycetota	Planctomycetes	Gemmatales	Gemmataceae	_
OTU324	GTTTGCTCCCCTGGCTTTCGCGCCTCAGCGTCAGAAGAGGTCCAGCGGATCGCTTTCGCCACCGGCGTTCCTTCCGATATCAACGCATTTCACCGCTCCACCGGAAGTTCCATCCGCCCCTACCTCCCTCGAGGTCTCCAGTATCCGAGGCACTTTTCCGGTTGGGCCGAAAGATTTCACCCCGGACTTGGAGACCCGCCTACGCGCCCTTTAAG	d:Bacteria(1.00),p:Planctomycetota(1.00),c:Planctomycetes(1.00),o:Gemmatales(1.00),f:Gemmataceae(1.00),g:uncultured(1.00)	Bacteria	Planctomycetota	Planctomycetes	Gemmatales	Gemmataceae	_
OTU325	GTTCGCTCCCCTGGCTTTCGCGTCTCAGTGTCAGGTGGGGTCCAGGAACGCGCTTTCGCCACGGGCGTTCCTCACGATCTCAACGCATTTCACCGCTCCACCGTGAGTTCCCGTTCCCCCTACCCCCCTCAAGCTTGGTCGTATCCCCGCCACTTCCCTGGTTGAGCCAGGGGATTTCAGCGAGAGACGTGCCAAGCCACCTACACGCGCTTTAA	d:Bacteria(1.00),p:Planctomycetota(1.00),c:Planctomycetes(1.00),o:Isosphaerales(1.00),f:Isosphaeraceae(1.00),g:uncultured(1.00)	Bacteria	Planctomycetota	Planctomycetes	Isosphaerales	Isosphaeraceae	_
OTU326	GTTTGCTCCCCACGCTTTCGCGCCTCAGCGTCAAGAATGGACCAAAAAGCCGCCTTCGCCTCTGGTGTTCTTCCTAATATCTACGAATTTCACCTCTACACTAGGAATTCCGCTTTTCTCTTCCATCTTCTAGCCAACCAGTATCAAGCGCTATTCTCGGGTTAAGCCCGAGGCTTTCACACCTGACTTGATCGGCCGCCTACGCGCCCTTTACG	d:Bacteria(1.00),p:Proteobacteria(0.99),c:Alphaproteobacteria(0.99),o:Caedibacterales(0.93),f:Caedibacteraceae(0.93),g:Candidatus Nucleicultrix(0.93)	Bacteria	Proteobacteria	Alphaproteobacteria	Caedibacterales	Caedibacteraceae	_
OTU327	GTTTGCTCCCCACGCTTTCGCGCCTCAGCGTTAGTTACGAGCCAGAAAGCCGCCTTCGCCACTGGTGTTCTTCCTAATATCTACGAATTTCACCTCTACACTAGGAATTCCGCTTTCCTCTCTCGTCCTCTAGTCTTCTAGTTTGAAACGCACCTCCTGGGTTAAGCCCAGGGCTTTCACGCCTCACTTAAAAAACCGCCTACGCGCCCTTTACG	d:Bacteria(1.00),p:Proteobacteria(1.00),c:Alphaproteobacteria(1.00),o:Holosporales(1.00),f:Holosporaceae(1.00),g:uncultured(1.00)	Bacteria	Proteobacteria	Alphaproteobacteria	Holosporales	Holosporaceae	_
OTU328	GTTTGCTCCCCACGCTTTCGCACATGAACGTCAGTATTGGACCAGGAAGTCGCTTTCGCCACTGGTGTTCCTTCCGATATCTACGCATTTCACCGCTACACCGGAAATTCCACTTCCCTCTTCCATACTCTAGCCAGGCAGTATCAAATGCAGTTCCCAGGTTGAGCCCGGGGATTTCACATCTGACTTACCAAACCGTCTACGCGCGCTTTACG	d:Bacteria(1.00),p:Proteobacteria(1.00),c:Gammaproteobacteria(1.00),o:WD260(0.98),f:uncultured bacterium(0.94)	Bacteria	Proteobacteria	Gammaproteobacteria	WD260	_	_
OTU329	GTTTGCTCCCCACGCTTTCGCGCCTCAGCGTCAGTCACGGACCAGGTCGCCGCCTTCGCCACCGGTGTTCTTCCCAATATCTACGAATTTCACCTCTACACTGGGAATTCCACGACCCTCTTCCGCACTCTAGCACACACGTATCAAATGCAGTCCCCAGGTTAAGCCCAGGAATTTCACATCTGACTGTGTGCGCCGCCTACGCGCCCTTTACG	d:Bacteria(1.00),p:Proteobacteria(1.00),c:Alphaproteobacteria(1.00),o:Acetobacterales(1.00),f:Acetobacteraceae(1.00),g:Acidocella(0.25)	Bacteria	Proteobacteria	Alphaproteobacteria	Acetobacterales	Acetobacteraceae	_
OTU330	GTTCGCTCCCCTAGCTTTCGCACCTGAGCGTCAGTGACTTGCCAGGACGCTGCCTTCGCCTTTGGTGTTCTTCCAGATCTCTACGCATTTCACCGCTCCACCTGGAATTCCGCGTCCCTCTCAAGCCCTCAAGTGCAGCAGTTTCCCGAGGCCTGTGGTAGTTAAGCCACCACCTGTCACTCTGAACTTACTGCACCGCCTGCGTGCGCTTTACG	d:Bacteria(1.00),p:Chloroflexi(1.00),c:Ktedonobacteria(1.00),o:Ktedonobacterales(1.00),f:Ktedonobacteraceae(1.00),g:uncultured(1.00)	Bacteria	Chloroflexi	Ktedonobacteria	Ktedonobacterales	Ktedonobacteraceae	_
OTU331	GTTCGCTCCCCTGGCTTTCGCTCCTCAGCGTCAGAATCAGGCCAGAAAGCCGCCTTCGCCACTGGTGTTCCTCCGAATCTCTACGCATTTCACCGCTACACTCGGAATTCCGCTTTCCTCTCCTGTCCTCAAGAGCTGCCGTATCGCAGAACATCCAACCGTTAAGCAGTTGGATTTACTCCACGACTAACAGCCCCGCCTACGAGCTCTTTACG	d:Bacteria(1.00),p:Firmicutes(0.37),c:Desulfotomaculia(0.01),o:Ammonifexales(0.01),f:Desulforudaceae(0.01),g:Candidatus Desulforudis(0.01)	Bacteria	_	_	_	_	_
OTU332	GTTCGCTCCCCTGGCTTTCGCGCCTGAGCGTCAGGCGTCTCCCAGGACACTGCCTTCGCCATAGGTGTTCCTCCAGATCTCTACGCATTTCACCGCTCCACCTGGAATTCCATGTCCCTCTGAGACCCTCAAGTCCCCCAGTTTTCGCACCCCTCTCCCAGGTAAGCCGGGAGCTGTCAGTGCAAACTTGGACGACCGCCTGCGCGCGCTTTACG	d:Bacteria(1.00),p:Chloroflexi(0.95),c:Ktedonobacteria(0.90),o:Ktedonobacterales(0.90),f:Ktedonobacteraceae(0.90),g:1959-1(0.34)	Bacteria	Chloroflexi	Ktedonobacteria	Ktedonobacterales	Ktedonobacteraceae	_
OTU333	GTTTGCTCCCCTAGCTTTCGTCCCTGAGCGTCAGTAATGAGCCAGTAAAGCGCCTTCGCGACTGGTGTTCCTCCCGATCTCTGCAGATTTCACCCTTACACCGGGAATTCCCTTTACCCCTCTCATACTCTAGTTCGGAAGTTTCGAATGCAGTTCTACAGTTAAGCTGTAGGATTTCACATCCGACTTTCCGTACCGCCTACGGACCCTTTACG	d:Bacteria(1.00),p:Verrucomicrobiota(1.00),c:Omnitrophia(1.00),o:Omnitrophales(1.00),f:Omnitrophaceae(1.00),g:Candidatus Omnitrophus(1.00)	Bacteria	Verrucomicrobiota	Omnitrophia	Omnitrophales	Omnitrophaceae	_
OTU334	GTTCGCTCCCCTGGCTTTCGCGCCTCAGCGTCAGAAATGGTCCAGCACCTCGCCTTCGCCACCGGAGTTCCTAGCGATATCAACGCATTTCACCGCTCCACCGCTAGTTCCAGATGCCCCTACCATCCTCGAGACAACCAGTATCCGAGGCACTTCTCCAGTTAAGCTGGAGGCTTTCACCCCGGACTTGGTCGTCCGCCTACGCGCCCTTTAAG	d:Bacteria(1.00),p:Planctomycetota(1.00),c:Planctomycetes(1.00),o:Gemmatales(1.00),f:Gemmataceae(1.00),g:uncultured(0.98)	Bacteria	Planctomycetota	Planctomycetes	Gemmatales	Gemmataceae	_
OTU335	ATTCGCTCCCCACGCTTTCGTCCTAGCAGTGTCAGGTGGCACCCAGAAGCCTGCCTTCGCTATTGGTGTTCCGAACGATATCAACGCATTTCACTACTACACCGTTCGTTCCAGCTTCCTCTTTGCCCCTCTAGCTTAGAAGTTTCAAAAGACAGTCTCAAAGTTGAGCCTTGAGATTTCACTTTTGACTTTCTAAACCACCGATCGGTACGCTT	d:Bacteria(1.00),p:Patescibacteria(1.00),c:Parcubacteria(1.00),o:uncultured bacterium(1.00)	Bacteria	Patescibacteria	Parcubacteria	_	_	_
OTU336	GTTTGCTCCCCACGCTGTCGCGCATCAGCGTCAGACATAGCCCAGCAGGCCGCCTTCGCCACCGGTGTTCTTCCGGATCTCTACGCATTCCACCGCTACACCCGGAATTCCACCTGCCTCTACTATGCTCGAGCTCGAGAGTATCGACGGCCGACCCGGGGTTGAGCCCCAGGCTTTCACCGTTGACTACTCAAGCCGCCTACGCGCCCTTTACG	d:Bacteria(1.00),p:Gemmatimonadota(1.00),c:Gemmatimonadetes(1.00),o:Gemmatimonadales(1.00),f:Gemmatimonadaceae(1.00),g:Gemmatimonas(0.78)	Bacteria	Gemmatimonadota	Gemmatimonadetes	Gemmatimonadales	Gemmatimonadaceae	Gemmatimonas
OTU337	GTTTGCTCCCCTAGCTTTCGCGCCTCAGCGTCAGAAGAGGTCCAGTGCGTCGCTTTCGCCTCCGGCGTTCCTTCCAATATCAACGCATTTCACCGCTCCACTGGAAGTTCCACACACCCCTACCTCCCTCCAGACCGACAGTATCGAAGGCACTTCTACAGTTAAGCTGCAGGATTTCACCCCCGACTTGTCGGACCGCCTACGCGCCCTTTAAG	d:Bacteria(1.00),p:Planctomycetota(1.00),c:Planctomycetes(1.00),o:Gemmatales(1.00),f:Gemmataceae(1.00),g:uncultured(1.00)	Bacteria	Planctomycetota	Planctomycetes	Gemmatales	Gemmataceae	_
OTU338	GTTTGCTCCCCTAGCTTTCGCGCTTCAGCGTCAGTATCGGGCCAGATGAGCGCCTTCGCCACCGGTGTTCCTCCTGATATCTACGCATTTCACCGCTACACCAGGAATTCCCTCATCCTCTCCCGTACTCAAGCCAGGCAGTATGAGATGCCGGTCCCCGGGTAAGCCGGGGGATTTCACATCTCACTCACCTAACCGCCTAGACGCCCTTTACG	d:Bacteria(1.00),p:Latescibacterota(0.99),c:uncultured bacterium(0.85)	Bacteria	Latescibacterota	_	_	_	_
OTU339	GTTCGCTCCCCTAGCTTTCGCACATTAGCGTCAGTTACGCTCCAGGACGCTGCCTTCGCCTTCGGTGTTCTTCCAGATCTCTACGCATTTCACCGCTCCACCTGGAATTCCGCGTCCCTCTCTCGTCCTCAAGTCTTCCCGTTTTCCCAGTCCTGTGGCAGTTAAGCCGCCACCTGTCACTGGAAACGTAGAAGACCGCCTGCGTGCGCTTTACG	d:Bacteria(1.00),p:Chloroflexi(1.00),c:Ktedonobacteria(1.00),o:Ktedonobacterales(1.00),f:Ktedonobacteraceae(1.00),g:uncultured(1.00)	Bacteria	Chloroflexi	Ktedonobacteria	Ktedonobacterales	Ktedonobacteraceae	_
OTU340	TCTCATTACCCAAGGCTTCGTCCCTCAACGTCAGTTTTTACATAAAAGGTTGCCTTCGCCGTTATCCGTCCTTCCAGTATCACAAAATATCAACTTTTCTCCGAAAATTCCCTCCTTCTTTTATAAAACTCTAGGAAATTAGTTCCTATTATGGCTTGATTACCCGTCTAGGTACCCTTTAAACCTAATAAAGATGAATAACACTAGTCTTCTAC	d:Bacteria(1.00),p:Proteobacteria(1.00),c:Alphaproteobacteria(1.00),o:Rickettsiales(1.00),f:Mitochondria(1.00),g:Penicillium sp. KCTC6774(0.02)	Bacteria	Proteobacteria	Alphaproteobacteria	Rickettsiales	Mitochondria	_
OTU341	TTTTGCTCCCCACGCTTTCGCAACTCAGAGTCAGGAAGGTCCCAGTGCACTGCCTTCGCCTTTGGTGTTCCCCACGATATCAACGGATTTCACCCCTACACCGTGAGTTCCATGCACCTCTAACCTCCTCTAGTCTTGCCGTATCTCCTGCACTTCCAGGGTTAGGCCCTGGGCTTTAACAAAAGACGCGCAAAACCTCCTACGTGCGCTTTACG	d:Bacteria(0.99),p:Patescibacteria(0.95),c:Parcubacteria(0.95),o:Candidatus Jorgensenbacteria(0.52),f:Candidatus Adlerbacteria bacterium GW2011_GWC1_50_9(0.52)	Bacteria	Patescibacteria	Parcubacteria	_	_	_
OTU342	GTTTGATCCCCACGCTTTCGTGCCTCAGCGTCAATATATGCTTAGTTAGCTGCCTTCGCAATCGGTGTTCTATAACATATCTATGCATTTCACCGCTACATGTTATATTCCGCCAACCTCAACATAATTCAAGACTAATAGTATCCAAGGCAGTTTCCGAGTTGAGCTCGGAGATTTCACCCCAGACTTAATAGCCCGCCTACACACCCTTTAAA	d:Bacteria(1.00),p:Bacteroidota(1.00),c:Bacteroidia(1.00),o:Chitinophagales(1.00),f:Chitinophagaceae(1.00),g:Taibaiella(1.00)	Bacteria	Bacteroidota	Bacteroidia	Chitinophagales	Chitinophagaceae	Taibaiella
OTU343	ATTCGCTACCCACGCTTTCGTCCTAGCAGTGTCAGGTGGCACCCAGAAGCCTGCCTACGCTATTGGTGTTCCAAGCGATATCAACGCATTTCACTACTACACCGCTTGTTCCAGCTTCCTCTTTGCCCCTCTAGTTTTACAGTTTCAAAAGACAGTCTCCAAGTTGAGCTTGAAGATTTCACTTCTGACTTGTAAAACCACCTGTCGGAACGCTT	d:Bacteria(1.00),p:Patescibacteria(1.00),c:Parcubacteria(1.00),o:uncultured bacterium(1.00)	Bacteria	Patescibacteria	Parcubacteria	_	_	_
OTU344	GTTTGCTCCCCACGCTTTCGCGTCTCAGCGTCAGTACCGTCCCAGCGAGCTGCCTTCGCCATTGGTGTTCCTCCTGATATCTGCGCATTTCACCGCTACACCAGGAATTCCACTCGCCTCTTCCGGACTCTAGCTCGACAGTTTCCACCGGCATTTCAGGGTTGAGCCCTGAACTTTCACAGCAGACTTATCGAGCCGCCTACACGCGCTTTACG	d:Bacteria(1.00),p:Actinobacteriota(1.00),c:Thermoleophilia(1.00),o:Solirubrobacterales(1.00),f:Solirubrobacteraceae(1.00),g:Conexibacter(1.00)	Bacteria	Actinobacteriota	Thermoleophilia	Solirubrobacterales	Solirubrobacteraceae	Conexibacter
OTU345	GTTCGCTCCCCATGCTGTCGTGTCTGAACGTCAGACCAGAGCCAGGACGCCGCCTTCGCCTCAGGGGTTCCTCCGGATCTCTACGCATTTCACCACTACACCCGGAATTCCACGTCCCTCTCTCTGTCTCTAGCACACCAGTCTGGCATACCATTGCCCGGTTGAGCCGGGCGCTTTCATACACCACTTGATGCCCCGTCTGCACACGCTTTACG	d:Bacteria(1.00),p:Chloroflexi(1.00),c:Anaerolineae(1.00),o:SBR1031(1.00),f:uncultured bacterium(1.00)	Bacteria	Chloroflexi	Anaerolineae	SBR1031	_	_
OTU346	GTTCGCTCCCCACGCTTTCGTGCCTCAGCGTCAGGACCAGAATAGTTAACTGCCTTCGCCGTTATTGGTGTTCTTCCCTATATCTTCGCATTTTACCGCTCCACAGGGAGTTCCGTTAACTTCTCCTGACCTCGAGCCCGATAGTATTACCAGCTTCCACAGGGTTGAGCCCTGATTTCCCACCAGTAACTTACCTGGCTACCTACGCACCCTTT	d:Bacteria(1.00),p:Firmicutes(0.71),c:Bacilli(0.65),o:Entomoplasmatales(0.15),f:type III(0.15),g:uncultured Mollicutes bacterium(0.15)	Bacteria	Firmicutes	Bacilli	_	_	_
OTU347	TTTTGCTCCCCACGCTTTCATGCCTCAATGTCAGTGACAGAATAGTTAACTGCCTTCGCCATATTGGTGTTCTTTCATATATCTACGCATTTTACCGCTCCACATAAAGTTCCGTTAACCTCTCCTGTACTCAAGTTCAACAGTATTACTGACTTCCACGAGGTTAGGCCTCGATTTCCCACCAGTAACTTATCAAACCATCTACGCATCCTTTA	d:Bacteria(1.00),p:Firmicutes(0.97),c:Bacilli(0.96),o:Entomoplasmatales(0.88),f:type III(0.88),g:uncultured Mollicutes bacterium(0.75)	Bacteria	Firmicutes	Bacilli	Entomoplasmatales	_	_
OTU348	GTTCGCTCCCCATGCTTTCGCTCCTCAGCGTCAGTTACGGCCCAGAGACCCGCCTTCGCCACCGGTGTTCCTCCTGATATCTGCGCATTTCACCGCTACACCAGGAATTCCAGTCTCCCCTACCGCACTCTAGTCTGCCCGTACCCACTGCAGGCCCGGGGTTAAGCCCCAGGTTTTCACAGCAGACGCGACAAACCGCCTACGAGCTCTTTACG	d:Bacteria(1.00),p:Actinobacteriota(1.00),c:Actinobacteria(1.00),o:Kineosporiales(0.98),f:Kineosporiaceae(0.98),g:uncultured(0.67)	Bacteria	Actinobacteriota	Actinobacteria	Kineosporiales	Kineosporiaceae	_
OTU349	GTTTGCTCCCCACGCTTTCGTGCCTCAGCGTCAGTGCTGGTCCAGATGGCCGCCTTCGCCACGGGTGTTCCTCCCGATCTCTACGCATTTCACCGCTACACCGGGAATTCCACCATCCTCTACCGCACTCTAGCTCGCCAGTATCCACTGCAATTCCCAGGTTGAGCCCAGGGCTTTCACAACGGACTTAACAAACCGCCTACGCACGCTTTACG	d:Bacteria(1.00),p:Proteobacteria(1.00),c:Gammaproteobacteria(1.00),o:Xanthomonadales(1.00),f:Rhodanobacteraceae(1.00),g:Dokdonella(1.00)	Bacteria	Proteobacteria	Gammaproteobacteria	Xanthomonadales	Rhodanobacteraceae	Dokdonella
OTU350	GTTTGATCCCCACGCTTTCGCGCCTCAGCGTCAGTACTCGTCCAGAGGGCCGCCTTCGCCACCGGTGTTCCTCCTGATATCTACGCATTTCACCGCTACACCAGGAATTCCACCCTCCTCTCCGGTACTCGAGTCCGTCAGTTTCCGGCGCAGTTCCCCAGTTGAGCCAGGGGATTTCACACCGAACTTAGCGGACCGCCTACGCGCCCTTTACG	d:Bacteria(1.00),p:RCP2-54(0.61),c:uncultured bacterium(0.60)	Bacteria	_	_	_	_	_
OTU351	GTTTGCTCCCCAAGCTTTCGTGTCTCAGCGTCAGGTACGCGCCAGCGAGCCGTCTGCACCACTGGTATTCTTCCCGATCTCTACACATTTCACTGTTCCACCGGGAGTTCTACTCGCCTCTCACGCCCTCAAGTCCGGTCGTATCTACGGCCCCCTCCCAGGTAAGCCAGGAGATTTCACCGCAGACGCACCGCACCGCCTACACACGCTTTACG	d:Bacteria(1.00),p:Chloroflexi(0.64),c:Anaerolineae(0.20),o:SBR1031(0.13),f:A4b(0.13),g:metagenome(0.01)	Bacteria	_	_	_	_	_
OTU352	GTTCGCTCCCCTAGCTTTCGCGCCACAGCGTCAGTCGCAGGCCAGGATGCCGCCTTCGCCACTGGTGTTCCTCCGGGTCTCTACGCATTTCACCGCTACTCCCGGAGTTCCACATCCCTCTCCTGCACTCACAAGCACACCCGTTACAGGCGACCCTCCCCAGTTGAGCCGGGGGCTTTCACACCTGTCGTAGTCTGCCGCCTACGCGCTCTTTA	d:Bacteria(1.00),p:Chloroflexi(1.00),c:Ktedonobacteria(1.00),o:B12-WMSP1(1.00),f:uncultured Chloroflexi bacterium(0.99)	Bacteria	Chloroflexi	Ktedonobacteria	B12-WMSP1	_	_
OTU353	GTTTGCTCCCCACGCTTTCGCAATTGAGTGTCAGTTACCGTCCAGTGCGCCGCCTTCGCCTCTGGTGTTCCTCCCGATATCTACGCATTTCACCGCTACACCGGGAATTCCACGCACCCCTCCGGTACTCTAGTCTTGCAGTATCCACCGCACTTCCTGGGTTAAGCCCAGGGATTTCACAGTAGACTTACAAGACCACCTACTTGCCCTTTACG	d:Bacteria(1.00),p:Bdellovibrionota(1.00),c:Oligoflexia(1.00),o:0319-6G20(1.00),f:metagenome(0.37)	Bacteria	Bdellovibrionota	Oligoflexia	0319-6G20	_	_
OTU354	GTTTGCTACCCACGCTTTCGTGTCTCAGCGTCAGTTACGGTCCAGAGAGCCGTCTACACCACCGGTGTTCCTCCTGATATCTACGCATTTCACCGCTACACCAGGAATTCCACTCTCCCATCCCGCACTCTAGCCCCCCAGTTTTCGGCGCACCCTCCCGGTTGAGCCGGGAGATTTCACACCAAACTTAGGGGACCGCCTACACACCCTTTACG	d:Bacteria(1.00),p:Acidobacteriota(1.00),c:Acidobacteriae(1.00),o:Solibacterales(1.00),f:Solibacteraceae(1.00),g:Candidatus Solibacter(1.00)	Bacteria	Acidobacteriota	Acidobacteriae	Solibacterales	Solibacteraceae	_
OTU355	GTTTGCTCCCCACGCTTTCGCGCCTGAGCGTCAGCCGTCGGCCAGGGCACTGCCTTCGCCATTGGTGTTCCTCCGGATCTCTACGCATTTCACCGCTCCACCCGGAATTCCATGCCCCTCTCCGACGCTCAAGCCTACCCGTTTGCACGGACCTCTCCCAGTTAAGCCGGGAGCTTTCACCGCACACCTGGCAGGCCGCCTGCGCGCCCTTTACG	d:Bacteria(1.00),p:Chloroflexi(1.00),c:Ktedonobacteria(1.00),o:Ktedonobacterales(1.00),f:JG30-KF-AS9(1.00),g:uncultured bacterium(1.00)	Bacteria	Chloroflexi	Ktedonobacteria	Ktedonobacterales	JG30-KF-AS9	_
OTU356	ATTCGCTACCCTGGCTTTCGTTCCTCAGTGTCAGTTACGGCCCAGTAAGTCGCCTACGCCACTGGTGTTCTTCCTGATATCTACGCATTTCACCGCTACACCAGGAATTCCACTTACCTCTACCGCACTCAAGTCTGCCAGTATCCAATGCACTCCCAGGGTTGGGCCCCGATCTTTAACGTCGGACTTAACAAACCACCTACGAACTCTTTACG	d:Bacteria(1.00),p:Cyanobacteria(0.99),c:Vampirivibrionia(0.99),o:Obscuribacterales(0.93),f:Obscuribacteraceae(0.93),g:uncultured bacterium(0.90)	Bacteria	Cyanobacteria	Vampirivibrionia	Obscuribacterales	Obscuribacteraceae	_
OTU357	GTTTGATCCCCATGCTTTCGTGCCTGAGCGTCAATACCGGCCCAATCCGCTGCCTTCGCCACTGGTGTTCTTCCGAATATCTACACATTTCACTGCTACACTCGGAATTCCACGGATCTCTACCGGATTCAAGAATGATAGTATCAAAGGCAGTTTCGCCGTTAAGCGGCGAGATTTCACCTCTGACTTACCATTCCGCCTGCGCACCCTTTACA	d:Bacteria(1.00),p:Bacteroidota(1.00),c:Kapabacteria(1.00),o:Kapabacteriales(1.00),f:uncultured bacterium(1.00)	Bacteria	Bacteroidota	Kapabacteria	Kapabacteriales	_	_
OTU358	GTTCGCTCCCCCAGCTTTCGCGCCTCAGCGTCAAGACTGCCCCAGGAGACCGCCTGCGCCACTGGTGTTCCTACCGATATCTACGCATTTCACCGCTACACCGGTAATTCCATCTCCCCCTGGCAGCTTCAAGAGAACCCGTCTCCACCGACCCTCCGGGGTTGAGCCCCGGGCTTTCACAGCGGACAAAGCTCCCCGCCTACGCGCCCTTTACG	d:Bacteria(1.00),p:Armatimonadota(0.98),c:Chthonomonadetes(0.98),o:Chthonomonadales(0.98),f:Chthonomonadaceae(0.98),g:Chthonomonas(0.98)	Bacteria	Armatimonadota	Chthonomonadetes	Chthonomonadales	Chthonomonadaceae	Chthonomonas
OTU359	GTTTGCTCCCCTGGCTTTCGCGCCTCAGCGTCAGAAGAGATCCAGTCCGTCGCTTTCGCCACCGGCGTTCCTTCCGATATCAACGCATTTCACCGCTCCACCGGAAGTTCCACAGACCCCTACCTCCCTCGAGCTCTCCAGTATCAAAGGCACTGCGACAGTTGAGCTGCCGGATTTCACCCCTGACTTAGAAAGCCGCCTACGCGCCCTTTATG	d:Bacteria(1.00),p:Planctomycetota(1.00),c:Planctomycetes(1.00),o:Gemmatales(1.00),f:Gemmataceae(1.00),g:uncultured(1.00)	Bacteria	Planctomycetota	Planctomycetes	Gemmatales	Gemmataceae	_
OTU360	TTTTGCTCCCCACGCTTTCATGCCTCAATGTCAGTAGCATAATAGTTAACTGCCTTCGCCTTTGGTGTTCTTCCATATATCTACGCATTTCACCGCTCCACATGGAGTTCCGTTAACCTCTTATGCACTCAAGCAAAGCAGTATTACCAACTTCCACGAGGTTGAGCCTCGATTTACCACTGATAACTTGCTTTACCATCTACGCATCCTTTACG	d:Bacteria(1.00),p:Firmicutes(0.99),c:Bacilli(0.86),o:Entomoplasmatales(0.66),f:type III(0.63),g:uncultured Mollicutes bacterium(0.53)	Bacteria	Firmicutes	Bacilli	Entomoplasmatales	_	_
OTU361	GTTTGCTCCCCACGCTTTCGTGCCTGAACGTCGGTGCTGGACCAGGAAGCCGCTTTCGCCACTGGTGTTCCTTCAGATATCTACGCATTTCACCGCTACACCTGAAATTCCGCTTCCCTCTTCCGCACCCTAGCAGAGCAGTCTCGAATGCCATTCCCAGGTTGAGCCCGGGGCTTTCACATCCGACTTACGCTACCGTCTACGCACGCTTTACG	d:Bacteria(1.00),p:Proteobacteria(1.00),c:Gammaproteobacteria(1.00),o:Gammaproteobacteria Incertae Sedis(1.00),f:Unknown Family(1.00),g:Acidibacter(1.00)	Bacteria	Proteobacteria	Gammaproteobacteria	_	_	Acidibacter
OTU362	GTTTGCTCCCCCAGCTTTCGCTTCTCAGCGTCAGATGCCAACCGGAAAGCCGCCTTCGCCACTGGTGTTCTTCCCGATATCTACGCATTTCACCGCTACACCGGGAATTCCACTTTCCTCTTTGGATCTCAAGATAAGCAGTTTCTTCGAGAGGCTCTCAGTTGAGCTGAGAGATTTGCTCGAAGACATACTCACCCGCCTACAAGCGCTTTACG	d:Bacteria(1.00),p:Acidobacteriota(0.10),c:Aminicenantia(0.08),o:Aminicenantales(0.08),f:uncultured bacterium(0.21)	Bacteria	_	_	_	_	_
OTU363	GTTCGATCCCCACGCTTTCGTGTCTCAGCGTCAGGAGCGCGCCAGTCATGTGCCTTCGCATTTGGTGTTCCCCATGATATCAACGGATTTCACCCCTACACCATGAGTTCCCATGACCTCTCGCGTCCTCTAAGCTCGACCGTTTCCACCGCATTCCACAGGTTAAGCCTGCGGGCTTTTACGGAGGACTAGTCGTGCCGCCTACACACCCTTTA	d:Bacteria(1.00),p:Patescibacteria(0.99),c:Parcubacteria(0.99),o:Candidatus Adlerbacteria(0.99),f:metagenome(0.17)	Bacteria	Patescibacteria	Parcubacteria	_	_	_
OTU364	GTTCGCTCCCCTGGCTTTCGCGTCTCAGCGTCAGCGGGCGTCCAGGACCGCGCTTTCGCCACGGGCGTTCCTTCCGATCTCAACGCATTTCACCGCTCCACCGGAAGTTCCCGGTCCCCCTACGCCCCTCCAGAAGAGTCGTATCGGCGCCCGTTCCCCGGTTGAGCCGGGGGATTTCAGCGGCCGACGTGCCCTCCCGCCTACACGCGCTTTAA	d:Bacteria(1.00),p:Planctomycetota(1.00),c:Planctomycetes(1.00),o:Isosphaerales(1.00),f:Isosphaeraceae(1.00),g:Singulisphaera(0.53)	Bacteria	Planctomycetota	Planctomycetes	Isosphaerales	Isosphaeraceae	_
OTU365	GTTTGATCCCCACACTTTCGTGCCTCAGCGTCAGTTACAGCCTAGTAAGCTGCCTTCGCTATAGGTGTTCTTGACGATATCTAAGCATTTCACCGCTACACCGTCAATTCCGCCTACCTCATCTGTACTCAAGCCTCGCAGTATCAATGGCACCTCGATAGTTAAGCTACCGTATTTCACCACTGACTTACAAAGCCGCCTACGCACCCTTTAAA	d:Bacteria(1.00),p:Bacteroidota(1.00),c:Bacteroidia(1.00),o:Cytophagales(1.00),f:Microscillaceae(1.00),g:Chryseolinea(0.99)	Bacteria	Bacteroidota	Bacteroidia	Cytophagales	Microscillaceae	Chryseolinea
OTU366	GTTCGCTCCCCACGCTCTCGTGCCTCAGCGTCAGTATCAGCCCAGGTGGCCACCTTCGCCACCGGCGTTCCTTCCGATCTCTACGCATTTCACCGCTACACCGGAAATTCCGCCACCCTCTGCTGTACTCCAGTTCGACAGTTAAAGTTGCTCTTCCCAGGTTAAGCCCGGGGCTTTCACAACTCTCACACCGTACCGCCTACGCACCCTTTACG	d:Bacteria(1.00),p:Proteobacteria(0.92),c:Gammaproteobacteria(0.92),o:Diplorickettsiales(0.81),f:Diplorickettsiaceae(0.81),g:Aquicella(0.71)	Bacteria	Proteobacteria	Gammaproteobacteria	Diplorickettsiales	Diplorickettsiaceae	Aquicella
OTU367	GTTTGCTCCCCACGCTTTCGCATCTCAGTGTCAGAAAAGACCCAGCAAGCTGCCTTCGCCATTGGTGTTCCTTTAGATATCTACGGATTTCACCCCTACACCTAAAGTTCCGCTTGCCCCTGTCTTCCTCGAGTCTGGCAGTATAAGCAACAGTCCCGATGTTAAGCATCGGTCTTTAATCGCTCACTTACCAAACCACCTACATGCTCTTTACG	d:Bacteria(1.00),p:Patescibacteria(1.00),c:Berkelbacteria(1.00),o:uncultured bacterium(1.00)	Bacteria	Patescibacteria	Berkelbacteria	_	_	_
OTU368	GTTTGCTCCCCACGCTTTCGCGCATCAGCGTCAGCACCGGTCCAGGTAGCCGCCTTCGCCACTGGTGTTCCTCCCAATATCTACGCATTTCACCGCTACACTGGGAATTCCGCTACCCCCTCCCGGCCTCAAGCTAAGAAGTTTCAAAGGCAGTTCCTCAGTTAAGCCGAGGGATTTCACCTTTGACTTTCTTAGCCGCCTACGCGCCCTTTACG	d:Bacteria(1.00),p:Acidobacteriota(1.00),c:Thermoanaerobaculia(0.99),o:Thermoanaerobaculales(0.99),f:Thermoanaerobaculaceae(0.99),g:Subgroup 10(0.99)	Bacteria	Acidobacteriota	Thermoanaerobaculia	Thermoanaerobaculales	Thermoanaerobaculaceae	_
OTU369	GTTTGCTCCCCTAGCTTTCGCGCCTCAGCGTCAGTAACGGTCCAGGAAGCCGCCTTCGCCTCCGGTGTTCCTCCCGATATCTACGCATTTCACCGCTACACCGGGAATTCCGCTTCCCTCTCCCGCACTCTAGCACGGCAGTATCGAGCGGCTGCCCCAAGTTGAGCCTGGGGATTTTACGCCCGACTTACCGCACCGCCTACACGCCCTTTACG	d:Bacteria(1.00),p:Acidobacteriota(1.00),c:Acidobacteriae(1.00),o:Subgroup 13(1.00),f:uncultured bacterium(0.99)	Bacteria	Acidobacteriota	Acidobacteriae	_	_	_
OTU370	GTTAGTTCTCTGTGCCTTCGTCCCTGAACGTCAGTTTTTACATAAAAGGTTGCCTTCGCCTTTACCAGTCCCTATAGTATCAAAAAATTTTATCTCTACACCACAAGTACGACACTCCTCACATAAAACTCTAGTCGCAAAACGTCCTTACAAGGACATTTACTACCGTCTACGTACCCTTTAAACCTATTTATTATGAATAACACTAGCCTCTT	d:Bacteria(1.00),p:Proteobacteria(1.00),c:Alphaproteobacteria(1.00),o:Rickettsiales(1.00),f:Mitochondria(1.00),g:Beauveria malawiensis(0.03)	Bacteria	Proteobacteria	Alphaproteobacteria	Rickettsiales	Mitochondria	_
OTU371	GTTTGCTCCCCACGCTTTCGTATCTCAACGTCAGAAATGGACCAAGAAGCTGCCTTCGCCATCGGTGTTCCTCTCGAGATCTACGCATTTTACCGCTACTCCGAGAATTCCGCTTCTCTCTTCCACCCTCAAGCAAATCAGTTTCAGCTACGAGCTCTTGGTTAAGCCAAGAGATTTTATAACTGACTTGTTTTGCCGTCTACATACCCTTTACG	d:Bacteria(1.00),p:Dependentiae(1.00),c:Babeliae(1.00),o:Babeliales(1.00),f:UBA12409(0.98),g:uncultured bacterium(0.99)	Bacteria	Dependentiae	Babeliae	Babeliales	UBA12409	_
OTU372	GTTTGCTCCCCACGCTTTCGCGCCTCAGTGTCAGTATCAGTCCAGACAGCTGCCTTCGCCATTGACGTTCCTTCCGATCTCTACGCATTTCACTGCTACACCGGAAATTCCGCTGTCCTCTACCGTACTCCAGCTACAACGTTTGCGATGCACTTCCTAGGTTAAGCCCAGGGCTTTCACATCACACTCTTGCAACCACCTACGCGCCCTTTACG	d:Bacteria(1.00),p:Proteobacteria(1.00),c:Gammaproteobacteria(1.00),o:Diplorickettsiales(0.97),f:Diplorickettsiaceae(0.97),g:Aquicella(0.86)	Bacteria	Proteobacteria	Gammaproteobacteria	Diplorickettsiales	Diplorickettsiaceae	Aquicella
OTU373	GTTTGCTCCCCACGCTTTCGTGCATCAACGTCAGGAATGAGCCAAGAAGCTGCCTTCGCCATCGGTGTTCCTCCCGAGATCTACGCATTTGACCGCTACTCCGGGAATTCCACTTCTCTCTCTCACCCTCTAGTACAAAAGTATCCATCGCATGTTCCCAGTTAAGCCGGGACATTTAACAACGGACTTCTCATACCGTCTACGCACCCTTTACG	d:Bacteria(1.00),p:Dependentiae(1.00),c:Babeliae(1.00),o:Babeliales(1.00),f:Vermiphilaceae(0.99),g:uncultured bacterium(0.98)	Bacteria	Dependentiae	Babeliae	Babeliales	Vermiphilaceae	_
OTU374	GTTCGCTCCCCACGCTGTCGCACCTCAGCGTCAGCACGTGCCCAGCCAGCTGACTTCTCCATTGGCGTTCCTGCCGGTATCTACGTATTTCACTACTCCACCGGCAATTCCACTGGCTTCTGCACGGCTCGAGCTATGCCGTATGGAATGGCCTCGCTCGGTTAAGCCGAGCGCTTTTACATCCCACGTGCATAGCCGCCTGCGTGCGCTTTACG	d:Bacteria(1.00),p:Chloroflexi(0.88),c:Chloroflexia(0.87),o:Chloroflexales(0.87),f:Roseiflexaceae(0.83),g:uncultured(0.85)	Bacteria	Chloroflexi	Chloroflexia	Chloroflexales	Roseiflexaceae	_
OTU375	GTTTGCTCCCCTGGCTTTCGCGCCTCAGCGTCAGAAAGGGTCCAGCACGCCGCTTTCGCCACCGGCGTTCCTTCCGATCTCTACGCATTTCACCGCTCCACCGGAAGTTCCGCATGCCCCTACCCCCCTCGAGGCCGCCAGTATCAAAAGCCGTTCTCCGGTTGAGCCGGAGGATTTCACCCCTGACTTGGCGGCCCGCCTACGCGCCCTTTAAG	d:Bacteria(1.00),p:Planctomycetota(1.00),c:Planctomycetes(1.00),o:Gemmatales(1.00),f:Gemmataceae(1.00),g:Fimbriiglobus(0.10)	Bacteria	Planctomycetota	Planctomycetes	Gemmatales	Gemmataceae	_
OTU376	TTTTGCTCCCCATACTTTCGAGCCTGAGCGTCGGATCTCGTCCAGCCGGCTGCCTTCGCCGTTGGTGTTCCTCTTGATATCTACGCATTTCACTGCTCCACCAAGAATTCCACCGGCCCCTCCGAGTCCCTAGAATCGCAGTTTCAGACGCAGTCCGGGAGTTGAGCCCCCGGGTTTCACATCCGACACACGATTCCGCCTGCGCTCCCTTTACG	d:Bacteria(1.00),p:Verrucomicrobiota(1.00),c:Verrucomicrobiae(1.00),o:uncultured(0.99),f:metagenome(0.99)	Bacteria	Verrucomicrobiota	Verrucomicrobiae	_	_	_
OTU377	GTTTGCTACCCACGCTTTCGTGTTTCAGCGTCAGTTACGGTCCAGAAAGCCGTCTACACCACCGGTGTTCCTCCTGATATCTACGCATTTCACCGCTACACCAGGAATTCCACTTTCCCATCCCGCACTCTAGCCAGACAGTCTGTAGCGCACCCTCCCAGTTAAGCCGGGAGATTTCACACCACTCTTATCCAACCGCCTACACACCCTTTACG	d:Bacteria(1.00),p:Acidobacteriota(1.00),c:Acidobacteriae(1.00),o:Solibacterales(1.00),f:Solibacteraceae(1.00),g:Candidatus Solibacter(1.00)	Bacteria	Acidobacteriota	Acidobacteriae	Solibacterales	Solibacteraceae	_
OTU378	GTTTGCTCCCCACGCTTTCGCACCTCAGCGTCAGTAATGGACCAGTAAGCCGCCTTCGCCACTGGTGTTCCTCCGAATATCTACGAATTTCACCTCTACACTCGGAATTCCACTTACCTCTTCCATACTCCAGACTTCCAGTATCAAAGGCAGTTCCGAGGTTGAGCCCCGGGATTTCACCCCTGACTTAAAAGTCCGCCTACGTGCGCTTTACG	d:Bacteria(1.00),p:Proteobacteria(1.00),c:Alphaproteobacteria(1.00),o:Rhizobiales(1.00),f:Rhizobiaceae(1.00),g:Allorhizobium-Neorhizobium-Pararhizobium-Rhizobium(0.89)	Bacteria	Proteobacteria	Alphaproteobacteria	Rhizobiales	Rhizobiaceae	_
OTU379	GTTTGCTCCCCACGCTTTCGTACTTCAACGTCAGATATGGACCAAGAAGCTGCCTTCGCCATCGGTGTTCCTCTCGAGATCTACGCATTTTACCGCTACTCCGAGAATTCCACTTCTCTCTTCCATCCTCAAGCAAAACAGTTTCAATTACAGGTCCTTAGTTAAGCCAAGGAATTTAATAACTGACTTGTTTCGCCGTCTACGCACCCTTTACG	d:Bacteria(1.00),p:Dependentiae(1.00),c:Babeliae(1.00),o:Babeliales(1.00),f:UBA12409(0.98),g:uncultured bacterium(0.98)	Bacteria	Dependentiae	Babeliae	Babeliales	UBA12409	_
OTU380	GTTCGCTCCCCTGGCTTTCGCGCCTCAGCGTCAGAAGGGGTCCAGCACGCCGCTTTCGCCACCGGCGTTCCTTCGGATATCTACGCATTTCACCGCTCCACCCGAAGTTCCGCATGCCCCTACCCCCCTCGAGGCCCCGAGTATCGGAGGCGATTTTCCGGTTGGGCCGAAAGATTTCACCCCCGACTGTGGGACCCGCCTACGCGCCCTTTAAG	d:Bacteria(1.00),p:Planctomycetota(1.00),c:Planctomycetes(1.00),o:Gemmatales(1.00),f:Gemmataceae(1.00),g:uncultured(1.00)	Bacteria	Planctomycetota	Planctomycetes	Gemmatales	Gemmataceae	_
OTU381	GTTTGCTCCCCTAGCTTTCGCGCCTCAGCGTCAGTTGTGGTCCAGTGCGCCGCTTTCGCCACAGGTGTTCCTCCCGATATCTACGCATTTCACCGCTACACCGGGAATTCCACGCACCTCTCCCACACTCCAGCACGGCAGTCTACGCGGCAGGCCTGGGGTTGAGCCCCAGGATTTCACCGCATACTTACCGCACCGCCTACGCGCCCTTTACG	d:Bacteria(1.00),p:Acidobacteriota(1.00),c:Acidobacteriae(1.00),o:Acidobacteriales(1.00),f:uncultured(1.00),g:uncultured bacterium(0.86)	Bacteria	Acidobacteriota	Acidobacteriae	Acidobacteriales	_	_
OTU382	GTTCGCTACCCACGCTTTCGCGCCTCAGCGTCAGTATTATGCCAGGCGGCTGCCTTCGCCATTGACGTTCCTTCCGATCTCTACGCATTTCACCGCTACACCGGAAATTCCGCCGCCCTCTCATATACTCTAGCTTCACAGTTTGCGATGCGCTTCCCAGGTTAAGCCCGGGGCTTTCACATCACACTTGCAAAACCGCCTACGCGCCCTTTACG	d:Bacteria(1.00),p:Proteobacteria(1.00),c:Gammaproteobacteria(1.00),o:Diplorickettsiales(1.00),f:Diplorickettsiaceae(1.00),g:Aquicella(1.00)	Bacteria	Proteobacteria	Gammaproteobacteria	Diplorickettsiales	Diplorickettsiaceae	Aquicella
OTU383	GTTCGCTCCCCTGGCTTTCGTGCCTCAGCGTCAGTTGAGACCCAGTGTGTCGCTTTCGCCACCGGCGTTCCTTCCGATATCAACACATTTCACCGCTCCACCGGAAGTTCCACACACCCCTATCTCACTCCAGCCACACAGTTTAGGGCGCAGTTCCCCGGTTAAGCCGGGGGATTTCACACCCTACTTACATGGCCGCCTACGCACCCTTTAAG	d:Bacteria(1.00),p:Planctomycetota(1.00),c:Planctomycetes(1.00),o:Planctomycetales(1.00),f:uncultured(1.00),g:uncultured bacterium(0.94)	Bacteria	Planctomycetota	Planctomycetes	Planctomycetales	_	_
OTU384	GTTTGATCCCCACGCTTTCGTGCCTCAGCGTCAATCACCGCGTAGTTAGCTGCCTTCGCAATAGGTGTTCTATGTCATATCTAAGCATTTCACCGCTACATGACATATTCCGCTAACCTCCACGGCATTCAAGATAAATAGTATCCACGGCAGTTCTGCAGTTAAGCTGCAGGATTTCACCACGGACTTACCTATCCGCCTACGCACCCTTTAAA	d:Bacteria(1.00),p:Bacteroidota(1.00),c:Bacteroidia(1.00),o:Chitinophagales(1.00),f:Chitinophagaceae(1.00),g:uncultured(1.00)	Bacteria	Bacteroidota	Bacteroidia	Chitinophagales	Chitinophagaceae	_
OTU385	GTTTGCTCCCCACGCTTTCGTGTCTCAGTGTCAGTGTTAGTCCAGATGGCCGCCTTCGCCACTGATGTTCCTCCCGATATCTACGCATTTCACCGCTACACCGGGAATTCCACCATCCTCTACCACACTCTAGCCTGCCAGTATCAAATGCAGTTCCCAGGTTGAGCCTGGGGATTTCACACCTGACTTAACAAACCACCTACACACGCTTTACG	d:Bacteria(1.00),p:Proteobacteria(1.00),c:Gammaproteobacteria(1.00),o:Acidiferrobacterales(0.98),f:Acidiferrobacteraceae(0.98),g:Sulfurifustis(0.98)	Bacteria	Proteobacteria	Gammaproteobacteria	Acidiferrobacterales	Acidiferrobacteraceae	Sulfurifustis
OTU386	TTTTGCTCCCCACGCTTTCGCATCTCAGAGTCAGGAATGTACCAGTGCACTGCCTTCGCCTTTGGTGTTCCCCACGATATCAACGGATTTCACCCCTACACCGTGAGTTCCATGCACCTCTCACATCCTCCAGTCCGATCGTATCTTCAGCACTTCCACCGTTAGGCGGTGGGCTTTAACTGAAGACGCACCGGACCTCCTACATGCTCTTTACG	d:Bacteria(1.00),p:Patescibacteria(0.98),c:Parcubacteria(0.97),o:Candidatus Jorgensenbacteria(0.71),f:Candidatus Adlerbacteria bacterium GW2011_GWC1_50_9(0.71)	Bacteria	Patescibacteria	Parcubacteria	_	_	_
OTU387	GTTTGCTCCCCTGGCTTTCGCTCCTCAGTGTCAGAACAACCCCAGATGATCGCCTTCGCCACTGGTGTTCCTCCCGATATCTACGCATTTCACCGCTACACCGGGAATTCCATCATCCTCTGATTGTCTCAAGATCAACAGTATCCACACCGTTCCCCGAGTTGAGCCCGGGTCTTTCTTTGCGGACTTGAAGATCCACCTACGAGCGCTTTACG	d:Bacteria(1.00),p:WPS-2(1.00),c:uncultured bacterium(0.98)	Bacteria	WPS-2	_	_	_	_
OTU388	GTTCGCTCCCCTAGCTCTCGCTCCTTAGCGTCAGGTACTAGCCAGGACACTGCCTTCGCCTTTGGTGTTCTTCCGGATCTCTACGCATTTCACCACTCCACCCGGAGTTCCATGTCCCTCTCTAGCCCTCAAGTCATGCCGTTTAGCGAGCACTCCATCGGTTAAGCCGATGGCTGGAACCCTCTACGTACATCACCGCCTGCGAGCGCTTTACG	d:Bacteria(1.00),p:Chloroflexi(1.00),c:Ktedonobacteria(1.00),o:Ktedonobacterales(1.00),f:Ktedonobacteraceae(1.00),g:G12-WMSP1(1.00)	Bacteria	Chloroflexi	Ktedonobacteria	Ktedonobacterales	Ktedonobacteraceae	G12-WMSP1
OTU389	GTTTGCTCCCCACGCTTTCGTGCATGAGCGTCAGTATGATCCCAGGGGGCTGCCTTCGCCATCGGTGTTCCTCCACATCTCTACGCATTTCACTGCTACACGTGGAATTCCACCCCCCTCTGACCTACTCTAGCCGGACAGTCTCCAATGCAGTTCCCAAGTTGAGCTCGGGGATTTCACATCAGACTTATCCAACCGCCTGCGCACGCTTTACG	d:Bacteria(1.00),p:Proteobacteria(1.00),c:Gammaproteobacteria(1.00),o:Burkholderiales(1.00),f:Methylophilaceae(0.22),g:Methylotenera(0.22)	Bacteria	Proteobacteria	Gammaproteobacteria	Burkholderiales	_	_
OTU390	GTTTGCTCCCCGCGCTTTCGTGCCCGAGCGTCAGATGGCGGCCAGGGCGCTGCCTTCGCCGTCGGTGTTCTTCCGGATCTCTACGCATTTCACCGCTCCACCCGGAATTCCGCGCCCCTCTCCGCCCCTCAAGCCCGCCCGTCTGGAAAGTCCCCGCTCCGTTGAGCAGAGCGATTTCACCCCCCACGCGGCGGGCCGCCTGCGCACCCTTTACG	d:Bacteria(1.00),p:Chloroflexi(0.96),c:Ktedonobacteria(0.94),o:Ktedonobacterales(0.94),f:JG30-KF-AS9(0.93),g:uncultured bacterium(0.65)	Bacteria	Chloroflexi	Ktedonobacteria	Ktedonobacterales	JG30-KF-AS9	_
OTU391	GTTCGCTCCCCTGGCTTTCGTGTCTCAGCGTCGGCACACCCCCAGCAGACTGATTTCTCCTTTGGCGTTCCAGGCGATATCTACGCATTTCACCGCTCCACCGCCTGTTCCATCTGCCCCTGAGTGGCCCAAGACCGCCAGTATACCCAGCCGTTCCCCGGTTGAGCCGGGGGATTTCACAAGGTACTTAACGGTCCGCCTACACACGCTTTAAG	d:Bacteria(1.00),p:Planctomycetota(1.00),c:Phycisphaerae(1.00),o:Tepidisphaerales(1.00),f:WD2101 soil group(1.00),g:uncultured bacterium(1.00)	Bacteria	Planctomycetota	Phycisphaerae	Tepidisphaerales	_	_
OTU392	GTTCGCTCCCCTGGCTTTCGCGTCTCAGCGTCAGCAAACGTCCAGGACCTCGCTTTCGCCACGGGCGTTCCTTCCGATCTCAACGCATTTCACCGCTCCACCGGAAGTTCCAGGTCCCCCTACGTTCCTCCAGACGGGTCGTATCGGCTCCACTTCCCCGGTTGAGCCGGGGGATTTCAGAGGTCGACGTTCCCATCCGCCTACACGCGCTTTAA	d:Bacteria(1.00),p:Planctomycetota(1.00),c:Planctomycetes(1.00),o:Isosphaerales(1.00),f:Isosphaeraceae(1.00),g:Aquisphaera(0.45)	Bacteria	Planctomycetota	Planctomycetes	Isosphaerales	Isosphaeraceae	_
OTU393	GTTCGCTCCCCTAGCTTTCGCGTCTCAGCGTCAGAAGACGTCCAGGACCTCGCTTTCGCCACGGGCGTTCCATCCGATCTCAACGCATTTCACCGCTCCACCGGATGTTCCAGGTCCCCCTACGTCCCTCCAGACAGGGCGTTTCGGTGCCCGTTCCCCGGTTGAGCCGGGGGATTTCAGCGACCGACGTCCCTATCCGCCTACACGCGCTTTAA	d:Bacteria(1.00),p:Planctomycetota(1.00),c:Planctomycetes(1.00),o:Isosphaerales(1.00),f:Isosphaeraceae(1.00),g:uncultured(0.38)	Bacteria	Planctomycetota	Planctomycetes	Isosphaerales	Isosphaeraceae	_
OTU394	GTTTGCTCCCCACGCTTTCGCACCTCAGTGTCAGTATCGAACCAGGTCGCCGCCTTCGCCACCGGTGTTCCTCCCGATATCTACGAATTTCACCTCTACACCGGGAATTCCGCGACCCTCTTTCGTACTCAAGCCTGCCAGTTTCAGGTGCACTTCCTCAGTTAAGCCGAGGGCTTTCACATCTGACATAACAGACCACCTACGTGCGCTTTACG	d:Bacteria(1.00),p:Myxococcota(1.00),c:Polyangia(1.00),o:Haliangiales(1.00),f:Haliangiaceae(1.00),g:Haliangium(1.00)	Bacteria	Myxococcota	Polyangia	Haliangiales	Haliangiaceae	Haliangium
OTU395	ATTCGCGACCCAAGCCTTCGTCCCTCAACGTCAGTTTTTACATAAAGGTTTGCTTTTGCTCTTATCCGTCCTATTAGTATCAAAGAATTTCATCTCTACACCAATAGTACTAATATATTCCTCTCACATAAAACTCTAGTATATCTGTTCCCTTTTGGGGCTGGATATGCCGTCTAGGTACCCTTTAAACCTAATAAAGATGAATAACACTAGTC	d:Bacteria(1.00),p:Proteobacteria(1.00),c:Alphaproteobacteria(1.00),o:Rickettsiales(1.00),f:Mitochondria(1.00),g:Botryosphaeria dothidea(0.79)	Bacteria	Proteobacteria	Alphaproteobacteria	Rickettsiales	Mitochondria	_
OTU396	GTTCGCTCCCCTAGCTTTCGCCCCTGAGCGTCAGGAACTTGCCAGGACATTGCCTTCGCCATTGGTGTTCCTCCGGATATCTACGCATTTCACCACTCCACCCGGAATTCCATGTCCCTCTCAAGCCCTCAAGTCTGCCCGTTTTCCCTCTCCTTCCCCAGTTAAGCCGGAGACTGTCAGAGAGAACGTAGCGGACCGCCTGCGGGCGCTTTACG	d:Bacteria(1.00),p:Chloroflexi(1.00),c:Ktedonobacteria(0.99),o:Ktedonobacterales(0.99),f:Ktedonobacteraceae(0.98),g:uncultured(0.78)	Bacteria	Chloroflexi	Ktedonobacteria	Ktedonobacterales	Ktedonobacteraceae	_
OTU397	GTTCGCTCCCCTGGCTTTCGCACATGAGCGTCAGAGACTTCCCAGGACACTGCCTACGCCTTCGGTGTTCCTCCGGATATCTACGCATTTCACCACTACACCCGGAATTCCGTGTCCCTCTGAAGCCCTCAAGTCTGCCAGTTTTCAAAGGCCTTCCCCGGTTGAGCCGGAGACTGTCACTTCAAACTTAACAGACCGCCTGCGTGCGCTTTACG	d:Bacteria(1.00),p:Chloroflexi(0.99),c:Ktedonobacteria(0.98),o:Ktedonobacterales(0.98),f:Ktedonobacteraceae(0.98),g:uncultured(0.75)	Bacteria	Chloroflexi	Ktedonobacteria	Ktedonobacterales	Ktedonobacteraceae	_
OTU398	GTTTGCTCCCCACGCTTTCGCGTCTTAGCGTCAGAAACCGTCCAGATAGCCGCCTTCGCCACTGGTGTTCTTCCCAATCTCTACGTATTTCACCACTACACTGGGAATTCCACTATCCTCTCCGGTCCTCTAGTCACCCAGTACCGAGTGCATTTCTTGAGTTGAGCTCAAGGCTTTCACACCCGACTTGGATAACCGCCTACACGCGCTTTACG	d:Bacteria(1.00),p:Proteobacteria(1.00),c:Alphaproteobacteria(1.00),o:Reyranellales(1.00),f:Reyranellaceae(1.00),g:Reyranella(1.00)	Bacteria	Proteobacteria	Alphaproteobacteria	Reyranellales	Reyranellaceae	Reyranella
OTU399	GTTTGATCCCCACGCTTTCGTGTATGAGTGTCAGTATAGGACCAGGTCGCCGCCTTCGCCGCCGGTGTTCCTCCTGATATCTACGTATTTCACCACTACACCAGGAATTCCACGACCCTCTTCCTTACTCAAGTTAGGTAGTTTTGAATGCACTTCCCGAGTTGAGCCCGGGGCTTTCACATCCAACTTACCTGACCACCTGCACACGCTTTACG	d:Bacteria(1.00),p:Bdellovibrionota(1.00),c:Bdellovibrionia(1.00),o:Bdellovibrionales(1.00),f:Bdellovibrionaceae(1.00),g:Bdellovibrio(1.00)	Bacteria	Bdellovibrionota	Bdellovibrionia	Bdellovibrionales	Bdellovibrionaceae	Bdellovibrio
OTU400	GTTTGCTCCCCTGGCTTTCGCGCCTCAGCGTCAGAAGGGGTCCAGCACGCCGCTTTCGCCACCGGCGTTCCTTCCGATATCTACGCATTTCACCGCTCCACCGGAAGTTCCGCATGCCCCTACCCCCCTCGAGGCGGCCAGTATCAGGGGCACTTTTCCGGTTGGGCCGAAAGATTTCACCCCTGACTTGGTCGCCCGCCTACGCGCCCTTTAAG	d:Bacteria(1.00),p:Planctomycetota(1.00),c:Planctomycetes(1.00),o:Gemmatales(1.00),f:Gemmataceae(1.00),g:uncultured(1.00)	Bacteria	Planctomycetota	Planctomycetes	Gemmatales	Gemmataceae	_
OTU401	GTTTGCTACCCACGCTTTCGCGCCTCAGCGTCAGATAATGCCCAGTTAGCTGCCTTCGCCATGGGTGTTCCTCCTGATATCAACGCATTTCACCGCTACACCAGGAATTCCACTAACCTCTGCATTCCTCAAGCTCGCCAGTATGCGAAGCGGTTTCCGGGTTGAGCCCTGGAGATTTCACTTCACACTTAACGAGCCGCCTACGCGCTCTTTAC	d:Bacteria(1.00),p:Armatimonadota(1.00),c:Fimbriimonadia(1.00),o:Fimbriimonadales(1.00),f:Fimbriimonadaceae(1.00),g:uncultured bacterium(0.85)	Bacteria	Armatimonadota	Fimbriimonadia	Fimbriimonadales	Fimbriimonadaceae	_
OTU402	ATTCGCTCCCCTAGCTTTCGTCCCTCAGTGTCAGTTGCGGCCTAGTAGAGCGCCTTCGCCACCGGTGTTCTTCCTGATCTCTACGCATTTCACCGCTACACCAGGAATTCCCTCTACCCCGAACGCACTCTAGCTTTGTAGTTTCCACTGCCTTTATCTGGTTGAGCCAGACTCTTTAACAGCAGACTTTCAATGCCACCTGCGGACGCTTTACG	d:Bacteria(1.00),p:Cyanobacteria(1.00),c:Cyanobacteriia(1.00),o:Cyanobacteriales(1.00),f:Nostocaceae(1.00),g:Stigonema SAG 48.90(0.44)	Bacteria	Cyanobacteria	Cyanobacteriia	Cyanobacteriales	Nostocaceae	_
OTU403	GTTCGCTCCCCACGCTTTCGTCCCTCAGCGTCAGTTATATCTTGGTAACCTGCCTTCGCAATTGGTGTTCTAAGTAATATCTATGCATTTCACCGCTACACTACTTATTCCAGCTACCTCAAATATACTCAAGACTTACAGTATCAATGGCAGTTCTATCGTTAAGCGACAGGCTTTCACCACTGACTTATAAGTCCGCCTACGGACCCTTTAAA	d:Bacteria(1.00),p:Bacteroidota(1.00),c:Bacteroidia(1.00),o:Flavobacteriales(1.00),f:Weeksellaceae(1.00),g:Cloacibacterium(1.00)	Bacteria	Bacteroidota	Bacteroidia	Flavobacteriales	Weeksellaceae	Cloacibacterium
OTU404	GTTTGCTACCCACGCTTTCGCACCTCAGCGTCAGTGTTGGGCCAGGCGGTCGCCTTCGCCACTGATGTTCCTCCCGATATCTACGCATTTCACCGCTACACCGGGAATTCCACCACCCTCTCCCACACTCTAGCCAGGCAGTATCGAATGCAGTTCCCAGGTTGAGCCCAGGGATTTCACATCCGACTGACCTAGCCGCCTACGCGCGCTTTACG	d:Bacteria(1.00),p:Proteobacteria(1.00),c:Gammaproteobacteria(1.00),o:Pseudomonadales(1.00),f:Moraxellaceae(1.00),g:uncultured(1.00)	Bacteria	Proteobacteria	Gammaproteobacteria	Pseudomonadales	Moraxellaceae	_
OTU405	GTTTGCTCCCCTGGCTTTCGCGCCTCAGCGTCAGAAGAGGTCCAGCGGGCCGCTTTCGCCACCGGCGTTCCTTCCGATATCTACGCATTTCACCGCTCCACCGGAAGTTCCGCCCGCCCCTACCTCCCTCGAGGCCCCCAGTATCCACGGCACTTCCCCGGTTGAGCCGGGGTATTTCACCACAGACTTGGGAGCCCGCCTACGCGCCCTTTAAG	d:Bacteria(1.00),p:Planctomycetota(1.00),c:Planctomycetes(1.00),o:Gemmatales(1.00),f:Gemmataceae(1.00),g:uncultured(0.96)	Bacteria	Planctomycetota	Planctomycetes	Gemmatales	Gemmataceae	_
OTU406	GTTTGCTCCCCACGCTTTCGCGCCTCAGCGTCAGAACTGGCCCAGGTAGCCGCCTTCGTCACTGGTGTTCCTCCCGATATCTACGCATTTCACCGCTACACCGGGAATTCCACTACCCTCTTCCAGCCTCGAGCTTCACAGTATCCAAGGCAATTCCTCGGTTGAGCCGAGGGCTTTCACCCAAGACTTATGAAGCCGCCTACGCGCCCTTTACG	d:Bacteria(1.00),p:Acidobacteriota(1.00),c:Thermoanaerobaculia(1.00),o:Thermoanaerobaculales(1.00),f:Thermoanaerobaculaceae(1.00),g:Subgroup 10(1.00)	Bacteria	Acidobacteriota	Thermoanaerobaculia	Thermoanaerobaculales	Thermoanaerobaculaceae	_
OTU407	GTTCGCTCCCCTGGCTTTCGCACATGAGCGTCAGATGCAATCCAGGATGCTGCCTTCGCCTTTGGTGTTCTTCCAGATCTCTACGCATTTCACCGCTCCACCTGGAATTCCGCATCCCTCTTTTGCCCTCAAGTCTCCCAGTTTTCACGAGCCCTGCAGCAGTTAAGCCACCACCTGTCACTCGAAACTTAAGAGACCGCCTGCGTGCGCTTTAC	d:Bacteria(1.00),p:Chloroflexi(1.00),c:Ktedonobacteria(1.00),o:Ktedonobacterales(1.00),f:Ktedonobacteraceae(1.00),g:uncultured(1.00)	Bacteria	Chloroflexi	Ktedonobacteria	Ktedonobacterales	Ktedonobacteraceae	_
OTU408	GTTTGCTCCCCACGCTTTCGTGCCTCAGCGTCAATTAACATGTAGTAAGCTGCCTTCGCTATCGGTGTTCTATGTCATATCTAAGCATTTCACCGCTACATGACATATTCCGCTTACCTCCATGATATTCAAGATAAATAGTATCAACGGCAGTTTCCGAGTTAAGCCCGGAGATTTCACCACTGACTTACTTATCCGCCTACGCACCCTTTAAA	d:Bacteria(1.00),p:Bacteroidota(1.00),c:Bacteroidia(1.00),o:Chitinophagales(1.00),f:Chitinophagaceae(1.00),g:uncultured(0.85)	Bacteria	Bacteroidota	Bacteroidia	Chitinophagales	Chitinophagaceae	_
OTU409	GTTTGCTCCCCATGCTCTCACGCCTCAGCGTCAGGAAATAGCTAGAAAACCGCTTTCGCCACTGGTGTTCTTCCACATATCTACGCATTTCACCGCTACATGTGGAATTCCATTTTCTCCGCCATCCCTCTATAGACCTACAGTTTCAAATGCCGCTCCGAGGTTGAGCCCCGGAATTTCACATTTGACTTGTTGATCCGCCTACGCGTCCTTTA	d:Bacteria(1.00),p:Verrucomicrobiota(0.99),c:Chlamydiae(0.99),o:Chlamydiales(0.99),f:Simkaniaceae(0.77),g:uncultured(0.75)	Bacteria	Verrucomicrobiota	Chlamydiae	Chlamydiales	Simkaniaceae	_
OTU410	GTTTGCTCCCCACGCTTTCGCGTCTCAGCGTCAATGTCCGTCCAGGTCGCCGCCTTCGCCACTGGTGTTCCTCCCGATATCTACGAATTTCACCTCTACACCGGGAATTCCGCGACCCTCTCCGGCATTCAAGCTCTCCAGTTTCTCGCGCACTTCCTCGGTTAAGCCGAGGGATTTCACACGAGACTTAGAGTGCCGCCTACAAGCGCTTTACG	d:Bacteria(1.00),p:Myxococcota(1.00),c:Myxococcia(0.91),o:Myxococcales(0.91),f:Anaeromyxobacteraceae(0.90),g:Anaeromyxobacter(0.90)	Bacteria	Myxococcota	Myxococcia	Myxococcales	Anaeromyxobacteraceae	Anaeromyxobacter
OTU411	GTTTGCTCCCCTGGCTTTCGCGCCTCAGCGTCAGAAGAGGTCCAGCCGTTCGCTTTCGCCACCGGCGTTCCTTCCGATATCAACGCATTTCACCGCTCCACCGGAAGTTCCAACGGCCCCTACCTCGCTCGAGACCACCAGTATCCAGGGCTGTTTTCCGGTTAAGCCGAAAGATTTCACCCCGGACTTGGTGATCCGCCTACGCGCCCTTTAAG	d:Bacteria(1.00),p:Planctomycetota(1.00),c:Planctomycetes(1.00),o:Gemmatales(1.00),f:Gemmataceae(1.00),g:uncultured bacterium(0.66)	Bacteria	Planctomycetota	Planctomycetes	Gemmatales	Gemmataceae	_
OTU412	GTTCGCTCCCCTGGCTTTCGCGCATCAGCGTCAGTATCGGCCCAGTAGCCCGCCTTCGCCTCAGGTGTTCCTCCCGATATCTACGCATTTCACCGCTACACCGGGAATTCCAGCTACCTCTTCCGTACTCTAGCCTGCCAGTATCGGTCGACCCTCCGGGGTTGAGCCCCGGGCTTTCACAACCGACTTAACAAGCCGCCTACGCGCCCTTTACG	d:Bacteria(1.00),p:Acidobacteriota(1.00),c:Blastocatellia(1.00)	Bacteria	Acidobacteriota	Blastocatellia	_	_	_
OTU413	GTTTGCTCCCCTAGCTTTCGCGCCTCAGCGTCAGTTGTGGTCCAGTGCGCCGCTTTCGCCACAGGTGTTCCTCCCGATATCTACGCATTTCACCGCTACACCGGGAATTCCACGCACCTCTCCCACACTCAAGCATCGCAGTTTCCGCGGCAGTCTCTAAGTTGAGCCTAGAGATTTCACCACGGACTTGCGACACCGCCTACGCGCCCTTTACG	d:Bacteria(1.00),p:Acidobacteriota(1.00),c:Acidobacteriae(1.00),o:Acidobacteriales(1.00),f:uncultured(1.00),g:uncultured bacterium(1.00)	Bacteria	Acidobacteriota	Acidobacteriae	Acidobacteriales	_	_
OTU414	GTTCGCTCCCCTCGCTTTCGCCCCTCAGCGTCAGGTCAGAACCAGGATGCGGCCTTCGCCATCGGTATTCCTCCGGATCTCTACGCATTTCACCACTCCACCCGGAATTCTGCATCCCTCTCTCTGCCTCTGAGCCTGGCCGTTTTCGCCATCCTCGGTCAGTGAAGCCGACCGCTGTCACGGCAAACGTCCCAGGCCGCCTACAGGCCCTTTAC	d:Bacteria(1.00),p:Chloroflexi(0.94),c:Ktedonobacteria(0.71),o:Ktedonobacterales(0.71),f:Ktedonobacteraceae(0.71),g:1921-2(0.15)	Bacteria	Chloroflexi	Ktedonobacteria	Ktedonobacterales	Ktedonobacteraceae	_
OTU415	GTTTGCTCCCCACGCTTTCGCATCTCAGCGTCAGTTGTCTTCCAGATGGCCGCCTTCGCCACAGGTGTTCCTCCTGATATCTACGAATTTCACCTCTACACCAGGAATTCCGCCATCCCCTCCGACACTCAAGTCTAGCAGTATCAGATGCTGTTCCTGGGTTAAGCCCAGGGATTTCACATCTGACTAACTAGACCGCCTACATGCGCTTTACG	d:Bacteria(1.00),p:Myxococcota(0.86),c:Polyangia(0.86),o:Blfdi19(0.55),f:uncultured bacterium(0.37)	Bacteria	Myxococcota	Polyangia	_	_	_
OTU416	GTTCGCTCCCCACGCTTTCGCTCCTCAGCGTCAGAACAGGCCCAGAGAACCGCCTTCGCCACCGGTGTTCCTCCCGATATCTGCGCATTTCACCGCTACACCGGGAATTCCATTCTCCCCTGCCTGCCTCTAGTCTGCCCGTATCCACTGCAGGCTCGGGGTTAAGCCCCGAGTTTTCACAGCAGACGTAACAGACCGCCTACGAGCTCTTTACG	d:Bacteria(1.00),p:Actinobacteriota(1.00),c:Actinobacteria(1.00),o:Frankiales(0.99),f:Acidothermaceae(0.99),g:Acidothermus(0.99)	Bacteria	Actinobacteriota	Actinobacteria	Frankiales	Acidothermaceae	Acidothermus
OTU417	GTTTGATCCCCACGCTTTCGTGCCTCAGCGTCAATCGCTGTTTAGTTAGCTGCCTTCGCAATCGGTGTTCTAAGTCATATCTATGCATTTCACCGCTACATGACTTATTCCGCCAACCTCAACAGTATTCAAGACCTATAGTATCAATGGCAGTTTCAGGGTTGAGCCCTGAGATTTCACCACTGACTTACAGGCCCGCCTACACACCCTTTAAA	d:Bacteria(1.00),p:Bacteroidota(1.00),c:Bacteroidia(1.00),o:Chitinophagales(0.99),f:Chitinophagaceae(0.99),g:Edaphobaculum(0.96)	Bacteria	Bacteroidota	Bacteroidia	Chitinophagales	Chitinophagaceae	Edaphobaculum
OTU418	GTTCGCTCCCCTGGCTTTCGCGCATCAGCGTCAGTGTCGGCCCAGCAACCCGCCTTCGCCGCAGGTGTTCCTCTCGATATCTACGCATTTCACCGCTACACCGAGAATTCCAGTTGCCCCTTCCGCACTCTAGCCCGACAGTATCACTTGACCGTTCCGAGTTAAGCCCGGAGATTTCACAAGTGACTTGTCACGGCCGCCTACGCGCCCTTTAC	d:Bacteria(1.00),p:Acidobacteriota(1.00),c:Blastocatellia(1.00),o:Pyrinomonadales(0.98),f:Pyrinomonadaceae(0.98),g:RB41(0.98)	Bacteria	Acidobacteriota	Blastocatellia	Pyrinomonadales	Pyrinomonadaceae	RB41
OTU419	GTTTGCTCCCCACGCTTTCGTGCCTTAGTGTCAGGAACGAGCCAGTACCCTGCCTACGCCATCGGTGTTCCTCCTAATATCTACGGATTTCACTCCTACACTAGGAATTCCAGGTACCTCTCTCGTCCTCTAGCTTGGTAGTTTCCATAATGTGTAAGGGGTTGAGCCCCAGGCTTTCACTACAGACTTACCATGCCACCTACGCAACTCTTTAC	d:Bacteria(1.00),p:Patescibacteria(1.00),c:Saccharimonadia(1.00),o:Saccharimonadales(1.00),f:LWQ8(0.73),g:uncultured bacterium(0.73)	Bacteria	Patescibacteria	Saccharimonadia	Saccharimonadales	LWQ8	_
OTU420	GTTTGCTCCCCTGGCTTTCGTGTCTCAGCGTCAGCATGTCCCCAGCGACCTGTTTTCACCATTGGCGTTCCAAATGATATCTACGCATTTCACCGCTCCACCATTTGTTCCGGTCGCCCCTAGACAGCTCAAGATCGCCAGTATACCCAGCAGTTCCCCGGTTGAGCCGGGGGATTTCACAAGGTACTTAACGATCCGCCTACACACGCTTTAAG	d:Bacteria(1.00),p:Planctomycetota(1.00),c:Phycisphaerae(1.00),o:Tepidisphaerales(1.00),f:WD2101 soil group(1.00),g:uncultured bacterium(0.92)	Bacteria	Planctomycetota	Phycisphaerae	Tepidisphaerales	_	_
OTU421	GTTTGATCCCCACGCTTTCGCGCCTCAGCGTCAATGTCGGTCCAGTTGGCCGCCTTCGCCACGGGTATTCTTCCCAATCTCTACGAATTTCACCTCTACACTGGGAATTCTACCAACCTCTACCGAATTCAAGTAAGACAGTCTTGAATGCAATTCCCGGGTTGAGCCCAGGGCTTTCACATCCAACTTGTCAAACCGCCTACGCGCCCTTTACG	d:Bacteria(1.00),p:Proteobacteria(1.00),c:Alphaproteobacteria(1.00),o:Rhodospirillales(1.00),f:uncultured(1.00),g:uncultured bacterium(0.79)	Bacteria	Proteobacteria	Alphaproteobacteria	Rhodospirillales	_	_
OTU422	GTTTGCTCCCCTAGCTTTCGCGCCTCAGCGTCAGTTGTGGTCCAGTGAGCCGCTTTCGCCACAGGTGTTCCTCCCGATATCTACGCATTTCACCGCTACACCGGGAATTCCACTCACCTCTCCCACACTCCAGCACGGCAGTTTTCGCGGCCATTTCCGAGTTGAGCCCGGAGATTTCACCACGAACTTACCGCGCCGCCTACGCGCCCTTTACG	d:Bacteria(1.00),p:Acidobacteriota(1.00),c:Acidobacteriae(1.00),o:Acidobacteriales(1.00),f:uncultured(0.87),g:uncultured bacterium(0.78)	Bacteria	Acidobacteriota	Acidobacteriae	Acidobacteriales	_	_
OTU423	GTTTGCTCCCCACGCTTTCGTGCCTCAGCGTCAGTTCAGGCCCAGGCGGTTGCCTTCGCCATTGGTGTTCTTCCAGATATCTACGCATTTCACCGCTACACCTGGAGTTCCACCGCCCTCTACCGAACTCGAGTCGGGCAGTATCGAATGGCATTCCCAGGTTAAGCCCAGGGCTTTCACATCCGACTTACCCAACCGCCTACGCACGCTTTACG	d:Bacteria(1.00),p:Proteobacteria(0.98),c:Gammaproteobacteria(0.98),o:Salinisphaerales(0.84),f:Solimonadaceae(0.84),g:Alkanibacter(0.24)	Bacteria	Proteobacteria	Gammaproteobacteria	Salinisphaerales	Solimonadaceae	_
OTU424	GTTCGCTCCCCACGCTTTCGTCCATCAGCGTCAGTTAAATCTTAGTGACCTGCCTTCGCAATTGGTGTTCTAAGTAATATCTATGCATTTCACCGCTACACTACTTATTCCAGCCACTTCAAATTTACTCAAGACCTGCAGTATCAATGGCAGTTTCACAGTTAAGCTGTGAGATTTCACCACTGACTTACAGATCCGCCTACGGACCCTTTAAA	d:Bacteria(1.00),p:Bacteroidota(1.00),c:Bacteroidia(1.00),o:Flavobacteriales(1.00),f:Weeksellaceae(1.00),g:Chryseobacterium(1.00)	Bacteria	Bacteroidota	Bacteroidia	Flavobacteriales	Weeksellaceae	Chryseobacterium
OTU425	GTTTGCTCCCCACGCTGTCGCGCCTCAGTGTCGGCTCAAAAGGACCCCGAAGGGTCCCACCGCCCAGCAGACCGCCTTCGCCACTGGTGTTCTTCCGGATCTCTACGCATTCCACCGCTACACCCGGAATTCCATCTGCCTCTACGGTGCCCGAGCCCCACAGTCGCCGCGGCCGATTCGGGGTTGAGCCCCGAACTTTCACCGCGGCCTTATGG	d:Bacteria(1.00),p:Gemmatimonadota(1.00),c:Gemmatimonadetes(1.00),o:Gemmatimonadales(1.00),f:Gemmatimonadaceae(1.00),g:uncultured(1.00)	Bacteria	Gemmatimonadota	Gemmatimonadetes	Gemmatimonadales	Gemmatimonadaceae	_
OTU426	GTTCGCTCCCCTGGCTTTCGCGCCTCAGCGTCAGATGAGATCCAGCAGCCCGCTTTCGCCACCGGCGTTCCTTCCGATATCAACGCATTTCACCGCTCCACCGGAAGTTCCGGCTGCCCCTACCCCCCTCAAGACCTCCAGTATCCAAGGCACTTTTCCGGTTAAGCCGAAAGCTTTCACCCCGGACTGGGAGGTCCGCCTACGCGCCCTTTAAG	d:Bacteria(1.00),p:Planctomycetota(1.00),c:Planctomycetes(1.00),o:Gemmatales(1.00),f:Gemmataceae(1.00),g:uncultured(1.00)	Bacteria	Planctomycetota	Planctomycetes	Gemmatales	Gemmataceae	_
OTU427	GTTCGCTCCCCACGCTTTCGTGCCTCAGTGTCAGATCGAGCCCAGTCACCTGTCTTCACCATTGGCGTTCCTGACGATATCTACGCATTTCACCGCTCCACCGTCAGTTCCAGTGACCTCTACTCGCCTCAAGTCCGCCAGTATCCGAAGCAGTTCCTGGGTTGAGCCCAGGGCTTTCACAACGGACTTAACGGACCACCTACGCACCCTTTAAA	d:Bacteria(1.00),p:Planctomycetota(1.00),c:Phycisphaerae(1.00),o:Tepidisphaerales(1.00),f:CPla-3 termite group(1.00),g:metagenome(0.83)	Bacteria	Planctomycetota	Phycisphaerae	Tepidisphaerales	_	metagenome
OTU428	GTTTGCTCCCCACGCTTTCGCGCCTTAGCGTCAGTAATGAGCCAGAAAGCCGCCTTCGCCACTGGTGTTCTTACGAATATCTACGAATTTCACCTCTACACTCGTAATTCCACTTTCCTCTCTCATCCTCTAGTCACGCAGTATCAAATGCAGTTCCCAAGTTAAGCTCGGGGATTTCACACCTGACTTACATAACCGCCTACGCGCCCTTTACG	d:Bacteria(1.00),p:Proteobacteria(1.00),c:Alphaproteobacteria(1.00),o:Paracaedibacterales(1.00),f:Paracaedibacteraceae(1.00),g:Candidatus Paracaedibacter(1.00)	Bacteria	Proteobacteria	Alphaproteobacteria	Paracaedibacterales	Paracaedibacteraceae	_
OTU429	GTTTGATCCCCACGCTTTCGTGCTTGAGTGTCAGTAACGGACCAAATGACCGCCTTCGCCACTGGTGTTCTTCCTGATATCTACGCATTTCACCGCTACACCAGGAATTCCATCATTCTCTTCCGTACTCAAGAAAAGCAGTATGAGAGGCAGTTTTGCAGTTAAGCTGCAAGATTTCACCTCTCACTTACCTTTCCACCTGCGCACCCTTTACA	d:Bacteria(1.00),p:Bacteroidota(0.70),c:Ignavibacteria(0.48),o:SJA-28(0.46),f:uncultured bacterium(0.54)	Bacteria	Bacteroidota	_	_	_	_
OTU430	GTTTGCTCCCCTGGCTTTCGTGTCTCAGCGTCGGCACAACCCCAGCGACCTGTTTTCACCTTCGGCGTTCCAAGCGATATCTACGCATTTCACCGCTCCACCGCTTGTTCCAGTCGCCCCTAGTTGGCCCAAGATCGCCAGTATACCCAGCCGTTCCACGGGTGAGCCGTGGGATTTCACAAGGTACTTAACGACCCGCCTACACACGCTTTAAG	d:Bacteria(1.00),p:Planctomycetota(1.00),c:Phycisphaerae(1.00),o:Tepidisphaerales(1.00),f:WD2101 soil group(1.00),g:uncultured bacterium(1.00)	Bacteria	Planctomycetota	Phycisphaerae	Tepidisphaerales	_	_
OTU431	GTTCGCTCCCCTAGCTTTCGCACCTGAGCGTCAGGTGCTTCCCAGGACACTGCCTTCGCCATTGGTGTTCCTCCGGATATCTACGCATTTCACCACTCCACCCGGAATTCCGTGTCCCTCTGAAGCCCTCAAGTCAGACAGTTTCCATAGTACTTCGTCAGTTGAGCCGACGACTGTCACCACAGACTAACCTGACCGCCTGCGTGCGCTTTACG	d:Bacteria(1.00),p:Chloroflexi(1.00),c:Ktedonobacteria(1.00),o:Ktedonobacterales(1.00),f:Ktedonobacteraceae(1.00),g:Ktedonobacter(1.00)	Bacteria	Chloroflexi	Ktedonobacteria	Ktedonobacterales	Ktedonobacteraceae	Ktedonobacter
OTU432	GTTTGCTCCCCACGCTTTCGCGCCTCAGCGTCAGTCTCGGTCCAGAGCGCCGCCTTCGCCACCGGTGTTCTTCCCAATATCTACGAATTTCACCTCTACACTGGGAATTCCACGCTCCTCTCCCGAACTCTAGCCTACCAGTCCCAAGCGCCTTTCCCAGGTTGAGCCCGGGGCTTTCACGCCTGACTTGGTCCGCCGCCTGCGCGCCCTTTACG	d:Bacteria(1.00),p:Proteobacteria(1.00),c:Alphaproteobacteria(1.00),o:Elsterales(1.00),f:uncultured(1.00),g:uncultured Alphaproteobacteria bacterium(0.30)	Bacteria	Proteobacteria	Alphaproteobacteria	Elsterales	_	_
OTU433	GTTCGCTCCCCTAGCTTTCGCGCCTCAGCGTCAGTTACCAGCCAGGACACTGCCTTCGCCTTTGGTATTCCTCCGGATATCTACGCATTTCACCACTCCACCCGGAATTCTATGTCCCTCTCTGGTCCTCAAGTTGAACAGTTTTCGTCAGGCCTTGCTCAGTTAAGCCGAGCACTGTCACTGCAAACTTATCCAACCGCCTGCACGCCCTTTAC	d:Bacteria(1.00),p:Chloroflexi(1.00),c:Ktedonobacteria(1.00),o:Ktedonobacterales(1.00),f:Ktedonobacteraceae(1.00),g:uncultured(1.00)	Bacteria	Chloroflexi	Ktedonobacteria	Ktedonobacterales	Ktedonobacteraceae	_
OTU434	GTTTGCTCCCCCAGCTTTCGCGCATCAGCGTCAGTTGTGGTCCAGTGCGCCGCTTTCGCCGCTGGTGTTCCTCCCGATCTCTACGCATTTCACCGCTACACCGGGAATTCCACGCACCTCTCCCACACTCCAGCATGGCAGTTTTCCCCGCAGGCTATGGGTTGAGCCCATAGATTTCACGAGAAACTTGCCACACCGCCTACGCGCCCTTTACG	d:Bacteria(1.00),p:Acidobacteriota(1.00),c:Acidobacteriae(1.00),o:Acidobacteriales(1.00),f:uncultured(1.00),g:uncultured bacterium(1.00)	Bacteria	Acidobacteriota	Acidobacteriae	Acidobacteriales	_	_
OTU435	GTTCGCTCCCCTGGCTTTCGCGCCTCAGCGTCAGAAGAGGTCCAGCAGGTCGCTTTCGCCACCGGCGTTCCTTCCGATATCTACGCATTTCACCGCTCCACCGGAAGTTCCACCTGCCCCTACCTCACTCAAGACCCCCAGTATCCAAGGCACGTTTCCGGTTGAGCCGAAAGATTTCACCCCGGACTTGGGAATCCGCCTACGCGCCCTTTAAG	d:Bacteria(1.00),p:Planctomycetota(1.00),c:Planctomycetes(1.00),o:Gemmatales(1.00),f:Gemmataceae(1.00),g:uncultured(0.94)	Bacteria	Planctomycetota	Planctomycetes	Gemmatales	Gemmataceae	_
OTU436	GTTTGCTCCCCACGCTTTCGCGCCTCAGCGTCAGTTAAGGCCCAGCAGGCCGCCTTCGCCGCCGGTGTTCCTCCAGATCTCTACGAATTTCACCTCTACACCTGGAATTCCACCTGCCTCTGCCTTACTCCAGATCGGTAGTTCCGAAAGCACGTCCCGGGTTGAGCCCAGGGATTTCACCCCCGGCTTGCCGATCCGCCTACACGCCCTTTACG	d:Bacteria(1.00),p:SAR324 (1.00),c:uncultured bacterium(0.32)	Bacteria	SAR324	_	_	_	_
OTU437	ATTTGCTCCCCACGCTTTCGTGCCACAACGTCAGTAATAGGCCAGTTAGCCGCCTTCGCCACTGGTGTTCCTTCATATATCTACGCATTCCACCGCTACACATGAAATTCCACTAACCTCTCCTACACTCTAGTCCTGTAGTTTCTAAGGCGGATAGGAGTTGAGCTCCTAGATTTAACCTCAGACTTGCAGAACCGTCTACGCACGCTTTACGC	d:Bacteria(1.00),p:Firmicutes(1.00),c:Bacilli(1.00),o:Entomoplasmatales(1.00),f:Spiroplasmataceae(1.00),g:Spiroplasma(1.00)	Bacteria	Firmicutes	Bacilli	Entomoplasmatales	Spiroplasmataceae	Spiroplasma
OTU438	GTTTGCTCCCCACGCTTTCGCACCTCAGTGTCAGTGTTGGACCAGGAAGCCGCCTTCGCCACTGATGTTCCTCCAGATATCTACGCATTTCACCGCTACACCTGGAATTCCGCTTCCCTCTTCCACACTCTAGCAAGACAGTCTTGAATGCAATTCCCAAGTTAAGCTCGGGGATTTCACATCCAACTTATCAAGCCACCTACGTGCGCTTTACG	d:Bacteria(1.00),p:Proteobacteria(1.00),c:Gammaproteobacteria(1.00),o:KF-JG30-C25(0.99),f:uncultured soil bacterium(0.92)	Bacteria	Proteobacteria	Gammaproteobacteria	KF-JG30-C25	_	_
OTU439	GTTTGCTCCCCACGCTTTCGCGTCTCAGCGTCAGTATCCATCCAGACGGCCGCCTTCGCCACTGGTGTTCTTCCCGATATCTACGAATTTCACCTCTACACCGGGAGTTCCGCCGTCCTCTCTGGTACTCAAGCAAAGTAGTTTCGGGCGCACTTCCTCGGTTAAGCCGAGGGCTTTCACACCCGACATGCCTTGCCGCCTACACGCGCTTTACG	d:Bacteria(1.00),p:Myxococcota(1.00),c:Myxococcia(1.00),o:Myxococcales(1.00),f:Myxococcaceae(1.00),g:uncultured(1.00)	Bacteria	Myxococcota	Myxococcia	Myxococcales	Myxococcaceae	_
OTU440	GTTTGCTCCCCCAGCTTTCGCTTCTCAGTGTCAGATGCCGACCAGATAGCCGCCTTCGCCACTGGTGTTCCTCCCGATATCTACGCATTTCACCGCTACACCGGGAATTCCACTATCCTCTTCAGATCTCAAGGTTGGCAGTTTCCTGAAGGAGTCCAGAGTTGAGCTCTTGATTTTACTCCAGGACATACCAATCCACCTACAAGCGCTTTACG	d:Bacteria(1.00),p:Synergistota(0.01),c:Synergistia(0.01),o:Synergistales(0.01),f:Synergistaceae(0.01),g:Thermovirga(0.01)	Bacteria	_	_	_	_	_
OTU441	GTTCGCTCCCCACGCTTTCGCGCCTCAGCGTCAGGGTACCCCCAGCCGGCCGCCTTCGCCACTGGTGTTCCTCCCGATCTCTACGCATTTCACCACTACACCGGGAATTCCACCGGCCTCTGAGTCCCTCCAGCGCGACCGTCTCCACCGCAGCCGCCCGGTTGAGCCGGGCGATTTCACAGCAGACGTGCCGCACCACCTGCGCGCCCTTTACG	d:Bacteria(1.00),p:Chloroflexi(0.91),c:JG30-KF-CM66(0.79),o:uncultured bacterium(0.82)	Bacteria	Chloroflexi	JG30-KF-CM66	_	_	_
OTU442	GTTTGATCCCCGCGCTTTCGCGCCTCAGCGTCAGTTGTCGTCCAGATAGCCGCCTTCGCCACCGGTGTTCCTGCTAATATCTACGAATTTCACCTCTACATTAGCAATTCCGCTATCCCCTCCGACACTCTAGCCTCGCAGTTTCAAAGGCAATTCTTGGGTTGAGCCCAAGGATTTCACCCCTGACTTGCGAAGCCGCATACGCGCGCTTTACG	d:Bacteria(1.00),p:Proteobacteria(1.00),c:Alphaproteobacteria(1.00),o:Rickettsiales(1.00),f:SM2D12(1.00),g:uncultured Alphaproteobacteria bacterium(0.73)	Bacteria	Proteobacteria	Alphaproteobacteria	Rickettsiales	SM2D12	_
OTU443	GTTTGCTACCCTAGCTTTCGCACCTCAGTGTCAGACTCGATCCAGTGAGCCGCTTTCGCCACCGGTGTTCCTCCAGATATCTACGCATTTCACCGCTCCACCTGGAGTTCCGCTCACCCCTATCGACCTCTAGCCCGCCAGTATCGAGCGCAATTCCCCGGTTGAGCCGGGGGATTTCACACTCGACTTAGTGGACCACCTACGTGCGCTTTATG	d:Bacteria(1.00),p:Planctomycetota(1.00),c:OM190(1.00),o:uncultured bacterium(1.00)	Bacteria	Planctomycetota	OM190	_	_	_
OTU444	GTTCGCTCCCCTGGCTTTCGTGTCTCAGCGTCAGCAGGCCCCCAGCAGACTGTCTTCACCTTCGGCGTTCCAAGTGATATCTACGCATTTCACCGCTCCACCACTTGTTCCATCTGCCCCTAGGCCGCTCAAGCCCGCCAGTATGCCCAGCCGTTCCGCGGTTGAGCCGCGGGATTTCACAAGACACTTAACGGGCCGCCTACACACGCTTTAAG	d:Bacteria(1.00),p:Planctomycetota(1.00),c:Phycisphaerae(1.00),o:Tepidisphaerales(1.00),f:WD2101 soil group(1.00),g:uncultured bacterium(0.79)	Bacteria	Planctomycetota	Phycisphaerae	Tepidisphaerales	_	_
OTU445	GTTTGCTCCCCTGGCTTTCGCGCCTCAGCGTCAGAAAGGGTCCAGCGGGCCGCTTTCGCCACCGGCGTTCCTTCCGATATCTACGCATTTCACCGCTCCACCGGAAGTTCCGCCCGCCCCTACCCTCCTCCAGCCCGCCAGTATCAGAAGCACTTTTCCGGTTAAGCCGAAAGATTTCACCCCTGACTTGGCAAGCCGCCTACGCGCCCTTTAAG	d:Bacteria(1.00),p:Planctomycetota(1.00),c:Planctomycetes(1.00),o:Gemmatales(1.00),f:Gemmataceae(1.00),g:uncultured(1.00)	Bacteria	Planctomycetota	Planctomycetes	Gemmatales	Gemmataceae	_
OTU446	GATCGCTCCCCACGCTTTCGCGCATCAGCGTCAGCAAAGCTCCAGGCAACCGCCTTCGCCACTGGTGTTCTTCCCGATATCTACGCATTCCACCACTACACCGGGAGTTCCATTGCCCCCTAGCTTGCTCCAGTCGAGCCGTATCCGCTGACCCCGCCCAGTTGAGCCGGGCGATTTCACAACGGACGTGCTCGACCGCCTACGCGCCCTTTACG	d:Bacteria(1.00),p:Chloroflexi(1.00),c:TK10(1.00),o:uncultured Chloroflexi bacterium(0.45)	Bacteria	Chloroflexi	TK10	_	_	_
OTU447	GTTTGCTCCCCACGCTTTCGTGCCTCAGTGTCAGTATTAGGCCAGGTAGCCGCCTTCGCCACTGGTGTTCCTTCCGATATCTACGCATTTCACCGCTACACCGGAAATTCCACTACCCTCTCCCATACTCTAGTCAAACAGTCTTATCTGGCCTTCCCAGGTTAAGCCCAGGGCTTTCACAGATAACTTATCTAACCACCTACGCACCCTTTACG	d:Bacteria(1.00),p:Proteobacteria(1.00),c:Gammaproteobacteria(1.00),o:Legionellales(1.00),f:Legionellaceae(1.00),g:Legionella(1.00)	Bacteria	Proteobacteria	Gammaproteobacteria	Legionellales	Legionellaceae	Legionella
OTU448	GTTTGCTACCCACGCTTTCGCGTCTCAGTGTCAGGAACGGCCCAGAAGGCCGCCTTCGCCACCGGTATTCCTCCAAATATCTACGAATTTCACCTCTACACTTGGAATTCCACCTTCCTCTACCGTCCTCTAGCTAAGTAGTTTCGAATGCACTTCCTCGGTTAAGCCCAGGGATTTCACAATCGACTTACCTAACCACCTACACGCGCTTTACG	d:Bacteria(1.00),p:Bdellovibrionota(1.00),c:Oligoflexia(1.00),o:0319-6G20(1.00),f:uncultured Geobacter sp.(0.22)	Bacteria	Bdellovibrionota	Oligoflexia	0319-6G20	_	_
OTU449	GTTTGCTCCCCTGGCTTTCGTGTCTCAGCGTCAGGACAACCCCAGCTACCTGTTTTCACCATTGGCGTTCCAAATGATATCTACGCATTTCACCGCTCCACCATTTGTTCCGGTAGCCCCTAGTTGCCTCAAGATAACCAGTATACCAAGCAGTTCCACGGTTGAGCCGTGGGATTTCACAAGGTACTTAGAAATCCGCCTACACACGCTTTAAG	d:Bacteria(1.00),p:Planctomycetota(1.00),c:Phycisphaerae(1.00),o:Tepidisphaerales(1.00),f:WD2101 soil group(1.00),g:uncultured bacterium(0.92)	Bacteria	Planctomycetota	Phycisphaerae	Tepidisphaerales	_	_
OTU450	GTTTGCTCCCCTTGCTTTCGCGCCTCAGCGTCAGTTTCAGCCCAGTAAACCGTCTTCACCACCGGTGTTCTTCCACATATCTACGCATTTCACCGCTACACGTGGAATTCCGTTTACCCTAACTGTACTCTAGTCAGATAGTTTCAAATGCAGCTCCGGGGTTGAGCCCCGGAATTTCACATCTGACTTATCAAACCGCCTACGCGCCCTTTACG	d:Bacteria(1.00),p:Verrucomicrobiota(1.00),c:Chlamydiae(1.00),o:Chlamydiales(1.00),f:cvE6(1.00),g:uncultured bacterium(0.68)	Bacteria	Verrucomicrobiota	Chlamydiae	Chlamydiales	_	_
OTU451	GTTTGCTCCCCACGCTTTCGTGTTTCAACGTCAGAAGTGAACCAAGAAGCTGCTTTCGCCATCGGTGTTCCTCTCGAGATCTACGCATTTTACCGCTACTCCGAGAATTCCGCTTCTCTCTTTCACTCTCAAGTTTGCCAGTTTTCACCGCAAGTTTCCGGTTAGGCCGAAAAATTTAACAACAAACTTAACAAACCGTCTACACACCCTTTACA	d:Bacteria(1.00),p:Dependentiae(1.00),c:Babeliae(1.00),o:Babeliales(1.00),f:Vermiphilaceae(1.00),g:uncultured proteobacterium(1.00)	Bacteria	Dependentiae	Babeliae	Babeliales	Vermiphilaceae	_
OTU452	GTTTGCTCCCCATGCTGTCGCGCATCAGTGTCAGGTACGGCCCAGCGTGTCGCCTTCGCCACTGGTGTTCCTCCGGATCTCTACGCATTTCACCACTACACCCGGAATTCCACACGCCTCTACCGTCCTCGAGTTCTGCAGTATCCGACGACCTTTCCCGGTTAAGCCGAAAAATTTCACGCCAGACTTACAAAACCACCTACACGCCCTTTACG	d:Bacteria(1.00),p:Chloroflexi(1.00),c:Anaerolineae(1.00),o:SBR1031(1.00),f:A4b(1.00),g:uncultured bacterium(0.27)	Bacteria	Chloroflexi	Anaerolineae	SBR1031	_	_
OTU453	GTTCGCTCCCCTGGCTTTCGCCCCTCAGCGTCAGGTACCTCCCAGGACACTGCCTTCGCCTTTGGTATTCCTCCGGATCTCTACGCATTTCACCACTCCACCCGGAATTCTATGTCCCTCTGAGGCCCTCTCAGTCCCACCGTCTTCCCGGCACTCCTCTCGTTAAGCAAGAGACTGGCACCGGAAACGCGCAGAACCGCCTGCGGGCGCTTTAC	d:Bacteria(1.00),p:Chloroflexi(1.00),c:Ktedonobacteria(1.00),o:Ktedonobacterales(1.00),f:Ktedonobacteraceae(1.00),g:1921-2(0.97)	Bacteria	Chloroflexi	Ktedonobacteria	Ktedonobacterales	Ktedonobacteraceae	_
OTU454	GTTTGCTCCCCTGGCTTTCGCATCTCAGTGTCAGTATCGGACCAGAAAGCCGCCTTCGCCACCGGTGTTCCTCCCAATATCTACGCATTTCACCGCTACACTGGGAATTCCGCTTTCCTCTTCCGCACTCAAGTCCTGCAGTTTCAAAGGCAATGACCTGGTTAAGCCGGGCCATTTCACCTTTGACTTACAAAACCACCTACATGCCCTTTACA	d:Bacteria(1.00),p:FCPU426(1.00),c:uncultured bacterium(1.00)	Bacteria	FCPU426	_	_	_	_
OTU455	GTTTGCTCCCCTAGCTTTCGCAATTTAGCGTCAGTAATGACCCAGATTATCGCCTTCGCCGCTGGTGTTCTTCTAGATATCTACAGATTTCACCCTTACACCTAGAATTCCATAATCCTCTGTCATACTCAAGCCTAGTAGTTTAGAAGGCAGTTCTCCGATTGAGCCGGAGTATTTCACCCCCTACTTACTAAGCCGCCTACTTGCCCTTTACA	d:Bacteria(1.00),p:Verrucomicrobiota(1.00),c:Omnitrophia(1.00),o:Omnitrophales(1.00),f:Omnitrophaceae(1.00),g:Candidatus Omnitrophus(1.00)	Bacteria	Verrucomicrobiota	Omnitrophia	Omnitrophales	Omnitrophaceae	_
OTU456	GTTCGCTCCCCTAGCTTTCGCACCTGAGCGTCAGGTACTTCCCAGGACACTGCCTTCGCCTTTGGTGTTCCTCCGGATATCTACGCATTTCACCACTACACCCGGAATTCCGTGTCCCTCTGAAGCCCTCAAGTCAACCAGTCTTCCAAGCGCTTTCCCAGTTAAGCCGGGAGCTGTCACTCAAAACTTGGCTGACCGCCTGCGCGCGCTTTACG	d:Bacteria(1.00),p:Chloroflexi(1.00),c:Ktedonobacteria(0.98),o:Ktedonobacterales(0.98),f:Ktedonobacteraceae(0.98),g:Ktedonobacter(0.60)	Bacteria	Chloroflexi	Ktedonobacteria	Ktedonobacterales	Ktedonobacteraceae	_
OTU457	GTTTGCTCCCCACGCTTTCGCGGCTCAGCGTCAGTTACCGTCCAGATGGCCGCCTTCGCCACCGGTGTTCCGCCCCATATCTACGAATTTCACCTCTACTTGGGGCATTCCGCCATCCTCTCCGGCACTCAAGCTCGAGAGTTTCGGGCGCACTTCCTCAGTTGAGCTGAGGGCTTTCACACCCGACTTTTCAAGCCGCCTACCCGCGCTTTACG	d:Bacteria(1.00),p:Myxococcota(1.00),c:Myxococcia(1.00),o:Myxococcales(1.00),f:Myxococcaceae(1.00),g:uncultured(0.83)	Bacteria	Myxococcota	Myxococcia	Myxococcales	Myxococcaceae	_
OTU458	GTTTGATCCCCGCACTTTCGTTTCTCAGCGTCAATATTGGACCAGAGAGCCGCCTTCGCCACCGGTATTCCTCCTGATATCTACGTATTTCACCACTACACCAGGAATTCTACTCTCCTCTTCCATATTCAAGCTCTGCAGTTTCGAATGCACTTCCATGGTTGAGCCATGGGATTTCACACCCGACTTATAGAGCCGCCTACAAACGCTTTACG	d:Bacteria(1.00),p:Bdellovibrionota(1.00),c:Bdellovibrionia(1.00),o:Bdellovibrionales(1.00),f:Bdellovibrionaceae(1.00),g:Bdellovibrio(1.00)	Bacteria	Bdellovibrionota	Bdellovibrionia	Bdellovibrionales	Bdellovibrionaceae	Bdellovibrio
OTU459	GTTTGCTCCCCTGGCTTTCGTGCCTCAGCGTCAGATTCTGTCCAGTGACCCGCTTTCGCCTCTGGCGTTCCTCTCGATATCTACGCATTTCACTGCTACACCGAGAATTCCAGTCACCTCTCCAGATCTCGAGCCATGCAGTTTCGAATGCCGTTCCGGAGTTAGGCTCCGGTATTTCACACCCGACTTGCATGACCGCCTACGCACCCTTTACG	d:Bacteria(1.00),p:Verrucomicrobiota(1.00),c:Verrucomicrobiae(1.00),o:Methylacidiphilales(0.99),f:Methylacidiphilaceae(0.99),g:uncultured(1.00)	Bacteria	Verrucomicrobiota	Verrucomicrobiae	Methylacidiphilales	Methylacidiphilaceae	_
OTU460	GTTTGATCCCCACGCTTTCGCGCCTCAGCGTCAGTAGTCGTCCAGATGGCCGCCTTCGCCACCGGTGTTCCTCCTGATATCTACGAATTTCACCTCTACACCAGGAATTCCACCATCCTCTCCGACACTCCAGCCACGTAGTTTCCGATGCAATTCCACCTTTAAGAGGTGGGCTTTCACACCGGACATACGCGGCCGCCTACGCGCCCTTTACG	d:Bacteria(1.00),p:Myxococcota(1.00),c:Myxococcia(1.00),o:Myxococcales(1.00),f:27F-1492R(1.00),g:uncultured bacterium(1.00)	Bacteria	Myxococcota	Myxococcia	Myxococcales	_	_
OTU461	TTTTGCTCCCCACGCTTTCGCATCTCAGAGTCAGGAGAATCCCAGTGCACTGCCTTCGCCTTTGGTGTTCCGCACGATATCAACGGATTTCACCCCTACACCGTGCGTTCCATGCACCTCTGATTCCCTCTAGTCTCGCCGTATTCTTGGCAGATCCACCGTTAGGCGGTGGGCTTTAACCAAAAACGCACGAAACCTCCTACATGCTCTTTACG	d:Bacteria(1.00),p:Patescibacteria(0.99),c:Parcubacteria(0.99),o:Candidatus Jorgensenbacteria(0.62),f:Candidatus Adlerbacteria bacterium GW2011_GWC1_50_9(0.56)	Bacteria	Patescibacteria	Parcubacteria	_	_	_
OTU462	GTTTGCTCCCCTAGCTTTCGCGCCTCAGCGTCAGGTGTGAGCTAGAAAACCGCTTTCGCCACAGGTGTTCTTCCACATATCTACGCATTTCACCGCTACTTGTGGAATTCCATTTTCTCCGCCCACCCTCAAGGGTTGCAGTTTCAAATGCTGTTCCGGAGTTGAGCCCCGGGATTTCACATCTGACTTACTACTCCGCCTACACGCCCTTTACG	d:Bacteria(1.00),p:Verrucomicrobiota(0.94),c:Chlamydiae(0.94),o:Chlamydiales(0.94),f:Simkaniaceae(0.18),g:uncultured(0.63)	Bacteria	Verrucomicrobiota	Chlamydiae	Chlamydiales	_	_
OTU463	GTTTGCTCCCCACGCTGTCGCGCCTCAGCGTCAGCCACACCCCGGCAGGCCGCCTTCGCCACCGGTGTTCTTCCGGATCTCTACGCATTCCACCGCTACACCCGGAATTCCACCTGCCCCTAGTGTGCTCAAGCTCGGCAGTCGGTCCGGCAGACCCGGGGTTGAGCCCCGGGCTTTCACCGCCCCCTTACCAAGCCGCCTACGCGCCCTTTACG	d:Bacteria(1.00),p:Gemmatimonadota(1.00),c:Gemmatimonadetes(1.00),o:Gemmatimonadales(1.00),f:Gemmatimonadaceae(1.00),g:uncultured(1.00)	Bacteria	Gemmatimonadota	Gemmatimonadetes	Gemmatimonadales	Gemmatimonadaceae	_
OTU464	GTTTGCTCCCCGCGCTTTCGTGCCTCAGCGTCAGTTACAGTTTAGCGAGCTGCCTACGCAATCGGTGTTCTGTGTCATATCTAAGCATTTCACCGCTACATGACACATTCCGCCCACTTCAAATGTACTCAAGGTCATCAGTATCAATGGCAATTTCCATGTTAGGCATGGAGCTTTCACCACTGACTTAATAACCCGCCTACGCACCCTTTAAA	d:Bacteria(1.00),p:Bacteroidota(1.00),c:Bacteroidia(1.00),o:Sphingobacteriales(1.00),f:AKYH767(0.90),g:metagenome(0.85)	Bacteria	Bacteroidota	Bacteroidia	Sphingobacteriales	AKYH767	metagenome
OTU465	GTTCGCTCCCCTAGCTTTCGCACCCGAGCGTCAGGTACTTCCCAGGATGGTGCCTTCGCCTTTGGTGTTCTTCCGGATCTCTACGCATTTCACCACTCCACCCGGAATTCCCCATCCCTCTGAAGCCCTCAAGTCTGCCCATTTCCATAAGCCTGACACAGTTAAGCTGTGCCCTGTCCCTACAGATGTAGCTGACCGCCTGCGTGCGCTTTACG	d:Bacteria(1.00),p:Chloroflexi(1.00),c:Ktedonobacteria(1.00),o:Ktedonobacterales(1.00),f:Ktedonobacteraceae(1.00),g:Thermosporothrix(1.00)	Bacteria	Chloroflexi	Ktedonobacteria	Ktedonobacterales	Ktedonobacteraceae	Thermosporothrix
OTU466	GTTTGCTCCCCTAGCTTTCGCAGATCAGAGTCAGTGATGGTCCAGAAGACTGCTTTCGCCATAGGTATTCCTCCCGATATCTACGCATTTCACCGCTACACCGGGAATTCCATCTTCCTCTACCACACTCCAGCCTAGTAGTTTCCGTTGACCTCTCCCAGTTGAGCCGGGAGCTTTCACAACAGACTTACCAAACCTCCTACCTGCGCTTTACG	d:Bacteria(1.00),p:Elusimicrobiota(1.00),c:Lineage IIa(1.00),o:uncultured bacterium(1.00)	Bacteria	Elusimicrobiota	_	_	_	_
OTU467	GTTCGATCCCCACGCTTTCGTGCATCAGCGTCAATAATGGCTTAGATAGCTGCCTTCGCAATCGGAGTTCTGAGACATATCTATGCATTTCACCGCTACTTGTCTCATTCCGCCATCTTCAACCACATTCAAGCTCTTCAGTATCAAAGGCACTGCGACAGTTGAGCTGCCGTCTTTCACCCCTGACTTAAAAAGCCGCCTACGCACCCTTTAAA	d:Bacteria(1.00),p:Bacteroidota(1.00),c:Bacteroidia(1.00),o:Sphingobacteriales(1.00),f:Sphingobacteriaceae(1.00),g:Sphingobacterium(0.95)	Bacteria	Bacteroidota	Bacteroidia	Sphingobacteriales	Sphingobacteriaceae	Sphingobacterium
OTU468	GTTTGCTCCCCACGCTTTCGCGTCTCAGCGTCAGTCACCGTCCAGAAGGCCGCCTTCGCCGCTGGTGTTCCTCCCGATATCTACGAATTTCACCTCTACACCGGGAATTCCGCCTTCCTCTCCGGGACTCTAGCGAGGCAGTTTCGAATGCAGTTCCGGGGTTGAGCCCCGGGATTTCACACCCGACTTGCCAAGCCGCCTACACGCGCTTTACG	d:Bacteria(1.00),p:NB1-j(1.00),c:uncultured bacterium(0.75)	Bacteria	NB1-j	_	_	_	_
OTU469	GTTTGCTCCCCACGCTTTCGCGTCTCAGCGTCAAGAATGGTCCAGAAGGCCGCCTTCGCCACCGGTATTCCTCCTAATATCTACGAATTTCACCTCTACACTAGGAATTCCACCTTCCTCTACCACCTTCTAGCTAATTAGTTTCGGATGCACTTCCTCGGTTGAGCCCAGGGATTTCACACCCGACTTAACTAACAGCCTACACGCGCTTTACG	d:Bacteria(1.00),p:Bdellovibrionota(1.00),c:Oligoflexia(1.00),o:0319-6G20(1.00),f:uncultured bacterium(0.79)	Bacteria	Bdellovibrionota	Oligoflexia	0319-6G20	_	_
OTU470	GTTCGCTCCCCGCGCTTTCGCGTCTCAGCGTTAGAAACGGACCAGGGCGCCGCCTTCGCCACGGGTGTTCCTCCTGATCTCTACGCATTTCACCGCTACACCAGGAATTCCACGCCCCTCTTCCGTCCTCAAGCCCTCCAGTCTCGGGCGGCATCCCGGGGTTGAGCCCCGGGCTTTCACACCCGACTTAAAGGGCCGCCTACACGCGCTTTACG	d:Bacteria(1.00),p:Armatimonadota(1.00),c:uncultured(1.00),o:uncultured Armatimonadetes bacterium(0.68)	Bacteria	Armatimonadota	_	_	_	_
OTU471	GTTTGCTCCCCTAGCTTTCGCAGTTGAGTGTCAGTAATAGTCCAGGTACCTGCTTTCGCCATTGGTGTTCCTCCCGATATCTGCGCATTTCACCGCTACACCGGGAATTCCAGTACCCTCTCCTATACTCAAGCCTGATAGTTTCCGTTGACCTCTCCCAGTTAAGCCGGGAGCTTTCACAACAGACTTATCAAACCACCTACCTGCCCTTTACG	d:Bacteria(1.00),p:Elusimicrobiota(1.00),c:Lineage IIb(1.00),o:metagenome(0.17)	Bacteria	Elusimicrobiota	_	_	_	_
OTU472	GTTCGCTCCCCACGCTTTCGCTCCTCAGCGTCAGTATCGGCCCAGAGACCCGCCTTCGCCACCGGTGTTCCTCCTGATATCTGCGCATTTCACCGCTACACCAGGAATTCCAGTCTCCCCTACCGAACTCCAGCCCACCCGTATCGTCGGCAAGCCCGCAGTTAAGCCACGGGTTTTCACCGACGACGCAATGAGCCGCCTACGAGCTCTTTACG	d:Bacteria(1.00),p:Actinobacteriota(1.00),c:Actinobacteria(1.00),o:Micromonosporales(1.00),f:Micromonosporaceae(1.00),g:Hamadaea(1.00)	Bacteria	Actinobacteriota	Actinobacteria	Micromonosporales	Micromonosporaceae	Hamadaea
OTU473	GTTCGCTACCCACGCTTTCGCTTCTCAGCGTCAGTTACTTCCCAGAGACCCGCCTTCGCCACCGGTGTTCCTCCTGATATCTGCGCATTTCACCGCTACACCAGGAATTCCAGTCTCCCCTGAAGTACTCTAGTCCGCCCGTATCGACCGCAAGCTCGCAGTTGAGCTGCAAGTTTTCACGATCGACGCGACGAACCGCCTACAAGCTCTTTACG	d:Bacteria(1.00),p:Actinobacteriota(1.00),c:Actinobacteria(1.00),o:Corynebacteriales(1.00),f:Nocardiaceae(1.00),g:Nocardia(1.00)	Bacteria	Actinobacteriota	Actinobacteria	Corynebacteriales	Nocardiaceae	Nocardia
OTU474	GTTTGCTCCCCACGCTCTCGCGCCTCAGCGTCAGTATCTGTCCAGGTAGCCGCCTTCGCCACTGGTGTTCCTTCCGATCTCTACGCATTTCACCGCTACACCGGAAATTCCACTACCCTCTACAGTACTCCAGTCAATCAGTATAAGATGACCTTCCTAGGTTAAGCCCAGGGATTTTACATCTCACTTAATCAACCGCCTACGCGCCCTTTACG	d:Bacteria(1.00),p:Proteobacteria(1.00),c:Gammaproteobacteria(1.00),o:Diplorickettsiales(1.00),f:Diplorickettsiaceae(1.00),g:uncultured(1.00)	Bacteria	Proteobacteria	Gammaproteobacteria	Diplorickettsiales	Diplorickettsiaceae	_
OTU475	GTTTGCTCCCCTGGCTTTCGTGTTTCAGAGTCAGGAATCTTCCAGGTAACCGCCTTCGCCACCGGTGTTCCTCATGATATCTACGCATTTCACTGCTACACCATGAATTCCGTTACCCCCTCCGATCCTCTAGCAGAGCAGTATCAAGCGCAGTTTCAGAGTTAAGCTCTGAGATTTCACACCTGACTTACCCTACCTCCTACACACCCTTTACG	d:Bacteria(1.00),p:Verrucomicrobiota(1.00),c:Verrucomicrobiae(1.00),o:Methylacidiphilales(1.00),f:Methylacidiphilaceae(1.00),g:uncultured(1.00)	Bacteria	Verrucomicrobiota	Verrucomicrobiae	Methylacidiphilales	Methylacidiphilaceae	_
OTU476	GTTTGATCCCCGCACTTTCGTGCCTCAGCGTCAGTTACTGCTTGGCAAGCTGCCTTCGCTATCGGTGTTCTTGACGATATCTAAGCATTTCACCGCTACACCGTCAATTCCGCCTGCCTCATCAGTACTCAAGTTCCGCAGTATCAATGGCACCTCGACAGTTGAGCTGCCGTATTTCACCACTGACTTATGGAACCGCCTACGCACCCTTTAAA	d:Bacteria(1.00),p:Bacteroidota(1.00),c:Bacteroidia(1.00),o:Cytophagales(1.00),f:Microscillaceae(1.00),g:uncultured(0.97)	Bacteria	Bacteroidota	Bacteroidia	Cytophagales	Microscillaceae	_
OTU477	GTTCGCTCCCCACGCTTTCGTGCCTCAGTGTCAGAACCTGCCCAGTTACCCGTCTTCACCACAGGCATTCCAGACGATATCTACGCATTTCACCGCTCCACCGTCTGTTCTAGTAACCCCTACAGGCCTCAAGTCCGCCAGTATCAGAAGCAGTTCCCGGGTTGAGCCCGGGGATTTCACAACTGACTTAACGGACCACCTACGCACCCTTTAAA	d:Bacteria(1.00),p:Planctomycetota(1.00),c:Phycisphaerae(1.00),o:Tepidisphaerales(1.00),f:CPla-3 termite group(1.00),g:uncultured planctomycete(0.81)	Bacteria	Planctomycetota	Phycisphaerae	Tepidisphaerales	_	_
OTU478	GTTTGCTCCCCTGGCTTTCGCACCTCAGCGTCAGTAATCCACCAGTGCACCGCTTTCGCCGCCGGAGTTCCTCCCGATATCAACGCATTTCACCGCTCCACCGGGAATTCCATGCACCCCTTGGATCCTCAAGCAACGCAGTACTGGGCGCAGTTCCCCGGTTGGGCCGGGGGATTTCACACCCAACTTACGTCGCCGCCTACGTGCGCTTTATG	d:Bacteria(1.00),p:Planctomycetota(1.00),c:BD7-11(1.00),o:uncultured bacterium(1.00)	Bacteria	Planctomycetota	BD7-11	_	_	_
OTU479	GTTTGCTCCCCTAGCTTTCGTGCCTCAGTGTCAGGTGTCGTCCAGAGACTCGCCTTCGCCACTGGTGTTCCTCTCGATATCTACGCATTTCACTGCTACACCGAGAATTCCAGTCTCCCCTCCGACCCTCCAGCCAGATAGTATTCAATGACTTTTCGGAGTTAAGCTCCGAGCTTTCACACCAAACTTACCTGGCCACCTACGCACCCTTTACG	d:Bacteria(1.00),p:Verrucomicrobiota(1.00),c:Verrucomicrobiae(1.00),o:Pedosphaerales(1.00),f:Pedosphaeraceae(1.00),g:uncultured bacterium(0.60)	Bacteria	Verrucomicrobiota	Verrucomicrobiae	Pedosphaerales	Pedosphaeraceae	_
OTU480	GTTTGCTCCCCACGCTTTCGCACCTCAGTGTCAATGCATTCCCAGTTGGCCGCCTTCGCCTCCGGTATTCCTCCAGATATCTACGGATTTCACTCCTACACCTGGAATTCTACCAACCTCTGAAGCATTCAAGACTAGTAGTTTCGGATGCAGTTCCCAGGTTAAGCCCGGGGATTTCACATCCGACTTACTAGCCCACCTACGTGCGCTTTACG	d:Bacteria(1.00),p:Bdellovibrionota(1.00),c:Oligoflexia(1.00),o:Oligoflexales(1.00),f:Oligoflexaceae(1.00),g:uncultured(1.00)	Bacteria	Bdellovibrionota	Oligoflexia	Oligoflexales	Oligoflexaceae	_
OTU481	GTTTGATCCCCGTGCTTTCGCGCCTCAGCGTCAGTTGTCGTCCAGATAGCCGCCTTCGCCACCGGTGTTCCTCCTAATATCTACGAATTTCACCTCTACATTAGGAATTCCGCTATCCCCTCCGACACTCCAGCCATACAGTTTCAAAGGCAATTCCCAGGTTGAGCCTGGGGATTTCACCTCTGACTTGAATGGCCGCCTACGCGCGCTTTACG	d:Bacteria(1.00),p:Proteobacteria(1.00),c:Alphaproteobacteria(1.00),o:Rickettsiales(1.00),f:SM2D12(1.00),g:metagenome(0.65)	Bacteria	Proteobacteria	Alphaproteobacteria	Rickettsiales	SM2D12	_
OTU482	TTTTGCTCCCCACGCTTTCGCATCTCAGAGTCAGGAGTGTCCCAGTACCTTGCCTTCGCCTTTGGTGTTCCACACGATATCAACGGATTTCACCCCTACACCGTGTGTTCCTGGTACCTCTAACATCCTCTAGTTCCGCCGTATCTCCTGCACTTCCAGCGTTGAGCGCTGGGCTTTAACAAAAGACGCGCGAAACCTCCTACATGCTCTTTACG	d:Bacteria(1.00),p:Patescibacteria(0.99),c:Parcubacteria(0.99),o:Candidatus Jorgensenbacteria(0.67),f:Candidatus Adlerbacteria bacterium GW2011_GWC1_50_9(0.64)	Bacteria	Patescibacteria	Parcubacteria	_	_	_
OTU483	GTTTGCTCCCCACGCTTTCGTGCATGAGCGTCAGTGTCAGCCCAGAGACCTGCCTTCGCCATCGGTGTTCCTCCTGATATCTACGCATTTCACTGCTACACCAGGAATTCCAGTCTCCTCTGCCGCACTCCAGACTTCCAGTCCCAAACGCCATTCCCAGGTTAAGCCCGGGGATTTCACGTCTGGCTTAAAAGCCCGCCTGCGCACGCTTTACG	d:Bacteria(1.00),p:Proteobacteria(1.00),c:Gammaproteobacteria(1.00),o:Burkholderiales(1.00),f:Nitrosomonadaceae(1.00),g:Ellin6067(1.00)	Bacteria	Proteobacteria	Gammaproteobacteria	Burkholderiales	Nitrosomonadaceae	Ellin6067
OTU484	GTTTGCTCCCCACGCTTTCGTGCCTGAGCGTCAGTGTTAGCCCAGGGGGCTGCCTTCGCCATCGGTGTTCCTCCACATCTCTACGCATTTCACTGCTACACGTGGAATTCCACCCCCCTCTGCCACACTCCAGCCATCCAGTCCTCACTGCAGTTCCCAGGTTAAGCCCGGGGCTTTCACAGCAAGCTTAAATAGCCGCCTGCGCACGCTTTACG	d:Bacteria(1.00),p:Proteobacteria(1.00),c:Gammaproteobacteria(1.00),o:Burkholderiales(1.00),f:A21b(0.90),g:uncultured beta proteobacterium(0.87)	Bacteria	Proteobacteria	Gammaproteobacteria	Burkholderiales	_	_
OTU485	GTTCGCTCCCCACGCTTTCGCGTCTCAGCGTCAGTACCGTCCCAGAGAACCGCCTTCGCCACGGGTGTTCTTCCCGATATCTGCGCATTTCACCGCTACACCGGGAATTCCATTCTCCTCTTCCGGACTCTAGCCAGATGGTTTCCGCCGACAGCTCGAGGTTAAGCCTCGAGTTTTCACAGCAGACCTACCTGGCCGCCTACACGCTCTTTACG	d:Bacteria(1.00),p:Actinobacteriota(1.00),c:Thermoleophilia(1.00),o:Gaiellales(1.00),f:uncultured(1.00),g:uncultured bacterium(1.00)	Bacteria	Actinobacteriota	Thermoleophilia	Gaiellales	_	_
OTU486	GTTTGATACCCACGCTTTCGTGCATCAGCGTCAGTTATACTATAGTAAGCTGCCTTCGCAATCGGAGTTCTGTGTCATATCTATGCATTTCACCGCTACACAACACATTCCGCTTACCTCCGGTATACTCAAGAGAAGAAGTTTCAAAGGCAATTTTACAGTTGAGCTGCAAACTTTCACCTCTGACTTTCTCCTCCGCCTACGCACCCTTTAAA	d:Bacteria(1.00),p:Bacteroidota(1.00),c:Bacteroidia(1.00),o:Bacteroidales(0.94),f:Paludibacteraceae(0.80),g:H1(0.26)	Bacteria	Bacteroidota	Bacteroidia	Bacteroidales	Paludibacteraceae	_
OTU487	GTTCGCTACCCTAGCTTTCGTGCCTCAGCGTCAGAAGAGATCCAGTAAGCCGCTTTCGCCACCGGTGTTCCTTAGGATATCAACGCATTTCACCGCTCCACCCTAAGTTCCGCTTACCTCTATCTCCCTCAAGCACGGTAGTTTAGGGCGCAGTTCCTCGGTTGAGCCGAGGGATTTCACACCCTACTTTCCGCGCCGCCTACGCACCCTTTAAG	d:Bacteria(1.00),p:Planctomycetota(1.00),c:Planctomycetes(1.00),o:Pirellulales(1.00),f:Pirellulaceae(1.00),g:uncultured(1.00)	Bacteria	Planctomycetota	Planctomycetes	Pirellulales	Pirellulaceae	_
OTU488	GTTCGCTCCCCTAGCTTTCGTACCTCAGCGTCAGAAGAGACCCAGTAAGCCGCTTTCGCCACCGGTGTTCCTGATGATATCAACGCATTTCACCGCTCCACCATCAGTTCCGCTTACCTCTGTCTCCCTCAAGCACTACAGTATCGGGCGCAGTTCCTCGGTTGAGCCGAGGGCTTTCACACCCGACTGATAGCGCCGCCTACGTACCCTTTAAG	d:Bacteria(1.00),p:Planctomycetota(1.00),c:Planctomycetes(1.00),o:Pirellulales(1.00),f:Pirellulaceae(1.00),g:Pir4 lineage(1.00)	Bacteria	Planctomycetota	Planctomycetes	Pirellulales	Pirellulaceae	Pir4 lineage
OTU489	GTTTGCTCCCCACGCTTTCGTGCCTGAACGTCGGTGCTGGACCAGGAAGCCGCCTTCGCCACTGATGTTCCTTCCGATATCTACGCATTTCACCGCTACACCGGAAATTCCGCTTCCCTCTTCCGCACCCAAGCTATGCAGTTTCGAATGCAATTCCCAGGTTGAGCCCGGGGATTTCACATCCGACTTACATAACCGTCTACGCACGCTTTACG	d:Bacteria(1.00),p:Proteobacteria(1.00),c:Gammaproteobacteria(1.00),o:JG36-TzT-191(1.00),f:uncultured bacterium(0.98)	Bacteria	Proteobacteria	Gammaproteobacteria	JG36-TzT-191	_	_
OTU490	GTTTGCTCCCCACGCTTTCGTGCCTCAGCGTCAGTCATGGTCCAGTAAGCCGTCTACACCGCAGGTGTTCCTCCTGATATCTACGCATTTCACCGCTACACCAGGAATTCCGCTTACCTCTCCCATACTCGAGCACTCCAGTTTTCGGCGCACCCTCCCAGTTGAGCCGGGAGATTTCACACCAAACTTAGAGCACCGCCTACGCACTCTTTACG	d:Bacteria(1.00),p:Acidobacteriota(1.00),c:Acidobacteriae(1.00),o:Bryobacterales(1.00),f:Bryobacteraceae(1.00),g:Bryobacter(1.00)	Bacteria	Acidobacteriota	Acidobacteriae	Bryobacterales	Bryobacteraceae	Bryobacter
OTU491	GTTCGCTCCCCACGCTTTCGCACCTGAGCGTCAGCTCCGTGCCAGTCCACTGGTTTCCCCCTGGGTGTTCCTGCCGATCTCTACGCATTTCACCACTACACCGGCAATTCCATGGACCTCTCACGGGCTCGAGCCGCGCCGTATGAGGTGGCATCTGGCAGTTAAGCCGCCAGCTTTCACACCCCACGTGCACGGCCGCCTGCGTGCGCTTTACG	d:Bacteria(1.00),p:Chloroflexi(1.00),c:Chloroflexia(1.00),o:Chloroflexales(1.00),f:Roseiflexaceae(1.00),g:uncultured(1.00)	Bacteria	Chloroflexi	Chloroflexia	Chloroflexales	Roseiflexaceae	_
OTU492	GTTCGCTCCCCACGCTTTCGCTCCTCAGCGTCAGTATCGGCCCAGAGACCCGCCTTCGCCACCGGTGTTCCTCCTGATATCTGCGCATTTCACCGCTACACCAGGAATTCCAGTCTCCCCTACCGAACTCTAGCCTGCCCGTATCGGATGCAAGCCTGCAGTTGAGCTGCAGGTTTTCACATCCGACGCGACAAGCCGCCTACGAGCTCTTTACG	d:Bacteria(1.00),p:Actinobacteriota(1.00),c:Actinobacteria(1.00),o:Micromonosporales(0.98),f:Micromonosporaceae(0.98),g:Actinoplanes(0.81)	Bacteria	Actinobacteriota	Actinobacteria	Micromonosporales	Micromonosporaceae	Actinoplanes
OTU493	GTTCGCTCCCCGAGCTTTCGCGCCTCAGCGTCAGCGATGGCCCAGTTGGCCGCCTTCGCCACCGGTGTTCCTCCTGATCTCTACGCATTTCACCACTACACCAGGAATTCCACCAACCTCTGCCATCCTCAAGGCTCCCAGTCTGAGGCGACCCCTCCCAGTTAGGCCGGGAGATTTCACGCCTCACTTAGAAGTCCGCCTGCGCGCGCTTTACG	d:Bacteria(1.00),p:Chloroflexi(0.99),c:TK10(0.98),o:uncultured bacterium(0.98)	Bacteria	Chloroflexi	TK10	_	_	_
OTU494	GTTTGCTCCCCACGCTTTCGTGCCTCAGTGTCAGTATTAGGCCAGGTAGCCGCCTTCGCCACTGGTGTTCCTTCCGATCTCTACGCATTTCACCGCTACACCGGAAATTCCACTACCCTCTCCCATACTCGAGTCTTTCAGTCTTATCTGACTTGCCCAGGTTGAGCCCAGGGATTTTACAGATAACTTAAAAAACAACCTACGCACCCTTTACG	d:Bacteria(1.00),p:Proteobacteria(1.00),c:Gammaproteobacteria(1.00),o:Legionellales(1.00),f:Legionellaceae(1.00),g:Legionella(1.00)	Bacteria	Proteobacteria	Gammaproteobacteria	Legionellales	Legionellaceae	Legionella
OTU495	GTTTGCTCCCCACGCTTTCGCACCTCAGCGTCAATACGTGTCCAGTGAGTCGCCTTCGCCACTGGTGTTCTTCCGAATATCTACGAATTTCACCTCTACACTCGGAATTCCACTCACCTCTCCACGATTCTAGCGATGCAGTCTTAAAGGCAATTCCAGGGTTAAGCCCTGGGCTTTCACCTCTAACTTACAAAGCCGCCTACGTGCGCTTTACG	d:Bacteria(1.00),p:Proteobacteria(1.00),c:Alphaproteobacteria(1.00),o:Sphingomonadales(1.00),f:Sphingomonadaceae(1.00),g:Sphingomonas(1.00)	Bacteria	Proteobacteria	Alphaproteobacteria	Sphingomonadales	Sphingomonadaceae	Sphingomonas
OTU496	GTTTGATCCCCACGCTTTCGTGCATCAGCGTCAGTTACAGTTTCGTCAGCTGCCTTCGCAATCGGTGTTCTGTGTCATATCTATGCATTTCACCGCTACATGACACATTCCGCCAACGGCATCTGTACTCAAGGCCTACAGTATCAATGGCACGTTCGTTGTTAAGCAACGAGATTTCACCACTGACTTATTAGCCCGCCTACGCACCCTTTAAA	d:Bacteria(1.00),p:Bacteroidota(1.00),c:Bacteroidia(1.00),o:Sphingobacteriales(1.00),f:env.OPS 17(1.00),g:uncultured bacterium(0.99)	Bacteria	Bacteroidota	Bacteroidia	Sphingobacteriales	_	_
OTU497	GTTTGCTCCCCACGCTGTCGCGCCTCAGCGTCAGCTATTGACTCTTGCGAGTCACTGCCCAGCAGGCCGCCTTCGCCACCGGTGTTCTTCCGGATCTCTACGCATTCCACCGCTACACCCGGAATTCCACCTGCCTCTACAGTGCTCGAGCCCAGCAGTTGCCACGGCCGACCCGGGGTTGAGCCCCGGGCTTTCACCGCAACCTTACCGAGCCG	d:Bacteria(1.00),p:Gemmatimonadota(1.00),c:Gemmatimonadetes(1.00),o:Gemmatimonadales(1.00),f:Gemmatimonadaceae(1.00),g:uncultured(0.99)	Bacteria	Gemmatimonadota	Gemmatimonadetes	Gemmatimonadales	Gemmatimonadaceae	_
OTU498	GTTTGCTCCCCCCGCTTTCGTGCCTGAGCGTCAGGTAGGCGGCCAGGACGCTGCCTGCGCCGTCGGTGTTCCTCCGGATCTCTACGCATTTCACCGCTCCACCCGGAATTCCACGTCCCTCTCCGCCCCTCAAGCCGTGCCGTCTGCCGGGCCCCCTCCCAGCTGAGCCGGGAGATTTCACCCCACACCGCGCACGGCCGCCTGCGCACCCTTTA	d:Bacteria(1.00),p:Chloroflexi(1.00),c:Ktedonobacteria(0.98),o:Ktedonobacterales(0.98),f:JG30-KF-AS9(0.98),g:uncultured bacterium(0.92)	Bacteria	Chloroflexi	Ktedonobacteria	Ktedonobacterales	JG30-KF-AS9	_
OTU499	GTTCGCTCCCCTGGCTTTCGCACATGAGCGTCAGGTGCTCCCCAGGACGCTGCCTTCGCCTTTGGTGTTCTTCCAGATCTCTACGCATTTCACCGCTCCACCTGGAATTCCGCGTCCCTCTTAAGCCCTCAAGTCTTCCCGTTTTCCAAGCCCTGTGGCAGTTGAGCCACCACCTGTCACTCGAAACGCGAAAGACCGCCTGCGTGCGCTTTACG	d:Bacteria(1.00),p:Chloroflexi(1.00),c:Ktedonobacteria(1.00),o:Ktedonobacterales(1.00),f:Ktedonobacteraceae(1.00),g:uncultured(1.00)	Bacteria	Chloroflexi	Ktedonobacteria	Ktedonobacterales	Ktedonobacteraceae	_
OTU500	GTTCGCTCCCCACGCTTTCGCTCCTCAGCGTCAGGTAAGGCCCAGAGAACCGCCTTCGCCACCGGTGTTCCTCCCGATATCTGCGCATTTCACCGCTACACCGGGAATTCCATTCTCCCCTACCTACCTCTAGTTCGCCCGTATCCACTGCAAGCTCGGGGTTAAGCCCCGAGTTTTCACAACAGACGTGACGAACCGCCTACGAGCTCTTTACG	d:Bacteria(1.00),p:Actinobacteriota(1.00),c:Actinobacteria(1.00),o:Frankiales(0.99),f:Acidothermaceae(0.99),g:Acidothermus(0.99)	Bacteria	Actinobacteriota	Actinobacteria	Frankiales	Acidothermaceae	Acidothermus
OTU501	TTTTGCTCCCCACGCTTTCGTCCTAGCAGTGTCAGGTGACACCCAGAAGCCTGCCTTCGCTATCGGTATTCCTAACGATATCAACGGATATTACCCCTACACCGTTAGTTCTAGCTTCCTCTTTGTCCCTCTAGTGTTGCAGTTTCAAAGGACAGTCCCAAGGTTGAGCCTTGGAATTTCACCTCTGACTTGCAAAACCACCGATCGGTACGCTT	d:Bacteria(1.00),p:Patescibacteria(1.00),c:Parcubacteria(1.00),o:uncultured bacterium(1.00)	Bacteria	Patescibacteria	Parcubacteria	_	_	_
OTU502	GTTTGCTCCCCTAGCTTTCGCGCCTCAGCGTCAGGAAAGGTCCAGTGCGTCGCTTTCGCCACCGGCGTTCCTCGGGATATCTACGCATTTCACCGCTCCACCCTGAGTTCCACGCACCCCTACCTCCCTCCAGACAACCAGTATCGGGAGCTGTTTTCCAGTTAAGCTGAAAGATTTCACCCCCGACTTGGTTACCCGCCTACGCGCCCTTTAAG	d:Bacteria(1.00),p:Planctomycetota(1.00),c:Planctomycetes(1.00),o:Gemmatales(1.00),f:Gemmataceae(1.00),g:uncultured(1.00)	Bacteria	Planctomycetota	Planctomycetes	Gemmatales	Gemmataceae	_
OTU503	GTTTGCTCCCCACGCTTTCGCGCCTCAGCGTCAATACCAGTCCAGTTGGCCGCCTTCGCCACCGGTGTTCTTCCCAATCTCTACGAATTTCACCTCTACACTGGGAATTCCACCAACCTCTCCTGGATTCAAGCGCACCAGTATCAAGCGCAATTCCCGGGTTGAGCCCAGGGCTTTCACGCCTGACTTAGTGCACCGCCTACGCGCCCTTTACG	d:Bacteria(1.00),p:Proteobacteria(1.00),c:Alphaproteobacteria(1.00),o:Azospirillales(1.00),f:Inquilinaceae(1.00),g:Inquilinus(1.00)	Bacteria	Proteobacteria	Alphaproteobacteria	Azospirillales	Inquilinaceae	Inquilinus
OTU504	GTTTGCTCCCCACGCTTTCGCACATGAGCGTCAGTATTGGTCCAGGAGGTCGCTTTCGCCACTGATGTTCCTTCAGATATCTACGCATTTCACCGCTACACCTGAAATTCCACCTCCCTCTCCCATACTCTAGCAACGCAGTCTCGAATGCAGTTCCCAGGTTGAGCCCGGGGATTTCACACTCGACTTGCGAAGCCGCCTACGCGCGCTTTACG	d:Bacteria(1.00),p:Proteobacteria(1.00),c:Gammaproteobacteria(1.00),o:Steroidobacterales(0.99),f:Steroidobacteraceae(0.99),g:Steroidobacter(0.70)	Bacteria	Proteobacteria	Gammaproteobacteria	Steroidobacterales	Steroidobacteraceae	Steroidobacter
OTU505	GTTCGCTCCCCACGCTTTCGCGCCTCAGCGTCAGTATCATGCCAGGTGGCTGCCTTCGCCATCGACGTTCCTTCCGATCTCTACGCATTTCACCGCTACACCGGAAATTCCGCCACCCTCTCATTTACTCCAGTTGCCCAGTCTGCGATGCTCTTCCCAGGTTAAGCCCGGGGCTTTCACATCACACTTAAACAACCGCCTACACGCCCTTTACG	d:Bacteria(1.00),p:Proteobacteria(1.00),c:Gammaproteobacteria(1.00),o:Diplorickettsiales(1.00),f:Diplorickettsiaceae(1.00),g:Aquicella(1.00)	Bacteria	Proteobacteria	Gammaproteobacteria	Diplorickettsiales	Diplorickettsiaceae	Aquicella
OTU506	GTTTGCTCCCCTAGCTTTCGCGCCACAGCGTCAGTCGCAGGCCAGGAAGCCGCCTTCGCCACTGGTGTTCCTCCGGGTCTCTACGCATTTCACCGCTACTCCCGGAGTTCCACTTCCCTCTCCTGCACTCAAAAGCCCGGCCGTTACCGATGACCCTCCCCAGTTGAGCCGGGGGCTTTCACATCGGTCGTACCGCGCCGCCTACGCGCTCTTTA	d:Bacteria(1.00),p:Chloroflexi(1.00),c:Ktedonobacteria(1.00),o:B12-WMSP1(1.00),f:uncultured bacterium(0.71)	Bacteria	Chloroflexi	Ktedonobacteria	B12-WMSP1	_	_
OTU507	GTTTGCTCCCCACGCTTTCGCGCCTCAGCGTCAGTATCGGTCCAGAGCGCCGCCTTCGCCACCGGTGTTCTTCCCAATATCTACGAATTTCACCTCTACACTGGGAATTCCACGCTCCTCTCCCGATCTCTAGCAAACCAGTCCCAAGCGCCATTCCCAGGTTGAGCCCGGGGCTTTCACGCCTGACTTGATCTGCCGCCTGCGCGCCCTTTACG	d:Bacteria(1.00),p:Proteobacteria(1.00),c:Alphaproteobacteria(1.00),o:Elsterales(1.00),f:uncultured(0.99),g:uncultured Alphaproteobacteria bacterium(0.20)	Bacteria	Proteobacteria	Alphaproteobacteria	Elsterales	_	_
OTU508	GTTTGATCCCCACGCTTTCGGGTCTCAGTGTCAATGTTGGGCCAGGTAGCCGCCTTCGCCACCGGTGTTCCTCCAGATATCTACGTATTTCACCACTACACCTGGAATTCCACTACCCTCTCCCACATTCAAGCTCTGCAGTATCAAAAGCACTTCCCGGGTTAAGCCCGGGGCTTTCACTTCTGACTTATAGAGCCACCTACACCCGCTTTACG	d:Bacteria(1.00),p:Bdellovibrionota(1.00),c:Bdellovibrionia(1.00),o:Bdellovibrionales(1.00),f:Bdellovibrionaceae(1.00),g:Bdellovibrio(1.00)	Bacteria	Bdellovibrionota	Bdellovibrionia	Bdellovibrionales	Bdellovibrionaceae	Bdellovibrio
OTU509	GTTCGCTCCCCTGGCTTTCGCGCCTCAGCGTCAGAAGAGGTCCAGCACGTCGCTTTCGCCACCGGCGTTCCTTCCGATATCAACGCATTTCACCGCTCCACCGGAAGTTCCACATGCCCCTATCTCCCTCTAGCCGACCAGTATCAAGAGCACTTTTCCGGTTGAGCCGAAAGATTTCACTCCTGACTTGGTTGGCCGCCTACGCGCCCTTTAAG	d:Bacteria(1.00),p:Planctomycetota(1.00),c:Planctomycetes(1.00),o:Gemmatales(1.00),f:Gemmataceae(1.00),g:uncultured(1.00)	Bacteria	Planctomycetota	Planctomycetes	Gemmatales	Gemmataceae	_
OTU510	GTTTGCTCCCCACGCTGTCGCGCCTCAGTGTCGGTTGAAGGGACCTTCCGATCCCACTGCCCAGCAGACCGCCTTCGCCACTGGTGTTCTTCCGGATCTCTACGCATTCCACCGCTACACCCGGAATTCCATCTGCCTCTACAGTACCCGAGCCCCACAGTCGCCGCGGCCGATCCGGGGTTGAGCCCCGAACTTTCACCGCGGCCTTATGGTGG	d:Bacteria(1.00),p:Gemmatimonadota(1.00),c:Gemmatimonadetes(1.00),o:Gemmatimonadales(1.00),f:Gemmatimonadaceae(1.00),g:uncultured(1.00)	Bacteria	Gemmatimonadota	Gemmatimonadetes	Gemmatimonadales	Gemmatimonadaceae	_
OTU511	GTTCGCTCCCCTGGCTTTCGCGCCTCAGCGTCAGAAGAGGGCCAGCACGTCGCTTTCGCCACCGGCGTTCCTTCCGATATCAACGCATTTCACCGCTCCACCGGAAGTTCCACGTGCCCCTACCTCCCTCAAGACGACCAGTATCCGAGGCCATTCTCCGGTTAAGCCGAAGGCTTTCACCCCGGACTTGATCATCCGCCTACGCGCCCTTTAAG	d:Bacteria(1.00),p:Planctomycetota(1.00),c:Planctomycetes(1.00),o:Gemmatales(1.00),f:Gemmataceae(1.00),g:uncultured(0.99)	Bacteria	Planctomycetota	Planctomycetes	Gemmatales	Gemmataceae	_
OTU512	TCTTGCTACCCAAGCCTTCGTCCCTCAACGTCAGTTTTTACATAGAAGGTTGCCTTCGCCTATATCAGTCCTTTTAGTATCATAAAATTTTATCTCTACTCTAAAAGTTCTCACCTTCTCTTATAAAACTCTAGTAAAAAAGTACCCTATAAGGATTTAATTTACTGTCTAGGTACCCTTTAAACCTAATAAAGATGACTAACACTAGTCTTTTA	d:Bacteria(1.00),p:Proteobacteria(1.00),c:Alphaproteobacteria(1.00),o:Rickettsiales(1.00),f:Mitochondria(1.00),g:Echinochloa colona(0.10)	Bacteria	Proteobacteria	Alphaproteobacteria	Rickettsiales	Mitochondria	_
OTU513	ATTCGCTCCCCTAGCTTTCGTTCCTCAGCGTCAGTAACAGCCCAGCGAGTCGCTTGCGCCACCGGTGTTCTTCCCAATATCTACGCATTTCACCGCTACACTGGGAATTCCACTCGCCTCTACTGCACTCGAGTCTGCCAGTATCCAATGCACTCCCGGAGTTGAGCCCCGATCTTTAACACCAGACTTAACAAACCGCCTACGAACTCTTTACG	d:Bacteria(1.00),p:Cyanobacteria(1.00),c:Vampirivibrionia(1.00),o:Obscuribacterales(1.00),f:Obscuribacteraceae(1.00),g:uncultured bacterium(1.00)	Bacteria	Cyanobacteria	Vampirivibrionia	Obscuribacterales	Obscuribacteraceae	_
OTU514	GTTTGCTCCCCTAGCTTTCGCGCCTCAGCGTCAGTTGTGGTCCAGTGAGCCGCTTTCGCCACAGGTGTTCCTCCCGATATCTACGCATTTCACCGCTACACCGGGAATTCCACTCACCTCTCCCACACTCAAGCACGGCAGTTTCCACGGCAGACTCCCAGTTGAGCCGGGAGATTTCACCGCAGACTTACCGCACCGCCTACGCGCCCTTTACG	d:Bacteria(1.00),p:Acidobacteriota(1.00),c:Acidobacteriae(1.00),o:Acidobacteriales(1.00),f:Koribacteraceae(0.92),g:Candidatus Koribacter(0.92)	Bacteria	Acidobacteriota	Acidobacteriae	Acidobacteriales	Koribacteraceae	_
OTU515	GTTCGCTCCCCTAGCTTTCGCGCCTGAGCGTCAGCGACCAGCCAGGACACTGCCTTCGCCTTTGGTATTCCTCCGGATATCTACGCATTTCACCACTCCACCCGGAATTCTGTGTCCCTCTCTGGCCCTCAAGTGCCACAGTTTTCGAGGAGCCTGGTTCAGTTAAGCCGAACCCTGTCACCCCAAACTTGTCGCACCGCCTGCGCGCCCTTTAC	d:Bacteria(1.00),p:Chloroflexi(1.00),c:Ktedonobacteria(1.00),o:Ktedonobacterales(1.00),f:Ktedonobacteraceae(1.00),g:JG30a-KF-32(0.44)	Bacteria	Chloroflexi	Ktedonobacteria	Ktedonobacterales	Ktedonobacteraceae	_
OTU516	GTTTGCTCCCCACGCTTTCGTGCATGAGCGTCAGTACAGGCCCAGGAGATTGCCTTCGCCATCGGTGTTCCTCCGCATATCTACGCATTTCACTGCTACACGCGGAATTCCATCTCCCTCTGCCGTACTCTAGCCTTGCAGTCACAAAGGCAGTTCCCAGGTTGAGCCCGGGGATTTCACCTCTGTCTTGCAAGACCGCCTGCGCACGCTTTACG	d:Bacteria(1.00),p:Proteobacteria(1.00),c:Gammaproteobacteria(1.00),o:Burkholderiales(1.00),f:Comamonadaceae(1.00),g:Aquabacterium(0.99)	Bacteria	Proteobacteria	Gammaproteobacteria	Burkholderiales	Comamonadaceae	Aquabacterium
OTU517	GTTCGCTCCCCTGGCTTTCGTGTCTCAGCGTCAGCAAGTCCCCAGCAGACTGTTTTCACCTTTGGCGTTCCAGACGATATCTACGCATTTCACCGCTCCACCGTCTGTTCCATCTGCCCCTAGACTGCTCAAGATCGCCAGTATGCCCAGCCATTCCCCGGTTGAGCCGGGGGATTTCACAAGACACTTAACGACCCGCCTACACACGCTTTAAG	d:Bacteria(1.00),p:Planctomycetota(1.00),c:Phycisphaerae(1.00),o:Tepidisphaerales(1.00),f:WD2101 soil group(1.00),g:uncultured bacterium(0.99)	Bacteria	Planctomycetota	Phycisphaerae	Tepidisphaerales	_	_
OTU518	GTTCGCTCCCCTGGCTTTCGTGTCTCAGCGTCAGCAAGTCCCCAGCAGACTGTCTTCACCTTTGGCGTTCCAAGTGATATCTACGCATTTCACCGCTCCACCACTTGTTCCATCTGCCCCTAGACTGCTCAAGACCGCCAGTATGCCCAGCAATTCCCCGGTTGAGCCGGGGGATTTCACAAGACACTTAACGGCCCGCCTACACACGCTTTAAG	d:Bacteria(1.00),p:Planctomycetota(1.00),c:Phycisphaerae(1.00),o:Tepidisphaerales(1.00),f:WD2101 soil group(1.00),g:uncultured bacterium(0.84)	Bacteria	Planctomycetota	Phycisphaerae	Tepidisphaerales	_	_
OTU519	GTTTGCTCCCCACGCTTTCGTGCCTGAACGTCGGTACTGGACCAGGAAGCCGCCTTCGCCACTGATGTTCCTTCAGATATCTACGCATTTCACTGCTACACCTGAAATTCCGCTTCCCTCTTCCGTACCCTAGCTATTCAGTCTCGAATGCAATTCCCAGGTTGAGCCCGGGGATTTCACATCCGACTTAGATAACCGTCTGCGCACGCTTTACG	d:Bacteria(1.00),p:Proteobacteria(1.00),c:Gammaproteobacteria(1.00),o:JG36-TzT-191(0.89),f:uncultured bacterium(0.85)	Bacteria	Proteobacteria	Gammaproteobacteria	JG36-TzT-191	_	_
OTU520	GTTTGCTCCCCTAGCTTTCGTTCCTCAGCGTCAGTAATGATCCAGCTCGCCGCTTTCGCCACGGGTGTTCCTGCAGATATCTACGCATTTCACCGCTACACCTGCAATTCCACGAGCCTCTCTCACACTCTAGCACGGCAGTTTTGAAAGCAGTCTCTAGGTTAAGCCTAGAGATTTCACTCCCAACTTGCCACACCGCCTACGAACCCTTTACG	d:Bacteria(1.00),p:Acidobacteriota(1.00),c:Acidobacteriae(1.00),o:Subgroup 2(1.00),f:uncultured bacterium(0.99)	Bacteria	Acidobacteriota	Acidobacteriae	_	_	_
OTU521	GTTTGCTACCCACGCTTTCGCTCCTCAGCGTCAGTTCCGGCCCAGAGCGCCGCCTTCGCCGCTGGTGTTCCTCCTGATATCTGCGCATTTCACCGCTACACCAGGAATTCCACGCTCCCCTACCGGACTCTAGCCACAGCAGTATCAGGTGGCGTCTCCAGGTTGAGCCTGGAGGTTTCACACCCGACTTACTGAGCCGCCTACGAGCTCTTTAC	d:Bacteria(1.00),p:Actinobacteriota(1.00),c:Acidimicrobiia(1.00),o:Microtrichales(1.00),f:uncultured(0.79),g:uncultured bacterium(0.79)	Bacteria	Actinobacteriota	Acidimicrobiia	Microtrichales	_	_
OTU522	GTTTGCTCCCCACGCTTTCGAGCCTCAGCGTCAGTCATGGACCAGTAAGTCGCCTTCGCCACTGGTGTTCTTCCGAATATCTACGAATTTCACCTCTACACTCGGAGTTCCACTTACCTCTTCCATACTCTAGGCTATCAGTTTTGAAGGCAATTCCAAGGTTGAGCCCTGGGCTTTCACCTCCAACTTGATAACCCGCCTACGCTCCCTTTACG	d:Bacteria(1.00),p:Proteobacteria(1.00),c:Alphaproteobacteria(1.00),o:Caulobacterales(1.00),f:Caulobacteraceae(1.00),g:Asticcacaulis(1.00)	Bacteria	Proteobacteria	Alphaproteobacteria	Caulobacterales	Caulobacteraceae	Asticcacaulis
OTU523	GTTTGCTCCCCACGCTTTCGCGCCTCAGCGTCAATACCGAGCCAGTTGGCCGCCTTCGCCTCCGGTGTTCTTCCCAATCTCTACGAATTTCACCTCTACACTGGGAATTCCACCAACCTCTCTCGGATTCAAGTCTACCAGTATCAAATGCAATTCCCGGGTTAAGCCCAGGGCTTTCACATCTGACTAGATAAACCGCCTACGCGCCCTTTACG	d:Bacteria(1.00),p:Proteobacteria(1.00),c:Alphaproteobacteria(1.00),o:Azospirillales(0.89),f:Inquilinaceae(0.89),g:Inquilinus(0.89)	Bacteria	Proteobacteria	Alphaproteobacteria	Azospirillales	Inquilinaceae	Inquilinus
OTU524	GTTCGCTCCCCTAGCTTTCGTCCCTGAGCGTCAGGTACTTCCCAGGACACTGCCTGCGCCTTTGGTGTTCCTCCGGATCTCTACGCATTTCACCACTCCACCCGGAATTCCATGTCCCTCTGAAGCCCTCAAGTCAACCAGTCTTCATGGGCCTTCTCCAGTTGAGCTGGAGACTGTCACCACGAACTTGATTGACCGCCTGCGGACGCTTTACG	d:Bacteria(1.00),p:Chloroflexi(0.98),c:Ktedonobacteria(0.98),o:Ktedonobacterales(0.98),f:Ktedonobacteraceae(0.98),g:Ktedonobacter(0.54)	Bacteria	Chloroflexi	Ktedonobacteria	Ktedonobacterales	Ktedonobacteraceae	_
OTU525	GTTTGCTCCCCACGCTTTCGCGCCTCAGCGTCAGTCTCGGTCCAGAGCGCCGCCTTCGCCACCGGTGTTCTTCCCAATATCTACGAATTTCACCTCTACACTGGGAATTCCACGCTCCTCTCCCGAACTCTAGCCCTCCAGTCCCATGCGCCATTCCCAGGTTGAGCCCGGGGCTTTCACGCCTGACTTGAAGAGCCGCCTGCGCGCCCTTTACG	d:Bacteria(1.00),p:Proteobacteria(1.00),c:Alphaproteobacteria(1.00),o:Elsterales(1.00),f:uncultured(1.00),g:uncultured bacterium(1.00)	Bacteria	Proteobacteria	Alphaproteobacteria	Elsterales	_	_
OTU526	GTTTGCTCCCCTAGCTTTCGCGCATCAGCGTCAGTTATGGTCCAGTGAGCCGCTTTCGCCACAGGTGTTCCTCCCGATATCTACGCATTTCACCGCTACACCGGGAATTCCACTCACCTCTCCCACACTCCAGCACGGCAGTTCCCACGGCAATTTCCGAGTTGAGCCCGGAGATTTCACCACAGACTTACCGCGCCGCCTACGCGCCCTTTACG	d:Bacteria(1.00),p:Acidobacteriota(1.00),c:Acidobacteriae(1.00),o:Acidobacteriales(1.00),f:Koribacteraceae(0.03),g:Candidatus Koribacter(0.03)	Bacteria	Acidobacteriota	Acidobacteriae	Acidobacteriales	_	_
OTU527	TTTCGCTACCCTAGCTGTCGTTCCTCAGTGTCAATAAATGGTTAGCTTCCTGCCTTCGCCCTTGGAGTTCCTGATGATATCAACGTATTTCACTACTACACCACCAGTTCCAGAAGCCCCACCACTATTCAATTCTGTCAGTCTTACTCCCCTTCCCGAGGTTGAGCCTCGGTATTTGAAGAGCAACTTAACAAATCACCTACGAAACGCTTTAC	d:Bacteria(1.00),p:Patescibacteria(1.00),c:Microgenomatia(1.00),o:Candidatus Woesebacteria(1.00),f:uncultured bacterium(1.00)	Bacteria	Patescibacteria	Microgenomatia	_	_	_
OTU528	GTTTGCTCCCCTAGCTTTCGTGCATCAGCGTCAGTTATGGTCCAGTGAGCCGCTTTCGCCACAGGTGTTCCTCCCGATATCTACGCATTTCACCGCTACACCGGGAATTCCACTCACCTCTCCCATACTCAAGCCCGGCAGTTTCCCATGCAGTCTTCGAGTTGAGCCCGAAGTTTTCACATAAGACTTACCAAACCGCCTACGCACCCTTTACG	d:Bacteria(1.00),p:Acidobacteriota(1.00),c:Acidobacteriae(1.00),o:Acidobacteriales(1.00),f:Acidobacteriaceae (Subgroup 1)(1.00),g:uncultured(0.83)	Bacteria	Acidobacteriota	Acidobacteriae	Acidobacteriales	Acidobacteriaceae	_
OTU529	GTTCGCTCCCCTAGCTGTCGCCCCCGAGCGTCAGGCAGAATGCCAGGACAGTGCCTTCGCCTTTGGTGTTCCTCCGGATATCTACGCATTTCACCACTCCACCCGGAATTCCCTGTCCCTCTCATTGCCTCAAGTCGGCCAGTTTTCAGACACCCTCCTCTGTTGAGCAGAGGATTGTCAGTCCAAACTTAACCCACCGCCTGCGGGCCCTTTAC	d:Bacteria(1.00),p:Chloroflexi(1.00),c:Ktedonobacteria(1.00),o:Ktedonobacterales(1.00),f:Ktedonobacteraceae(1.00),g:uncultured(1.00)	Bacteria	Chloroflexi	Ktedonobacteria	Ktedonobacterales	Ktedonobacteraceae	_
OTU530	GTTTGCTCCCCACGCTTTCGCACCTCAGTGTCAGTATCAGTCCAGGAAGTCGCCTTCGCCACTGATGTTCTTTCTGATATCTACGCATTTCACCGCTACACCAGAAATTCCACTTCCCTCTACTGTACTCTAGACTAGCAGTTTTGAATGCAATTCCTAGGTTAAGCCCAGGGATTTCACATCCAACTTACTGATCCACCTACGTGCGCTTTACG	d:Bacteria(1.00),p:Proteobacteria(1.00),c:Gammaproteobacteria(1.00),o:Coxiellales(0.68),f:Coxiellaceae(0.68),g:Coxiella(0.68)	Bacteria	Proteobacteria	Gammaproteobacteria	Coxiellales	Coxiellaceae	Coxiella
OTU531	GTTTGCTCCCCACGCTTTCGCGCCTCAGCGTCAGTAATGAGCCAGTGTGTCGCCTTCGCCACTGGTGTTCTTCCGAATATCTACGAATTTCACCTCTACACTCGGAGTTCCACACACCTCTCTCATACTCAAGGTCGCCAGTATTGAAGGCAATTCCAGGGTTGAGCCCTGGGCTTTCACCCCCAACTTAGCGACCCGCCTACGCGCCCTTTACG	d:Bacteria(1.00),p:Proteobacteria(1.00),c:Alphaproteobacteria(1.00),o:Caulobacterales(1.00),f:Caulobacteraceae(1.00),g:uncultured(1.00)	Bacteria	Proteobacteria	Alphaproteobacteria	Caulobacterales	Caulobacteraceae	_
OTU532	TTTCGCTCCCCTAGCTTTCGTTCATCAGCGTCAGAAAATTTCTAGTTACCTGCCTTCGCCCTTGGAATTCCTATCGATATCAACGGATTTCACCCCTACACCGATAGTTCTAGTAACCCCGAAATATCTCAACTCATTGCAGTATTATCTCCCTTCCCGAGGTTGAGCCTCAGTCTTTGAAAGATAACTTACAAAAGCGCCTTTAGAAACGCTTT	d:Bacteria(1.00),p:Patescibacteria(1.00),c:Microgenomatia(1.00),o:Candidatus Woesebacteria(1.00),f:uncultured bacterium(1.00)	Bacteria	Patescibacteria	Microgenomatia	_	_	_
OTU533	GTTTGCTCCCCTAGCTTTCGTGCCTCAGTGTCAGGAGTTGTCCAGGGACTCGCCTTCGCCACTGGTGTTCCTCTCGATATCTACGCATTTCACTGCTACACCGAGAATTCCAGTCCCCCCTCCAACCCTCCAGCAGAATAGTATTCAATGCAGTTTCGGAGTTAAGCTCCGAGATTTCACATCAAACTTACCCCGCCACCTACGCACCCTTTACG	d:Bacteria(1.00),p:Verrucomicrobiota(1.00),c:Verrucomicrobiae(1.00),o:Pedosphaerales(1.00),f:Pedosphaeraceae(1.00),g:Pedosphaera(0.50)	Bacteria	Verrucomicrobiota	Verrucomicrobiae	Pedosphaerales	Pedosphaeraceae	_
OTU534	GTTCGATTCCCACGCTTTCGTGTTTCAGCGTCAGGAGTGGCCCAGTATGGTGCCTTCGCATTTGGTGTTCCCCACAATATCAACGGATTTCACCCCTACACTGTGAGTTCCCCATACCTCTGCCATCCTCTAAGTCGTGCCCTCTCCCCCGCATTTTCTGGGTTAAGCCCAAAAGCTTTTACGAAGGACTAACACGACCGCCTACACACCCTTTA	d:Bacteria(1.00),p:Patescibacteria(1.00),c:Parcubacteria(1.00),o:Candidatus Adlerbacteria(0.99),f:uncultured bacterium(0.37)	Bacteria	Patescibacteria	Parcubacteria	_	_	_
OTU535	ATTCGCTCCCCACGCTCTCGTCCTAGCAGTGTCAGGTGGCACCCAGAGACCTGCCTTCGCTATTGGTGTTCCAAACGATATCAATGCATTTTACTACTACACCGTTTGTTCCAGTCTCCTCTTTGCCCCTCTAGTTTTGAAGTTTCAAAGGACAGTCACAAAGTTAAGCTTTGTGATTTCACCTCTGACTTTCAAAACCACCTGTCGGTACGCTT	d:Bacteria(1.00),p:Patescibacteria(1.00),c:Parcubacteria(1.00),o:uncultured bacterium(1.00)	Bacteria	Patescibacteria	Parcubacteria	_	_	_
OTU536	GTTTGCTCCCCTGGCTTTCGCGCCTCAGCGTCAGAAAAGGTCCAGCACGTCGCTTTCGCCACCGGCGTTCCTTCCGATATCTACGCATTTCACCGCTCCACCGGAAGTTCCACATGCCCCTACCTCCCTCGAGGTCATCAGTATCCGGGGCAGTTCTCTCGTTAAGCGAGAGGATTTCACCCCGGACTTGACAACCCGCCTACGCGCCCTTTAAG	d:Bacteria(1.00),p:Planctomycetota(1.00),c:Planctomycetes(1.00),o:Gemmatales(1.00),f:Gemmataceae(1.00),g:uncultured(1.00)	Bacteria	Planctomycetota	Planctomycetes	Gemmatales	Gemmataceae	_
OTU537	GTTTGCTCCCCACGCTTTCGCGCCTCAGCGTCAATGTCGGTCCAGTGAGCCGCCTTCGCCACCGGTGTTCTTCCCAATCTCTACGAATTTCACCTCTACACTGGGAATTCCACTCACCTCTACCGAATTCAAGTAAAGCAGTCTAGAATGCAGTTCCAGGGTTGAGCCCTGGGCTTTCACACTCTACTTGCCAAACCGCCTACGCGCCCTTTACG	d:Bacteria(1.00),p:Proteobacteria(1.00),c:Alphaproteobacteria(1.00),o:Rhodospirillales(0.99),f:uncultured(0.99),g:uncultured bacterium(0.72)	Bacteria	Proteobacteria	Alphaproteobacteria	Rhodospirillales	_	_
OTU538	GTTTGCTCCCCACGCTTTCGCACCTCAGCGTCAGTATCTTCCCAGATCGCCGCCTTCGCCACTGGTGTTCCTCCCGATATCTACGAATTTCACCTCTACACCGGGAATTCCGCGATCCTCTTAAGTACTCAAGTACAGCAGTTTCCCATGCACTTCCACGGTTAAGCCGTGGGATTTCACATGGGACTTGCCATACCGCCTACGTGCGCTTTACG	d:Bacteria(1.00),p:Myxococcota(1.00),c:Polyangia(1.00),o:Haliangiales(1.00),f:Haliangiaceae(1.00),g:Haliangium(1.00)	Bacteria	Myxococcota	Polyangia	Haliangiales	Haliangiaceae	Haliangium
OTU539	GTTCGCTCCCCTGGCTTTCGCATCTGAGCGTCAGGTGCTCCCCAGGACACTGCCTTCGCCTTCGGTGTTCCTCCGGATATCTACGCATTTCACCACTCCACCCGGAATTCCGTGTCCCTCTGAAGCCCTCAAGTCCCGCAGTTTTCAAAGCACTTTCCCGGTTGAGCCGGAAACTGTCACTCCAAACTTACAGGACCGCCTGCATGCGCTTTACG	d:Bacteria(1.00),p:Chloroflexi(1.00),c:Ktedonobacteria(1.00),o:Ktedonobacterales(1.00),f:Ktedonobacteraceae(1.00),g:uncultured(1.00)	Bacteria	Chloroflexi	Ktedonobacteria	Ktedonobacterales	Ktedonobacteraceae	_
OTU540	TTTTGCTCCCCACGCTTTCATGCCTCAATGTCAGTAACAGAATAGTCAACTGCCTTCGCCATATCGGTGTTCTTCCATATATCTACGCATTTTACCGCTCCACATAGAGTTCCGTTGACCTCTCCTGAACTCGAGTTAGCTAGTATTATTGACTTCCACCGGGTTAAGCCCGGATTTACCACCAATAACTTAGCCAACCATCTACGCATCCTTTA	d:Bacteria(1.00),p:Firmicutes(0.92),c:Bacilli(0.89),o:Entomoplasmatales(0.78),f:type III(0.78),g:uncultured Mollicutes bacterium(0.72)	Bacteria	Firmicutes	Bacilli	Entomoplasmatales	_	_
OTU541	ATTTGCTCCCCTGGCTTTCGTTCCTCAGCGTCAGTTATGGCCCAGCTAGTCGCCTACGCCACTGGTGTTCTTCCTAATATCTACGCATTTCACCGCTACACTAGGAATTCCACTAGCCTCTACCACACTCCAGTCTGGCAGTATCCAATGCACTCTCGAAGTTGAGCCTCGATCTTTAACATCAGACTTACCAAACCGCCTACGAACTCTTTACG	d:Bacteria(1.00),p:Cyanobacteria(0.99),c:Vampirivibrionia(0.98),o:Obscuribacterales(0.96),f:Obscuribacteraceae(0.96),g:uncultured bacterium(0.51)	Bacteria	Cyanobacteria	Vampirivibrionia	Obscuribacterales	Obscuribacteraceae	_
OTU542	GTTCGCTCCCCACGCTTTCGCTCCTCAGCGTCAGTACAGGCCCAGAGAACCGCCTTCGCCACCGGTGTTCCTCCCGATATCTGCGCATTTCACCGCTACACCGGGAATTCCATTCTCCCCTGCCTGCCTCTAGCCTGCCCGTATCCACCGCAAGCTGAGGGTTAAGCCCTCAGATTTCACGGCAGACGCAACAAGCCGCCTACGAGCTCTTTACG	d:Bacteria(1.00),p:Actinobacteriota(1.00),c:Actinobacteria(1.00),o:Frankiales(0.33),f:Acidothermaceae(0.33),g:Acidothermus(0.33)	Bacteria	Actinobacteriota	Actinobacteria	_	_	_
OTU543	GTTCGCTCCCCTGGCTTTCGCACCTCAGCGTCAGATACGCGCCAGGACACTGCCTTCGCCTTCGGTGTTCCTCCGGATCTCTACGCATTTCACCACTCCACCCGGAATTCCGTGTCCCTCTCGCGCTCTCAAGTCAGACCGTCTTTCGTATGCTCGCCTAGTTAAGCCAGGCGCTGTCACACCAAACGCGTCCGACCGCCTGCATGCCCTTTACG	d:Bacteria(1.00),p:Chloroflexi(1.00),c:Ktedonobacteria(1.00),o:Ktedonobacterales(1.00),f:Ktedonobacteraceae(1.00),g:HSB OF53-F07(1.00)	Bacteria	Chloroflexi	Ktedonobacteria	Ktedonobacterales	Ktedonobacteraceae	HSB OF53-F07
OTU544	GTTTGCTCCCCTTGCTTTCGGGCCTTAGCGTCAGGAATAAGCTAGAAAACCGCCTTCGCCACCGGTGTTCTTCCACATATCTACGCATTTCACCGCTACATGTGGAATTCCGTTTTCTCCGCCTACCCTCTAGATATGCAGTCTCAAATGCCATTCCGGGGTTGAGCCCCGGGCTTTCACATCTGACTTACATTTCCGCCTACGCCCTCTTTACG	d:Bacteria(1.00),p:Verrucomicrobiota(1.00),c:Chlamydiae(1.00),o:Chlamydiales(1.00),f:Parachlamydiaceae(0.59),g:Candidatus Protochlamydia(0.23)	Bacteria	Verrucomicrobiota	Chlamydiae	Chlamydiales	_	_
OTU545	GTTCGCTCCCCTAGCCTTCGCGCCTCAGCGTCAGGTTCGGCCCAGGGGGCCGCCTTCGCCACGGGTGTTCCTGCTGATCTCTACGCATTTCACCGCTACACCAGCAATTCCACCCCCCTCTACCGTCCTCTAGCTCACCAGTTTACTATGCACCCTCCCCGTTGAGCAGGGAGATTTCACATCGTACTTAGTGTGCCGCCTGCGCGCGCTTTACG	d:Bacteria(1.00),p:Chloroflexi(1.00),c:Ktedonobacteria(1.00),o:C0119(1.00),f:uncultured bacterium(1.00)	Bacteria	Chloroflexi	Ktedonobacteria	C0119	_	_
OTU546	GTTTGCTCCCCTAGCTTTCGCGCCTCAGCGTCAGTTTCTGTCCAGGTAGCCGCCTTCGCCACCGGTGTTCCTCCTGATATCTACGCATTTCACCGCTACACCAGGAATTCCGCTACCCCCTCCAGAACTCTAGCCCGTCAGTATTAGATGCAGGCTCTGGGTTGAGCCCAGAGTTTTCACATCTAACTTAGCGGACCGCCTACGCGCCCTTTACG	d:Bacteria(1.00),p:Acidobacteriota(1.00),c:Subgroup 5(1.00),o:uncultured bacterium(0.51)	Bacteria	Acidobacteriota	_	_	_	_
OTU547	ATTCGCTACCCACGCTTTCGTGTTTCAGCGTCAGGAGTGCGCCAGTGAACTGCCTTCGCATTTGGTGTTCCCCATAATATCAACGGATTTCACCCCTACACTATGAGTTCCGTTCACCTCTCGCATCCTCTAGTTGTACCGTTTCTTTTGCATTTTCCCGGTTGAGCCGGGAGCTTTAACAAAAGACTAATACAACCGCCTACACACCCTTTACG	d:Bacteria(1.00),p:Patescibacteria(1.00),c:Parcubacteria(1.00),o:Candidatus Adlerbacteria(0.38),f:Candidatus Adlerbacteria bacterium RIFOXYC1_FULL_48_26(0.28)	Bacteria	Patescibacteria	Parcubacteria	_	_	_
OTU548	GTTTGCTCCCCACGCTTTCGTGCATGAGCGTCAGTGTTGACCCAGGGGGCTGCCTTCGCCATCGGTGTTCCTCCACATCTCTACGCATTTCACTGCTACACGTGGAATTCCACCCCCCTCTGCCACACTCAAGCCCGCTAGTTTCAAGCGCAATTCCCAGGTTAAGCCCGGGGATTTCACACCTGACTTGGCGAACCGCCTGCGCACGCTTTACG	d:Bacteria(1.00),p:Proteobacteria(1.00),c:Gammaproteobacteria(1.00),o:Burkholderiales(1.00),f:Nitrosomonadaceae(1.00),g:IS-44(1.00)	Bacteria	Proteobacteria	Gammaproteobacteria	Burkholderiales	Nitrosomonadaceae	IS-44
OTU549	GTTTGCTCCCCGCGCTTTCGTGCCTGAGCGTCAGGTCTCGGCCAGGACGCTGCCTTCGCCGTTGGTGTTCTTCCGGATCTCTACGCATTTCACCGCTCCACCCGGAATTCCACGTCCCTCTCCGAGCCTCAAGTGCCCCAGTCTTCACGGCCCTCTCCCAGTTGAGCCAGGAGCTTTCACCGCAAACTTAGGCCACCGCCTGCGCACCCTTTACG	d:Bacteria(1.00),p:Chloroflexi(0.90),c:Ktedonobacteria(0.70),o:Ktedonobacterales(0.70),f:JG30-KF-AS9(0.67),g:uncultured bacterium(0.50)	Bacteria	Chloroflexi	Ktedonobacteria	Ktedonobacterales	JG30-KF-AS9	_
OTU550	GTTTGCTACCCACGCTTTCGCGCCTCAGCGTCAGGCGTCGCCCAGTCTGCTGCCTTCGCCATGGGTGTTCCTCCTGATATCAACGCATTTCACCGCTACACCAGGAATTCCACAGACCTCTGCGACCCTCCAGTCTGCCAGTATGCAGAGCAGTTTCCGGGTTGAGCCCTGGAGATTTCACTCTACACTTAACAGACCGCCTACGCGCTCTTTAC	d:Bacteria(1.00),p:Armatimonadota(1.00),c:Fimbriimonadia(1.00),o:Fimbriimonadales(1.00),f:Fimbriimonadaceae(1.00),g:uncultured bacterium(0.63)	Bacteria	Armatimonadota	Fimbriimonadia	Fimbriimonadales	Fimbriimonadaceae	_
OTU551	GTTTGCTCCCCTAGCTTTCGCAGCTGAGCGTCAGTAATGGTCCAGGTACCTGCTTTCGCCATCGGTGTTCCTCCTGATCTCTGCGCATTTCACCGCTACACCAGGAATTCCAGTACCCTCTCCCATACTCAAGTTCGACAGTATCTGTTGACCTCTCCCAGTTAAGCCGGGAGCTTTCACAACAGACTTATCAAACCGCCTACCTGCCCTTTACG	d:Bacteria(1.00),p:Elusimicrobiota(1.00),c:Lineage IIb(1.00),o:uncultured bacterium(0.98)	Bacteria	Elusimicrobiota	_	_	_	_
OTU552	GTTTGCTCCCCACGCTTTCGTGCCTCAGTGTCAGGAAAACCCCAGCCGGCTGTCTTCACCTTCGGCATTCCGATAGATCTCTACGCATTCCACCGCTCCACCTATCGTTCTGCCGGCCTCTAGTTTCCTCAAGACTTGCAGTATGCCCCGCGGTTCCCTGGTTGAGCCAGGGGCTTTCACGAGACACTTACAAGCCCACCTACGCACCCTTTAAG	d:Bacteria(1.00),p:Planctomycetota(0.99),c:Phycisphaerae(0.99),o:Phycisphaerales(0.99),f:Phycisphaeraceae(0.99),g:SM1A02(0.99)	Bacteria	Planctomycetota	Phycisphaerae	Phycisphaerales	Phycisphaeraceae	SM1A02
OTU553	GTTTGCTCCCCACGCTTTCGTATATCAGTGTCAGTATTTGACCAGAAAGTCGCCTTCGCCTCTGGTATTCCTTCCGATATCTACGCATTTCACCGCTACACCGGAAATTCTACTTTCCTCTACAATACTCTAGACAAAAAGTATTAAATGCAGTTCCTAAGTTGAGCTTAGGGATTTCACATTTAACTTTTTTATCCACCTACACACCCTTTACG	d:Bacteria(1.00),p:Proteobacteria(1.00),c:Gammaproteobacteria(1.00),o:eub62A3(1.00),f:metagenome(0.97)	Bacteria	Proteobacteria	Gammaproteobacteria	eub62A3	_	_
OTU554	GTTTGATCCCCACGCTTTCGTGCCTGAGTGTCAATATTCGTGTAGCCAGCTGCCTTCGCAATTGGTATTCTATGTCATCTCTAAGCATTTCACCGCTACATGACATATTCTACTGACCTCCACGGTATTCAAGACTGATAGTATCAATGGCAGTTTCCGAGTTAAGCCCGGAGATTTCACCACTGACTTACCAACCCACCTACGCACCCTTTAAA	d:Bacteria(1.00),p:Bacteroidota(1.00),c:Bacteroidia(1.00),o:Chitinophagales(1.00),f:Chitinophagaceae(1.00),g:Terrimonas(0.99)	Bacteria	Bacteroidota	Bacteroidia	Chitinophagales	Chitinophagaceae	Terrimonas
OTU555	GTTCGCTCCCCTGGCTTTCGCGCCTCAGCGTCAGAGAAGGCCCAGCACGCCGCTTTCGCCACCGGCGTTCCTTCCGATATCTACGCATTTCACCGCTCCACCGGAAGTTCCGCGTGCCCCTACCTCCCTCGAGGCGGCCCGTATCGGAGGCTGTTTCACGGTTGGGCCGTGAGATTTCACCCCCGACGTTGCCGCCCGCCTACGCGCCCTTTAAG	d:Bacteria(1.00),p:Planctomycetota(1.00),c:Planctomycetes(1.00),o:Gemmatales(1.00),f:Gemmataceae(1.00),g:uncultured(1.00)	Bacteria	Planctomycetota	Planctomycetes	Gemmatales	Gemmataceae	_
OTU556	TTTTGCTCCCCACGCTTTCGTGCCTCAGTGTCAGGGTCGCCCCAGCTAACTGCCTTCGCTTTTGGTATTCCCGACGAGATCAACGGATTTCACCCCTACTCCGTCGGTTCTGTTAGCCTCTAGCGCCCTCTAAGTCTGGCAGTATGACAAGCATCTCAAAGGTTAAGCCGATGAGTTTTAACTTATCACTTACCAAACCACCTACGCACCCTTTA	d:Bacteria(1.00),p:Patescibacteria(0.97),c:Parcubacteria(0.97),o:Candidatus Staskawiczbacteria(0.96),f:Candidatus Staskawiczbacteria bacterium RIFCSPHIGHO2_01_FULL_34_27(0.85)	Bacteria	Patescibacteria	Parcubacteria	_	_	_
OTU557	GTTTGCTCCCCACGCTTTCGCGCCTCAGCGTCAGTACCAGTCCAGTGAGCCGCCTTCGCCACTGGTGTTCCTCCCAATATCTACGCATTTCACCGCTACACTGGGAATTCCACTCACCTCTCCTGGTCTCAAGCTAAGCAGTTTGGACGGCAGTTCCTCGGTTAAGCCGAGGGATTTCACCATCCACTTGCCAAGCCGCCTACGCGCCCTTTACG	d:Bacteria(1.00),p:Acidobacteriota(1.00),c:Holophagae(1.00),o:Subgroup 7(1.00),f:uncultured bacterium(1.00)	Bacteria	Acidobacteriota	Holophagae	_	_	_
OTU558	GTTTGCTCCCCTAGCTTTCGCGCCTCAGCGTCAGAAGAGATCCAGTGCGTCGCTTTCGCCTCCGGCGTTCCTCACAATATCAACGCATTTCACCGCTCCACTGTGAGTTCCACACACCCCTATCTCCCTCCAGACGACCAGTATCAAAGGCACTTCTGCAGTTAAGCTGCAGGATTTCACCCCTGACTTGGTCGACCGCCTACGCGCCCTTTAAG	d:Bacteria(1.00),p:Planctomycetota(1.00),c:Planctomycetes(1.00),o:Gemmatales(1.00),f:Gemmataceae(1.00),g:uncultured(1.00)	Bacteria	Planctomycetota	Planctomycetes	Gemmatales	Gemmataceae	_
OTU559	GTTTGCTCCCCACGCTTTCGTGTCTCAGCGTCAGTATCTGTCCAGTTGGCCGCCTTCGCCACCGGTGTTCCTCTCGATATCTACGAATTTCACCTCTACACCGAGAATTCCACCAACCTCTCCAGTACTCGAGCCAAGCAGTATCGAGTGCACTTTCTGGGTTGAGCCCAGAGCTTTCACACCCGACTTACCTGGCCGCCTACACACGCTTTACG	d:Bacteria(1.00),p:Myxococcota(1.00),c:Polyangia(1.00),o:Polyangiales(0.96),f:Polyangiaceae(0.95),g:Pajaroellobacter(0.94)	Bacteria	Myxococcota	Polyangia	Polyangiales	Polyangiaceae	Pajaroellobacter
OTU560	GTTTGCTACCCACGCTCTCGCGCCTCAGCGTCAGTATGAGTCCAGGAAGCCGCCTTCGCCACTGGTGTTCCTTCCGATATCTACGCATTTCACCGCTACACCGGAAATTCCACTTCCCTCTACCCTACTCTAGATAATCAGTATCATACGCCGTTCCCAGGTTAAGCCTAGGGCTTTCACATATGACTTAATCATCCGCCTACGCGCCCTTTACG	d:Bacteria(1.00),p:Proteobacteria(0.95),c:Gammaproteobacteria(0.95),o:Steroidobacterales(0.01),f:Woeseiaceae(0.01),g:Woeseia(0.01)	Bacteria	Proteobacteria	Gammaproteobacteria	_	_	_
OTU561	GTTTGCTCCCCACGCTTTCGTGCAACAGCGTCAGTAACCAGCCAGATAGCCGCCTTCGCCACCGGTGTTCCTCCTAATATCTACGAATTTTACCTCTACACTAGGAATTCCGCTATCCCATCTAGTACTCTAGTTCTACAGTATTAAAAGCAATTCTAGGGTTGAGCCCCAGGCTTTCACTTCTAACTTATAAAACCGCCTTCGCACGCTTTACG	d:Bacteria(1.00),p:Proteobacteria(1.00),c:Alphaproteobacteria(1.00),o:Rickettsiales(1.00),f:Candidatus Jidaibacter(1.00),g:uncultured Alphaproteobacteria bacterium(1.00)	Bacteria	Proteobacteria	Alphaproteobacteria	Rickettsiales	_	_
OTU562	GTTTGCTCCCCACGCTTTCGCGCATCAGCGTCAGCATTGGCCCAGCGAGCCGCCTTCGCCACCGGTGTTCTTCCCGATCTCTACGCATTCCACCGCTACACCGGGAATTCCACTCGCCCCTACCAAGCTCCAGCCAGACAGTCTCACCTGCGGCCCCGTCGTTGAGCAACGGGATTTCACAAGTGACTTATCAAGCCGCCTACGCGCCCTTTACG	d:Bacteria(1.00),p:Gemmatimonadota(0.99),c:Gemmatimonadetes(0.99),o:Gemmatimonadales(0.99),f:Gemmatimonadaceae(0.99),g:uncultured(0.99)	Bacteria	Gemmatimonadota	Gemmatimonadetes	Gemmatimonadales	Gemmatimonadaceae	_
OTU563	TATTGCTACCCAAGCCTTCGTCCCTCAACGTCAGTTTTTACATAGAAGAATGCTTTCGCCGTTACCAGTCCTCCTGGTATTAAAGTATTCTATCCCTACTCCAGGAATTCTTTCTTCTCTTATAAAACTCTAGGAAACAATACTCAATTAGAGATAAGTTTCCCGTCTAGGTACCCTTTAAACCTGTTAAAGATGACTAACACTAGTCTTTTACG	d:Bacteria(1.00),p:Proteobacteria(1.00),c:Alphaproteobacteria(1.00),o:Rickettsiales(1.00),f:Mitochondria(1.00),g:Talaromyces purpureogenus(0.18)	Bacteria	Proteobacteria	Alphaproteobacteria	Rickettsiales	Mitochondria	_
OTU564	GTTTGCTCCCCTAGCTTTCGCAGCTGAGTGTCAGTAATAGTCCAGATACCTGCTTTCGCCATTGGTGTTCCTCCCGATCTCTGCGCATTTCACCGCTACACCGGGAATTCCAGTATCCTCTCCTATACTCAAGCCTGACAGTATCCGTTGGCCTCTCCCAGTTGAGCCGGGAGCTTTCACAACAGACTTATCAAACCACCTACCTGCCCTTTACG	d:Bacteria(1.00),p:Elusimicrobiota(1.00),c:Lineage IIb(1.00),o:uncultured bacterium(0.99)	Bacteria	Elusimicrobiota	_	_	_	_
OTU565	GTTTGCTCCCCTGGCTTTCGCGCCTCAGCGTCAGAAGGGGTCCAGCCCGTCGCTTTCGCCACCGGCGTTCCTTCGGATATCAACGCATTTCACCGCTCCACCCGAAGTTCCACAGGCCCCTACCCCACTCGAGGCTGCTAGTTTCCAAGGCACTTTTCCGGTTGAGCCGAAAGATTTCACCCCGGACTTAACAGCCCGCCTACGCGCCCTTTAAG	d:Bacteria(1.00),p:Planctomycetota(1.00),c:Planctomycetes(1.00),o:Gemmatales(1.00),f:Gemmataceae(1.00),g:uncultured(1.00)	Bacteria	Planctomycetota	Planctomycetes	Gemmatales	Gemmataceae	_
OTU566	GTTCGCTCCCCACGCCTTCGCGCCTCAGCGTCAGGGACGGCCCAGCTGGCCGCCTTCGCCACGGGTGTTCCGCCTGATCTCTACGCATTTCACCACTACACCAGGCATTCCACCAGCCCCTACCGCCCTCAAGCGGTACAGTCCACGACGACCCTCCCAGGTTGAGCCTGGGGCTTTCACGCCATGCTTATACCGCCGCCTGCGCGCGCTTTACG	d:Bacteria(1.00),p:Chloroflexi(1.00),c:Chloroflexia(1.00),o:Thermomicrobiales(1.00),f:JG30-KF-CM45(1.00),g:metagenome(0.27)	Bacteria	Chloroflexi	Chloroflexia	Thermomicrobiales	JG30-KF-CM45	_
OTU567	GTTTGCTCCCCTTGCTCTCGCGCCTCAGCGTCAGGTACTAACTAGAAAACCGCTTTCGCCACTGGTGTTCTTCCACATATCTACGCATTTCACCGCTACACGTGGAATTCCGTTTTCTCCGTCAACCCTCTAGAATGATAGTTTCAAATGCAGCTCCAGAGTTGAGCTCTGGAATTTCACATCTGACTTATCGTCCCGCCTACGCGCCCTTTACG	d:Bacteria(1.00),p:Verrucomicrobiota(1.00),c:Chlamydiae(1.00),o:Chlamydiales(1.00),f:Simkaniaceae(1.00),g:uncultured(1.00)	Bacteria	Verrucomicrobiota	Chlamydiae	Chlamydiales	Simkaniaceae	_
OTU568	GTTCGTTACCCGAGCCTTCGTCCCTCAACGTCAGTTATTAGATAAAAGGTTGCTTTCGCCGTTATCAGTCCTTATGGTATCAGCAAATTTCATCTCTACTCCATAAATACTCCCCTTCTTATATAAAACTCTAGTATATTAGTATCTTATTTAAAGACAAATATTACCGTCTAGGTACCCTTTAAACCTATTAAAGATGAATAACACTAGTCTTT	d:Bacteria(1.00),p:Proteobacteria(1.00),c:Alphaproteobacteria(1.00),o:Rickettsiales(1.00),f:Mitochondria(1.00),g:Rhynchosporium secalis (leaf blotch of barley)(0.23)	Bacteria	Proteobacteria	Alphaproteobacteria	Rickettsiales	Mitochondria	_
OTU569	GTTTGCTCCCCACGCTTTCGCAGTTGAGTGTCAGTTGCTGTCCAGTGCGCCGCCTTCGCCTCTGGTGTTCCTCCCGATATCTACGCATTTCACCGCTACACCGGGAATTCCACGCACCCCTCCAGCACTCTAGTCTTATAGTATCCACCGCACGTCCTGGGTTAAGCCCAGGGATTTCACAGTAGACTTTTAAGACCACCTACCTGCCCTTTACG	d:Bacteria(1.00),p:Bdellovibrionota(1.00),c:Oligoflexia(1.00),o:0319-6G20(1.00),f:uncultured soil bacterium(0.11)	Bacteria	Bdellovibrionota	Oligoflexia	0319-6G20	_	_
OTU570	GTTTGCTCCCCCAGCTTTCGCTCCTCAGTGTCAGGACCGGCCCAGGACGCCGCCTTCGCCACCGGTGTTCCTCCTGATATCTGCGCATTTCACCGCTACACCAGGAATTCCACGTCCCCCTACCGGCCTCTAGCCTTGCAGTATCGAACGGCCCCCCACAGTTAAGCCGTGGGATTTCACGTCCGACTAACAAAGCCACCTACGAGCTCTTTACG	d:Bacteria(1.00),p:Actinobacteriota(0.96),c:Actinobacteria(0.90),o:0319-7L14(0.75),f:uncultured bacterium(0.76)	Bacteria	Actinobacteriota	Actinobacteria	0319-7L14	_	_
OTU571	GTTTGCTCCCCTAGCTTTCGCGTGTAAGAGTCAGAAATGGACCAGACAGCCGCCTTCGCCACAGGTGTTCCTCCTGATATCTACGCATTTCACCGCTACACCAGGAATTCCGCTGTCCTCTCCCATCCTCTAGTCCGCCAGTATCACGCGCAGTTTCTTGGTTAGGCCAAGAGATTTCACGCATGACTTAACGAACCTCCGAAACGCGCTTTACG	d:Bacteria(1.00),p:Chloroflexi(0.09),c:Anaerolineae(0.09),o:RBG-13-54-9(0.04),f:uncultured Chloroflexi bacterium(0.03)	Bacteria	_	_	_	_	_
OTU572	GTTCGCTACCCTAGCTTTCGCGTCTCAGCGTCAGTAGACGTCCAGGACCTCGCTTTCGCCACGGGCGTTCCTTCCGATCTCAACGCATTTCACCGCTCCACCGGAAGTTCCAGGTCCCCCTACGTCCCTCGAGGCGGGTCGTTTCGGCGCCCATTCCCCGGTTGAGCCGGGGGCTTTCAACGACCGACGTTCCCGCCCGCCTACACGCGCTTTAA	d:Bacteria(1.00),p:Planctomycetota(1.00),c:Planctomycetes(1.00),o:Isosphaerales(1.00),f:Isosphaeraceae(1.00),g:uncultured(0.99)	Bacteria	Planctomycetota	Planctomycetes	Isosphaerales	Isosphaeraceae	_
OTU573	GTTTGCTCCCCTAGCTTTCGCGCCTCAGCGTCAGTAGAGATCCAGCCCGCCGCTTTCGCCACCGGCGTTCCTTCTGATATCAACGCATTTCACCGCTCCACCAGAAGTTCCGCGGGCCCCTACCTCCCTCGAGCAAATCAGTATCCAAGGCACTTCTCCAGTTGAGCTGGAGGATTTCACCCCGGACTTGATCTGCCGCCTACGCGCCCTTTAAG	d:Bacteria(1.00),p:Planctomycetota(1.00),c:Planctomycetes(1.00),o:Gemmatales(1.00),f:Gemmataceae(1.00),g:uncultured(0.98)	Bacteria	Planctomycetota	Planctomycetes	Gemmatales	Gemmataceae	_
OTU574	GTTCGCTCCCCGCGCTTTCGCGTCTCAGCGTCAGTAACGGACCAGGGAGCCGCCTTCGCCACGGGTGTTCCTCCTGATCTCTACGCATTTCACCGCTACACCAGGAATTCCACTCCCCTCTTCCGTCCTCAAGCCGTCCAGTCTCGAGCGGCATCCCGGGGTTAAGCCCCGGGCTTTCACACCCGACTTAAACGGCCGCCTACACGCGCTTTACG	d:Bacteria(1.00),p:Armatimonadota(1.00),c:uncultured(1.00),o:uncultured Armatimonadetes bacterium(0.17)	Bacteria	Armatimonadota	_	_	_	_
OTU575	GTTTGCTACCCACGCTTTCGCGCCTCAGCGTCAGATGGTGCCCAGTGTGCTGCCTTCGCCATGGGTGTTCCTCCTGATATCAACGCATTTCACCGCTACTCCAGGAATTCCACACACCTCTGCACCCCTCCAGTCTGGCAGTATGAAAAGCAATTTCCGGGTTGAGCCCTGGAGATTTCACTTCTCACTTACTAGACCGCCTACGCGCTCTTTAC	d:Bacteria(1.00),p:Armatimonadota(1.00),c:Fimbriimonadia(0.99),o:Fimbriimonadales(0.99),f:Fimbriimonadaceae(0.99),g:uncultured bacterium(0.99)	Bacteria	Armatimonadota	Fimbriimonadia	Fimbriimonadales	Fimbriimonadaceae	_
OTU576	TTTTGCTCCCCACGCTTTCGTGCCTCAGTGTCAGGGTCGCCCCAGCTAACTGCCTTCGCTTTTGGTGTTCCCGACGATATCAACGGATTTCACCCCTACTTCGTCGGTTCCGTTAGCCTCTAACGCCCTCTTAGCATGGCAGTATTTGAAACAGCCCAAAGGTTGAGCCGATGGGGTTTAATCTCAAACTTACCGCGCCACCTACGCACCCTTTA	d:Bacteria(1.00),p:Patescibacteria(0.99),c:Parcubacteria(0.99),o:Candidatus Staskawiczbacteria(0.96),f:Candidatus Staskawiczbacteria bacterium RIFOXYA1_FULL_37_15(0.54)	Bacteria	Patescibacteria	Parcubacteria	_	_	_
OTU577	GTTCGTTACCCGAGCCTTCGTCCCTCAACGTCAGTTAATACATAAAAGGTTGCTTTCGCCTTTATCAGTCGTCATGGTATCAAAGAATTTCAACTCTACTCCATAAATACTCGCCTCCTCATATAAAACTCTAGTAAAAGCATATCCTGTTTAAGATGTAATTTTTACCGTCTAGGTACCCTTTAAACCTGTTAAAGATGAATAACACTAGTCTT	d:Bacteria(1.00),p:Proteobacteria(1.00),c:Alphaproteobacteria(1.00),o:Rickettsiales(1.00),f:Mitochondria(1.00),g:Cairneyella variabilis(0.23)	Bacteria	Proteobacteria	Alphaproteobacteria	Rickettsiales	Mitochondria	_
OTU578	GTTCGCTCCCCTGGCTTTCGCGCCTCAGCGTCAGTAGGGACCCAGCGGACCGCTTTCGCCACCGGCGTTCCTTCCGATATCAACGCATTTCACCGCTCCACCGGAAGTTCCGTCCGCCCCTATCCCCCTCCAGTCTCCCTGTTTCCAGGGCCCTTTTCCGGTTAAGCCGAAAGATTTCACCCCGGACGGGGGAGACCGCCTACGCGCCCTTTAAG	d:Bacteria(1.00),p:Planctomycetota(1.00),c:Planctomycetes(1.00),o:Gemmatales(1.00),f:Gemmataceae(1.00),g:uncultured(1.00)	Bacteria	Planctomycetota	Planctomycetes	Gemmatales	Gemmataceae	_
OTU579	ATTCGCTCCCCACGCTTTCGTCCTAGCAGTGTCAGGTGGCACCCAGAAGCCTGCCTACGCTATTGGTGTTCCAAGCGATATCAACGCATTTCACTACTACACCGCTTGTTCCAGCTTCCTCTTTGCCCCTCTAGTTTTACAGTTTCAAAAGACAGTCTCCCAGTTAAGCTGAGAGATTTCACTTCTGACTTGTAAAACCACCTATCGGTACGCTT	d:Bacteria(1.00),p:Patescibacteria(1.00),c:Parcubacteria(1.00),o:uncultured bacterium(1.00)	Bacteria	Patescibacteria	Parcubacteria	_	_	_
OTU580	GTTTGCTCCCCTAGCTTTCGTGCCTCAGTGTCAGGAGTTGTCCAGGGACTCGCCTTCGCCACTGGTGTTCCGCTTGATATCTACGCATTTCACTGCTACACCAAGCATTCCAGTCCCCCCTCCAACCCTCGAGCTGGGTAGTTTCCAATGCCATTTCCGAGTTGAGCTCGGAGATTTCACATCCGACTTACCCTGCCACCTACGCACCCTTTACG	d:Bacteria(1.00),p:Verrucomicrobiota(1.00),c:Verrucomicrobiae(1.00),o:Pedosphaerales(1.00),f:Pedosphaeraceae(1.00),g:uncultured bacterium(0.97)	Bacteria	Verrucomicrobiota	Verrucomicrobiae	Pedosphaerales	Pedosphaeraceae	_
OTU581	GTTTGCTCCCCACGCTTTCGCGCCTCAGCGTCAGTCGAGGACCAGGTCGCCGCCTTCGCCACCGGTGTTCTTCCCAATATCTACGAATTTCACCTCTACACTGGGAATTCCACGACCCTCTTCCCCACTCTAGCCCATACGTATCGAGCGCAGCCCCCAGGTTAAGCCCAGGAATTTCACGCCCGACTGTACAAGCCGCCTACGCGCCCTTTACG	d:Bacteria(1.00),p:Proteobacteria(1.00),c:Alphaproteobacteria(1.00),o:Acetobacterales(1.00),f:Acetobacteraceae(1.00),g:Acidisoma(0.07)	Bacteria	Proteobacteria	Alphaproteobacteria	Acetobacterales	Acetobacteraceae	_
OTU582	GTTTGCTCCCCACGCTTTCGTGCCTCAGTGTCAGTATTAGGCCAGGTAGCCGCCTTCGCCACTGGTGTTCCTTCCGATCTCTACGCATTTCACCGCTACACCGGAAATTCCACTACCCTCTCCTATACTCCAGTCGTACAGTCTTATCTGACCTGCCTAGGTTAAGCCCAGGGATTTCACAGATAACTTATACAACAACCTACGCACCCTTTACG	d:Bacteria(1.00),p:Proteobacteria(1.00),c:Gammaproteobacteria(1.00),o:Legionellales(1.00),f:Legionellaceae(1.00),g:Legionella(1.00)	Bacteria	Proteobacteria	Gammaproteobacteria	Legionellales	Legionellaceae	Legionella
OTU583	GTTCATTACCCGAGCCTTCGTCCCTCAACGTCAGTTATTAGATAAAAGGTTGCTTTCGCCCTTATCAGTCCTCATGGTATCAAAGAATTTCAACTCTACTCCATAAATACTCCCCTTCTCATATATAACTCTAGCATAACCGTATCTTATTTAAGACTAATTATACCGTCTAGGTACCCTTTAAACCTAATAAAGATGAATAACACTAGTCTTCT	d:Bacteria(1.00),p:Proteobacteria(1.00),c:Alphaproteobacteria(1.00),o:Rickettsiales(1.00),f:Mitochondria(1.00),g:Rhynchosporium orthosporum(0.96)	Bacteria	Proteobacteria	Alphaproteobacteria	Rickettsiales	Mitochondria	_
OTU584	TTTCGCTCCCCTAGCTTTCGTTCATCAGCGTCAAAAAATTCCTAGTTACCTGCCTTCGCCCTTGGAATTCCTATCGATATCAACGGATTTCACCCCTACACCGATAGTTCTAGTAACCCCGAAATATTTCAATTCTTGCAGTATTACCCCCCTTTCCGAAGTTGAGCTTCGGTCTTTGAAAAATAACTTACAAAAACGCCTTTAGAAACGCTTTA	d:Bacteria(1.00),p:Patescibacteria(1.00),c:Microgenomatia(1.00),o:Candidatus Woesebacteria(1.00),f:uncultured bacterium(1.00)	Bacteria	Patescibacteria	Microgenomatia	_	_	_
OTU585	GTTTGCTCCCCTTGCTCTCGCGCCTCAGCGTCAGGTATAAGCTAGAAAACCGCTTTCGCCACTGGTGTTCTTCCACATATCTACGCATTTCACCGCTACTTGTGGAATTCCATTTTCTCCGCCTACCCTCAAGATATGAAGTTTCAAATGCAGCTCCGAAGTTGAGCTTCGGAATTTCACATCTGACTTTCTTATCCGCCTACGCGCCCTTTACG	d:Bacteria(1.00),p:Verrucomicrobiota(1.00),c:Chlamydiae(1.00),o:Chlamydiales(1.00),f:Simkaniaceae(0.68),g:uncultured(0.67)	Bacteria	Verrucomicrobiota	Chlamydiae	Chlamydiales	Simkaniaceae	_
OTU586	GTTCGCTCCCCACGCTTTCGCCCCTCAGTGTCAGTCTTTGGCCAGAAAGTCGCCTTCGCCACCGGTGTTCCTTCCGATATCTACGCATTTCACCGCTACACCGGAAATTCCACTCCCCTCTCCAAGACTCTAGCTATACCGTATCAGTTGCACCTCCCAGGTTAAGCCCAGGTCTTTCACAACTAACGCATATAACCACCTACGTGCCCTTTACG	d:Bacteria(1.00),p:Firmicutes(0.07),c:Clostridia(0.07),o:Clostridiales(0.01),f:Clostridiaceae(0.01),g:Clostridium sensu stricto 1(0.01)	Bacteria	_	_	_	_	_
OTU587	GTTTGCTACCCACGCTTTCGTGTCTCAGCGTCAGAAGTGGTCCAGTAAGCTGTCTACACCACAGGTGTTCCTCCTGATATCTACGCATTTCACCGCTACACCAGGAATTCCGCTTACCTCTCCCACCCTCTAGCACTCTAGTTTCCGCTGCACCCTCCCAGTTAAGCCGGGAGATTTCACAACAGACTGGGAGCACCGCCTACACACTCTTTACG	d:Bacteria(1.00),p:Acidobacteriota(1.00),c:Acidobacteriae(1.00),o:Bryobacterales(0.94),f:Bryobacteraceae(0.94),g:Bryobacter(0.94)	Bacteria	Acidobacteriota	Acidobacteriae	Bryobacterales	Bryobacteraceae	Bryobacter
OTU588	GTTCGCTCCCCTGGCTTTCGCCCCTCAGCGTCAGGTGCTTCCCAGGACCCTGCCTACGCCATTGGTGTTCCTCCGGATCTCTACGCATTTCACCACTCCACCCGGAATTCCAGGTCCCTCTGAAGCCCTCCAGTCCGACCGTCTGCCCGATCTGTTCGCCGTTAAGCAGCGAGCTGGCACCGGACACGCGCCGAACCGCCTGCGGGCGCTTTACG	d:Bacteria(1.00),p:Chloroflexi(0.99),c:Ktedonobacteria(0.92),o:Ktedonobacterales(0.92),f:Ktedonobacteraceae(0.92),g:1921-2(0.48)	Bacteria	Chloroflexi	Ktedonobacteria	Ktedonobacterales	Ktedonobacteraceae	_
OTU589	GTTTGCTCCCCTAGCTTTCGCGCATCAGCGTCAGTTGTGGTCCAGTGCGCCGCTTTCGCCACAGGTGTTCCTCCCGATATCTACGCATTTCACCGCTACACCGGGAATTCCACGCACCTCTCCCACACTCAAGCACCGCAGTTTCGGCAGCAGACTCCAAGTTGAGCCTGGAGATTTCACTACCGACTTGCGACACCGCCTACGCGCCCTTTACG	d:Bacteria(1.00),p:Acidobacteriota(1.00),c:Acidobacteriae(1.00),o:Acidobacteriales(1.00),f:uncultured(1.00),g:uncultured bacterium(0.92)	Bacteria	Acidobacteriota	Acidobacteriae	Acidobacteriales	_	_
OTU590	GTTCGCTCCCCTAGCTTTCGCACCTCAGCGTCAGTAACTTGCCAGGAGACTGCCTTCGCTTTCGGTGTTCCTCCGGATCTCTACGCATTTCACCGCTCCACCCGGAATTCCGTCTCCCCCTCAAGTCCTCAAGTCCACCAGTTTTCGAAGTCCTTTCCCAGTTAAGCCGGAAACTGTCACTCCAAACTTGGTAGACCGCCTGCGCGCGCTTTACG	d:Bacteria(1.00),p:Chloroflexi(0.55),c:Ktedonobacteria(0.55),o:Ktedonobacterales(0.55),f:Ktedonobacteraceae(0.55),g:1959-1(0.55)	Bacteria	_	_	_	_	_
OTU591	GTTTGCTCCCCACGCTTTCGCGTCTCAGCGTCAGCAACGATCCAGAGGGCCGCCTTCGCCGCCGGTATTCCTCCTGATATCTACGCATTTCACCGCTACACCAGGAATTCTACCCTCCTCTATCGCGCTCCAGCCGGTTAGTTTCCGACGCACTTCCAGGGCTGAGCCCCGGGCTTTCACATCAGACTTAGCCGACCGCCTACACGCCCTTTACG	d:Bacteria(1.00),p:RCP2-54(1.00),c:uncultured bacterium(0.90)	Bacteria	RCP2-54	_	_	_	_
OTU592	GTTTGCTCCCCTAGCTTTCGTTCCTCAGCGTCAGTTATGGTCCAGCGCGCCGCTTTCGCCACGGGTGTTCCTGCAGATATCTACGCATTTCACCGCTACACCTGCAATTCCACGCGCCTCTCCCATACTCAAGCACAGCAGTTTTGGAAGCAGCCTCTGAGTTAAGCCCAGAGATTTCACTCCCAACTTGCCACACCGCCTACGAACCCTTTACA	d:Bacteria(1.00),p:Acidobacteriota(1.00),c:Acidobacteriae(1.00),o:Subgroup 2(1.00),f:uncultured bacterium(0.92)	Bacteria	Acidobacteriota	Acidobacteriae	_	_	_
OTU593	GTTTGCTCCCCTGACCTTCGTGCCTCAGCGTCAGGAACTGTCCAGAGACCCGCCTTCGCCACTGGTCTTCCTTACGATATCTACGCATTTCACCGCTACACCGTAAATTCCAGTCTCCTCTCCAGTCCTCAAGCACGGCAGTATCGAATGCAGTTTCGGAGTTAAGCTCCAAGATTTCACACCCGACTTACCGCGCCGCCTACGCACCCTTTACG	d:Bacteria(1.00),p:Verrucomicrobiota(1.00),c:Verrucomicrobiae(1.00),o:Chthoniobacterales(1.00),f:Chthoniobacteraceae(1.00),g:Candidatus Udaeobacter(1.00)	Bacteria	Verrucomicrobiota	Verrucomicrobiae	Chthoniobacterales	Chthoniobacteraceae	_
OTU594	GTTTGCTCCCCACGCTTTCGCGTCTGAGTGTCAGTCACCGTCCAGAAGGCCGCCTTCGCCACCGGTATTCCTCCCAATATCTACGGATTTCACCCCTACATTGGGAATTCTGCCTTCCTCTCCGGGACTCTAGCCGAGCAGTTTCGGATGCAGTTCCCGAGTTGAGCTCGGGGCTTTCACATTCGACTTACTCAGCCACCTGCACGCGCTTTACG	d:Bacteria(1.00),p:NB1-j(1.00),c:uncultured bacterium(1.00)	Bacteria	NB1-j	_	_	_	_
OTU595	GTTCGCTCCCCTAGCTTTCGCCCACGAGCGTCAGGTACCAGCCAGGACCCTGCCTTCGCCTTTGGTGTTCCTCCGGATCTCTACGCATTTCACCGCTCCACCCGGACTTCCAGGTCCCTCTCTGGCCCTCAAGAACGGCCGTCTTTGTGATCCTCGCGCAGTTTAGCCACGCGCTGTCACCACAAACGTGCCCTCCCGCCTGCGGGCCCTTTACG	d:Bacteria(1.00),p:Chloroflexi(1.00),c:Ktedonobacteria(1.00),o:Ktedonobacterales(1.00),f:Ktedonobacteraceae(1.00),g:HSB OF53-F07(1.00)	Bacteria	Chloroflexi	Ktedonobacteria	Ktedonobacterales	Ktedonobacteraceae	HSB OF53-F07
OTU596	GTTTGCTCCCCACGCTGTCGCGCCTCAGCGTCAGCAACGGCCCAGCGGACCGCCTTCGCCACTGATGTTCTTCCCGATCTCTACGCATTCCACCGCTACACCGGGAATTCCATCCGCCTCTACCGTGCTCAAGCCTGACAGTCTAGAAGGCAGCCCTGCGGTTAAGCCGCAGGATTTCACCCCCTACTTATCAGGCCGCCTACGCGCCCTTTACG	d:Bacteria(1.00),p:Gemmatimonadota(1.00),c:Gemmatimonadetes(1.00),o:Gemmatimonadales(1.00),f:Gemmatimonadaceae(1.00),g:uncultured(1.00)	Bacteria	Gemmatimonadota	Gemmatimonadetes	Gemmatimonadales	Gemmatimonadaceae	_
OTU597	GTTTGCTCCCCTAGCTTTCGTCCCTCAGCGTCAGTCACGGTCCAGCGAGCCGCCTTCGCCACGGGTGTTCCTGCAGATATCTACGCATTTCACCGCTACACCTGCAATTCCGCTCGCCTCTCCCGCACTCGAGCACGGCAGTTTCGGAGGCAGCCTCTGAGTTAAGCCCAGAGATTTCACCCCCGACTTGCCGCACCGCCTACGGACCCTTTACG	d:Bacteria(1.00),p:Acidobacteriota(1.00),c:Acidobacteriae(1.00),o:Subgroup 2(1.00),f:uncultured bacterium(1.00)	Bacteria	Acidobacteriota	Acidobacteriae	_	_	_
OTU598	GTTTGCTCCCCTAGCTTTCGCGCCTCAGCGTCAGGGTCTGACCAGAGAGTCGCTTTCGCCGCCGGCGTTCTTCCCGATCTCTACGCATTTCACCGCTCCACCGGGAATTCCACTCTCCCCTCCAGACCTCAAGCCTTGCAGTATCGAGCGCAGTTCCTCGGTTGAGCCGAGGGCTTTCACACCCGACTTACAAAGCCGCCTACGCGCGCTTTATG	d:Bacteria(1.00),p:Planctomycetota(0.99),c:Pla4 lineage(0.99),o:uncultured bacterium(0.71)	Bacteria	Planctomycetota	Pla4 lineage	_	_	_
OTU599	GTTTGCTCCCCACGCTTTCGCGTCTCAGCGTCAGCAAAGATCCAGCAAGTCGCCTTCGCCACTGGTGTTCCTGCGAATATCTACGAATTTCACCTCTACACTCGCAATTCCACTTGCCTCTATCTTGCTCCAGACTTGTAGTTTTGGAGGCAGTTCCGAGGTTGAGCCTCGGGATTTCACCCCCAACTTACAAATCCGCCTACACGCGCTTTACG	d:Bacteria(1.00),p:Proteobacteria(1.00),c:Alphaproteobacteria(1.00),o:Caulobacterales(1.00),f:Hyphomonadaceae(1.00),g:SWB02(1.00)	Bacteria	Proteobacteria	Alphaproteobacteria	Caulobacterales	Hyphomonadaceae	SWB02
OTU600	ATTCGCTCCCCTGGCTTTCGTTCCTCAGTGTCAGTTATGGCCCAGTCAGTCGCTTACGCCACCGGTGTTCTTCCAAATATCTACGCATTTCACCGCTACACTTGGAATTCCACTGACCTCTACCATACTCCAGTCTGCCAGTATCCAATGCAGTCCCGAGGTTGAGCCCCGGTCTTTAACATCAGACTTAACAAACCACCTACGAACTCTTTACG	d:Bacteria(1.00),p:Cyanobacteria(1.00),c:Vampirivibrionia(1.00),o:Obscuribacterales(1.00),f:Obscuribacteraceae(1.00),g:uncultured Clostridia bacterium(0.99)	Bacteria	Cyanobacteria	Vampirivibrionia	Obscuribacterales	Obscuribacteraceae	_
OTU601	GTTCGCTCCCCTGGCTTTCGCGCCTCAGCGTCAGAAGGGGTCCAGCACGTCGCTTTCGCCACCGGCGTTCCTTCCGATATCTACGCATTTCACCGCTCCACCGGAAGTTCCACATGCCCCTACCCCCCTCGAGGTGACCAGTATCAAAGGCACGTTTCCGGTTGGGCCGAAAGATTTCACCCCTGACTTGGTCACCCGCCTACGCGCCCTTTAAG	d:Bacteria(1.00),p:Planctomycetota(1.00),c:Planctomycetes(1.00),o:Gemmatales(1.00),f:Gemmataceae(1.00),g:uncultured(1.00)	Bacteria	Planctomycetota	Planctomycetes	Gemmatales	Gemmataceae	_
OTU602	GTTCGCTCCCCTGGCCTTCGCCCCCGAGCGTCAGGTGCCTCCCAGGACACTGCCTTCGCCTTTGGTGTTCCTCCGGATCTCTACGCATTTCACCGCTCCACCCGGACTTCCATGTCCCTCTGAGGCCCTCCAGTCTGGCCGTCTTGCAGGTCCTCCGGCAGTTAAGCCGCCGACTGTCACCTCCAACGCGCCAGACCGCCTGCGGGCGCTTTACG	d:Bacteria(1.00),p:Chloroflexi(1.00),c:Ktedonobacteria(1.00),o:Ktedonobacterales(1.00),f:Ktedonobacteraceae(1.00),g:1921-2(1.00)	Bacteria	Chloroflexi	Ktedonobacteria	Ktedonobacterales	Ktedonobacteraceae	_
OTU603	GTTCGCTCCCCTAGCTTTCGCACATGAGCGTCAGAGACGAGCCAGGATGCTGCCTTCGCCTTTGGTGTTCTTCCAGATCTCTACGCATTTCACCGCTCCACCTGGAATTCCGCATCCCTCTCTCGCCCTCAAGTCGACCAGTTTTCCAAGGCCTGGAAGGGTTAAGCCCTTCCCTGTCACTCGAAACTTGATCGACCGCCTGCGTGCCCTTTACG	d:Bacteria(1.00),p:Chloroflexi(1.00),c:Ktedonobacteria(1.00),o:Ktedonobacterales(1.00),f:Ktedonobacteraceae(1.00),g:uncultured(0.97)	Bacteria	Chloroflexi	Ktedonobacteria	Ktedonobacterales	Ktedonobacteraceae	_
OTU604	GTTTGCTCCCCACGCTTTCGCACCTCAGCGTCAATACTTGTCCAGTCAGTCGCCTTCGCCACTGGTGTTCTTCCGAATATCTACGAATTTCACCTCTACACTCGGAATTCCACTGACCTCTCCAAGATTCTAGTCACCTAGTTTCAAAGGCAGTTCCGGGGTTGAGCCCCGGGCTTTCACCTCTGACTTGAGTAACCGCCTACGCGCGCTTTACG	d:Bacteria(1.00),p:Proteobacteria(1.00),c:Alphaproteobacteria(1.00),o:Sphingomonadales(1.00),f:Sphingomonadaceae(1.00),g:Altererythrobacter(0.99)	Bacteria	Proteobacteria	Alphaproteobacteria	Sphingomonadales	Sphingomonadaceae	Altererythrobacter
OTU605	GTTCGCTCCCCTGGCTTTCGCGCCTCAGCGTCAGGAAGGACCCAGCACGCCGCTTTCGCCACCGGCGTTCCTGCCGATATCTACGCATTTCACCGCTCCACCGGCAGTTCCGCGTGCCCCTATCCCCCTCCAGGCGGCTAGTATCGAAAGCCATTTTCCGGTTGGGCCGAAAGATTTCACCCCCGACTGTGCCGCCCGCCTACGCGCCCTTTAAG	d:Bacteria(1.00),p:Planctomycetota(1.00),c:Planctomycetes(1.00),o:Gemmatales(1.00),f:Gemmataceae(1.00),g:uncultured(1.00)	Bacteria	Planctomycetota	Planctomycetes	Gemmatales	Gemmataceae	_
OTU606	GTTTGCTACCCACGCTTTCGTGTCTCAGCGTCAGTTACGGTCCAGAGAGCCGTCTACACCACCGGTGTTCCTCCTGATATCTACGCATTTCACCGCTACACCAGGAATTCCACTCTCCTCTCCCGCACTCGAGCCTTTCAGTATTCGGCGCACCCTCCCGGTTGAGCCGGGAGATTTCACACCAAACTTAAAAAGCCGCCTACACACCCTTTACG	d:Bacteria(1.00),p:Acidobacteriota(1.00),c:Acidobacteriae(1.00),o:Solibacterales(1.00),f:Solibacteraceae(1.00),g:Candidatus Solibacter(1.00)	Bacteria	Acidobacteriota	Acidobacteriae	Solibacterales	Solibacteraceae	_
OTU607	GTTTGCTCCCCACGCTGTCGCGCATCAGTGTCAGAAACTGCCCAGCAGACCGCCTTCGCCACCGGTCTTCCTCCGGATCTCTACGCATTCCACCGCTACACCCGGAATTCCGTCTGCCTCTACAGCCCTCGAGTTTGACAGTCGGCACGGCAGATCCGGGGTTGAGCCCCGGACTTTCACCACACCCTTATCAAACCACCTACGCGCCCTTTACG	d:Bacteria(1.00),p:Gemmatimonadota(1.00),c:Gemmatimonadetes(1.00),o:Gemmatimonadales(1.00),f:Gemmatimonadaceae(1.00),g:uncultured(1.00)	Bacteria	Gemmatimonadota	Gemmatimonadetes	Gemmatimonadales	Gemmatimonadaceae	_
OTU608	GTTTGCTCCCCACGCTTTCGCGCCTCAGCGTCAGTTACAGCCCAGAAAGTCGCCTTCGCCACTGGTGTTCCTCCACATCTCTACGCATTTCACCGCTACACGTGGAATTCCACTTTCCTCTTCTGCACTCAAGTCTTGCAGTTTCCAATGCGAATCGGGGTTGAGCCCCGAGATTAAACACCAGACTTACAAAACCGCCTGCGCGCGCTTTACGC	d:Bacteria(1.00),p:Firmicutes(1.00),c:Bacilli(1.00),o:Paenibacillales(0.99),f:Paenibacillaceae(0.99),g:Paenibacillus(0.99)	Bacteria	Firmicutes	Bacilli	Paenibacillales	Paenibacillaceae	Paenibacillus
OTU609	GTTTGCTCCCCACGCTTTCGCGCATCAGCGTCAGAACCGGTCCAGGTAGCCGCCTTCGCCACCGGTGTTCCTCCCAATATCTACGCATTTCACCGCTACATTGGGAATTCCGCTACCCCCTCCCGGCCTCAAGCCAGGCAGTTTCAAAGGCAGTTCCTCAGTTGAGCCGAGGGATTTCACCTTTGACTTACCAAGCCGCCTACGCGCCCTTTACG	d:Bacteria(1.00),p:Acidobacteriota(1.00),c:Thermoanaerobaculia(1.00),o:Thermoanaerobaculales(1.00),f:Thermoanaerobaculaceae(1.00),g:Subgroup 10(1.00)	Bacteria	Acidobacteriota	Thermoanaerobaculia	Thermoanaerobaculales	Thermoanaerobaculaceae	_
OTU610	GTTCGCTCCCCTAGCTTTCGCCCCCGAGCGTCAGGTACCAGCCAGGACACTGCCTTCGCCTTTGGTGTTCTTCCAGATATCTACGCATTTCACCACTACACCTGGAGTTCCATGTCCCTCTCTGGTCCTCGAAGAGCAGCCGTTTTTGCACACCTCTGCCAGTTAAGCTGGCAGCTGTCAGTGCAAACGCGCCACCCCGCCTGCGGGCGCTTTAC	d:Bacteria(1.00),p:Chloroflexi(1.00),c:Ktedonobacteria(1.00),o:Ktedonobacterales(1.00),f:Ktedonobacteraceae(1.00),g:G12-WMSP1(1.00)	Bacteria	Chloroflexi	Ktedonobacteria	Ktedonobacterales	Ktedonobacteraceae	G12-WMSP1
OTU611	GTTCGCTCCCCTAGCTTTCGCGTCTCAGTGTCAGTTGGCAGCCAGAAAGTCGCCTTCGCCGCTGGTGTTCCTCCCGATATCTACGCATTTCACTACTACACCGGGAATTCCACTTTCCTCTCTGCCACTCTAGCCGCGCAGTATTGATTGCAGTTTCCCGGTTGAGCCGGGAGATTTCACAACCAACTTACGCAACCACCTACACGCTCTTTACG	d:Bacteria(1.00),p:Chloroflexi(0.41),c:AD3(0.04),o:uncultured Chloroflexi bacterium(0.04)	Bacteria	_	_	_	_	_
OTU612	TTTTGCTCCCCACGCTTTCATGCCTCAATGTCAGTAACAGAATAGTTAACTGCCTTCGCCTTATTGGTGTTCTTCTATATATCGTCACATTTTACCGCTCCATATAGAGTTCCGTTAACTTCTCCTGTACTCAAGTATGACAGTATTACCGGCTTCCACGAGGTTGAGCCTCGATTTTCCACCAGCAACTTATCACACCATCTACGCATCCTTTA	d:Bacteria(1.00),p:Firmicutes(0.99),c:Bacilli(0.99),o:Entomoplasmatales(0.97),f:type III(0.97),g:uncultured Mollicutes bacterium(0.95)	Bacteria	Firmicutes	Bacilli	Entomoplasmatales	_	_
OTU613	GTTCGCTCCCCACGCTTTCGTACCTCAGTGTCAGGAGTAGCCCAGCAAGCTGCCTTCGCCATTGGTGTTCTTGGTAATATCTACGCATTTCACTGCTACACTACCAGTTCCACTTGCCTCTGCTGTCCTCTAGACGTCCAGTATGCGATGCATCGACAGGGTTGAGCCCCGCGATTTAACATCACACTTAAACATCCACCTACGCACGCTTTACG	d:Bacteria(1.00),p:Patescibacteria(1.00),c:Saccharimonadia(1.00),o:Saccharimonadales(1.00),f:uncultured bacterium(0.84)	Bacteria	Patescibacteria	Saccharimonadia	Saccharimonadales	_	_
OTU614	GTTCGCTCCCCACGCTTTCGCTCCTCAGCGTCAGTACCGGCCCAGACCACCGCCTTCGCTGCTGGTGTTCCTCCTGATATCTGCGCATTTCACCGCTACACCAGGAATTCCATGGTCCCCTACCGGACTCCAGTCACGACAGTATCGGATGGCGGCCCCAGGTTGAGCCTGGGGGTTTCACATCCGACTGATCGAACCGCCTACGAGCTCTTTAC	d:Bacteria(1.00),p:Actinobacteriota(1.00),c:Acidimicrobiia(0.99),o:uncultured(0.94),f:uncultured actinobacterium(0.90)	Bacteria	Actinobacteriota	Acidimicrobiia	_	_	_
OTU615	GTTTGCTCCCCTAGCTTTCGTGCTTCAGCGTCAGTATCGGGCCAGATGAGCGCTTTCGCCACCGGTGTTCCTCCTGATATCTACGCATTTCACCGCTACACCAGGAATTCCCTCATCCTCTCCCGTACTCGAGCCGAGCAGTATGAAATGCCGGTCCCCGGGTGAGCCGGGGCATTTCACATCTCACTTACTCGACCGCCTAGACACCCTTTACG	d:Bacteria(1.00),p:Latescibacterota(1.00),c:uncultured bacterium(0.95)	Bacteria	Latescibacterota	_	_	_	_
OTU616	TTTCGCTCCCCTAGCTTTCGTTCATCAGCGTCAGAAAATTTCTAGTTACCTGCCTTCGCCCTTGGAATTCCTATCGATATCAACGGATTTCACCCCTACACCGATAGTTCTAGTAACCCCGAAATATCTCAACTCTTGCAGTATTACTTCCCTTCCCGAGGTTGAGCCTCAGTCTTTGAAAAATAACTTACAAAAGAGCCTAAAGAAACGCTTTA	d:Bacteria(1.00),p:Patescibacteria(1.00),c:Microgenomatia(1.00),o:Candidatus Woesebacteria(0.99),f:uncultured bacterium(1.00)	Bacteria	Patescibacteria	Microgenomatia	_	_	_
OTU617	GTTTGCTCCCCTGGCTTTCGCGCCTCAGCGTCAGAAGAGGTCCAGCGCGCCGCTTTCGCCACCGGTGTTCCTTCCGATATCTACGCATTTCACCGCTCCACCGGAAGTTCCGCACGCCCCTACCTCCCTCGAGGCCCGCAGTATCAGAGGCACTGCCACGGTTGAGCCGTGGGATTTCACCCCTGACTGGCGGGCCCGCCTACGCGCCCTTTAAG	d:Bacteria(1.00),p:Planctomycetota(1.00),c:Planctomycetes(1.00),o:Gemmatales(1.00),f:Gemmataceae(1.00),g:uncultured(1.00)	Bacteria	Planctomycetota	Planctomycetes	Gemmatales	Gemmataceae	_
OTU618	GTTCGCTCCCCTGGCTTTCGCACCTGAGCGTCAGTTACTTGCCAGGACACTGCCTTCGCCTTTGGTGTTCCTCCGGATCTCTACGCATTTCACCACTCCACCCGGAATTCCGTGTCCCTCTCAAGTCCTCAAGTCTCCCAGTTTTTCCGGTCCTTGCCCAGGTAAGCCGGGCACTGTCACCGAAAACTTGAGAGACCGCCTGCGTGCCCTTTACG	d:Bacteria(1.00),p:Chloroflexi(1.00),c:Ktedonobacteria(0.99),o:Ktedonobacterales(0.99),f:Ktedonobacteraceae(0.99),g:Ktedonobacter(0.70)	Bacteria	Chloroflexi	Ktedonobacteria	Ktedonobacterales	Ktedonobacteraceae	Ktedonobacter
OTU619	GTTTGCTCCCCCAGCTTTCGTGCCTGAGCGTCAGGTCGTGGCCAGGACGCTGCCTTCGCCGTCGGTGTTCCTCCGGATCTCTACGCATTTCACCGCTCCACCCGGAATTCCACGTCCCTCTCCACGCCTCAAGTTCGCCCGTTTGGATGGCCCCCTCCCAGTTGAGCCAGGAGATTTCACCACCCACCAAACGAACCGCCTGCGCACCCTTTACG	d:Bacteria(1.00),p:Chloroflexi(1.00),c:Ktedonobacteria(1.00),o:Ktedonobacterales(1.00),f:JG30-KF-AS9(1.00),g:uncultured bacterium(0.38)	Bacteria	Chloroflexi	Ktedonobacteria	Ktedonobacterales	JG30-KF-AS9	_
OTU620	GTTTGCTCCCCCGGCTTTCGTATTTCAGCGTCAGTAGTGGTCCAGAAAGCCGCCTTCGCCACGGGTGTTCCTCCCGATATCTACGCATTTCACCGCTACACCGGGAATTCCACTTTCCTCTCCCACACTCGAGCACGGCAGTCTCTGGCGCGGGACCCGAGTTAAGCTCGGGGATTTCACACCAGACTTACCGCACCGCCTACATACCCTTTACG	d:Bacteria(1.00),p:Acidobacteriota(0.99),c:Acidobacteriae(0.99),o:Subgroup 15(0.98),f:uncultured bacterium(0.98)	Bacteria	Acidobacteriota	Acidobacteriae	_	_	_
OTU621	GTTTGCTCCCCACGCTTTCGCGCCTCAGCGTCAGTTGCGAGCCAGAAAGCCGCCTTCGCCTCTGGTGTTCTTCCTAATATCTACGAATTTCACCTCTACACTAGGAATTCCACTTTCCTCTCTCGCACTCAAGTCTTCCAGTATGAAACGCACCTCCTAGGTTAAGCCCAGGGCTTTCACGCCTCACTTAAAAAACCACCTACGCGCCCTTTACG	d:Bacteria(1.00),p:Proteobacteria(1.00),c:Alphaproteobacteria(1.00),o:Holosporales(1.00),f:Holosporaceae(1.00),g:uncultured(1.00)	Bacteria	Proteobacteria	Alphaproteobacteria	Holosporales	Holosporaceae	_
OTU622	GTTTGATCCCCACACTTTCGTGCATCAGCGTCAGTTACAGCCCAGTAAGCTGCCTTCGCTATCGGTGTTCTTGACGATATCTATGCATTTCACCGCTACACCGTCAATTCCGCCTACCTCATCTGTACTCAAGCCCTGCAGTATCAATGCCACCACCCCGGTTAAGCCGGGGGATTTCAGCACTGACTTACAGGGCCGCCTACGCACCCTTTAAA	d:Bacteria(1.00),p:Bacteroidota(1.00),c:Bacteroidia(1.00),o:Cytophagales(1.00),f:Microscillaceae(1.00),g:Hassallia(0.32)	Bacteria	Bacteroidota	Bacteroidia	Cytophagales	Microscillaceae	_
OTU623	GTTCGCTACCTACGCTTTCGTGTATGAGCGTCAGAAATGGCCCAGCGTGCTGCCTTCGCATTTGGTGTTCCCCATGATATCAACGGATTTCACCCCTACACCATGAGTTCCGCACGCCTCTGCCACTCTCGCATCAATGCCGTTTCCTGCGCATTCCATGGGTTAAGCCCACGGGCTTTTACGCAAGACTAACATTGCCGCCTGCACACCCTTTA	d:Bacteria(1.00),p:Patescibacteria(1.00),c:Parcubacteria(1.00),o:Candidatus Adlerbacteria(0.54),f:uncultured bacterium(0.63)	Bacteria	Patescibacteria	Parcubacteria	_	_	_
OTU624	GTTTGCTCCCCTAGCTTTCGCTCCTCAGTGTCAGAACAACCCCAGATGATCGCCTTCGCCACTGGTGTTCCTCCCGATATCTACGCATTTCACCGCTACACCGGGAATTCCATCATCCTCTGATTGCCTCAAGGTTCGTAGTATCCACACGGGTTCCCGAGTTGAGCCCGGGTCTTTCCTTGCAGACTTACAAACCCACCTACGAGCGCTTTACG	d:Bacteria(1.00),p:WPS-2(0.99),c:uncultured bacterium(0.99)	Bacteria	WPS-2	_	_	_	_
OTU625	GTTCGCTCCCCTGGCTTTCGTGTCTCAGCGTCAGCACATCCCCAGCTGTCTGTTTTCACCTTTGGCGTTCCAAATGATATCTACGCATTTCACCGCTCCACCATTTGTTCCGACAGCCCCTAGATGGCTCAAGACGACCAGTATACCAAGCAGTTCCACGGTTGAGCCGTGGGATTTCACAAGGTACTTAGAAGTCCGCCTACACACGCTTTAAG	d:Bacteria(1.00),p:Planctomycetota(1.00),c:Phycisphaerae(1.00),o:Tepidisphaerales(1.00),f:WD2101 soil group(1.00),g:uncultured bacterium(0.95)	Bacteria	Planctomycetota	Phycisphaerae	Tepidisphaerales	_	_
OTU626	GTTCGCTCCCCACGCCTTCGTGTCTGAGTGTCAAGCCAGGCCCAGCGTGTCGCCTTCGCCTCTGGTGTTCCTCCCGATCTCTACGCATTTCACCACTACACCGGGAATTCCACACGCCTCTGCCTGCTTCTAGTTGGACGGTTTAGACTGACCCTCCCCAGTTAAGCCGGGGGCTTTCACAATCTACCTATCCATCCACCTGCACACGCTTTACG	d:Bacteria(1.00),p:Proteobacteria(0.02),c:Gammaproteobacteria(0.02),o:Xanthomonadales(0.02),f:Rhodanobacteraceae(0.02),g:Rhodanobacter(0.01)	Bacteria	_	_	_	_	_
OTU627	GTTCGCTCCCCTGGCTTTCGCGTCTCAGCGTCAGAAAGGGTCCAGGCGCTCGCTTTCGCCGCGGGCGTTCCTCACGATCTCAACGCATTTCACCGCTCCACCGTGAGTTCCAGCGCCCCCTACCCCCCTCCAGGACGGTCGTATCGGTGCCACTTCCCCGGTTGAGCCGGGGGATTTCAGCGACCGACGTGCCGTCCCGCCTACACGCGCTTTAA	d:Bacteria(1.00),p:Planctomycetota(1.00),c:Planctomycetes(1.00),o:Isosphaerales(1.00),f:Isosphaeraceae(1.00),g:Tundrisphaera(0.93)	Bacteria	Planctomycetota	Planctomycetes	Isosphaerales	Isosphaeraceae	Tundrisphaera
OTU628	GTTCGCTCCCCATGCTGTCGTGTCTGAGCGTCAGGGGGGTGCCAGGGCACCGCCTTCGCCTCTGGGGTTCCTCCGGATCTCTACGCATTTCACCACTACACCCGGAATTCCATGCCCCTCTCGCCCCCTCTAGTCCCACAGTCTGGCATAACCCTGCCCGGTTGAGCCGGGCGATTTCATACACCACTTATAGAACCGCCTGCACACGCTTTACA	d:Bacteria(1.00),p:Chloroflexi(1.00),c:Anaerolineae(1.00),o:SBR1031(1.00),f:uncultured bacterium(0.99)	Bacteria	Chloroflexi	Anaerolineae	SBR1031	_	_
OTU629	GTTTGATCCCCACGCTTTCGTGCCTCAGCGTCAATAATACCATAGTAAGCTGCCTTCGCAATTGGTGTTCTGTGACATATCTATGCATTTCACCGCTACTTGTCACATTCCGCCTACCTCTAGTATATTCAAGCCTATCAGTATCAAGGGCACTGCGATAGTTAAGCTACCGTCTTTCACCCCTGACTTAATAGGCCGCCTACGCACCCTTTAAA	d:Bacteria(1.00),p:Bacteroidota(1.00),c:Bacteroidia(1.00),o:Sphingobacteriales(1.00),f:Sphingobacteriaceae(1.00),g:Mucilaginibacter(0.54)	Bacteria	Bacteroidota	Bacteroidia	Sphingobacteriales	Sphingobacteriaceae	_
OTU630	ATTCGTTACCCAAGCCTTCGTCCCTCGACGTCAGTTTATACATAGAGGGTTGTTTTCACCATTACCAGTCCTAGGAGTATCAAAGAATTTCATCTCTCCACCGATAGTACTGACATTTACCTCTCTTATTAAACTCTAGTTATATTTGTTCCCTATTTAAAGACCTAATATACCGTCTAGGTACCCTTTAAACCTAATAAAGATGAATAACGCTA	d:Bacteria(1.00),p:Proteobacteria(1.00),c:Alphaproteobacteria(1.00),o:Rickettsiales(1.00),f:Mitochondria(1.00),g:Zasmidium cellare(0.47)	Bacteria	Proteobacteria	Alphaproteobacteria	Rickettsiales	Mitochondria	_
OTU631	GTTCGCTCCCCACGCTCTCGCACCTCAGCGTCAGCAGATGCCCAGTCGGCTGGTTTCCCCCTGGGTGTTCCTGCCGATCTCTACGCATTTCACCACTACACCGGCAATTCCACCGACCTCTGCATCGCTCCAGACCCGCCGTATGGGATGGCCCCTGGCCGTTAAGCGGCCAGATTTCACACCCCACGCGCGCGTCCGCCTGCGTGCGCTTTACG	d:Bacteria(1.00),p:Chloroflexi(1.00),c:Chloroflexia(1.00),o:Chloroflexales(1.00),f:Roseiflexaceae(1.00),g:uncultured(1.00)	Bacteria	Chloroflexi	Chloroflexia	Chloroflexales	Roseiflexaceae	_
OTU632	GTTTGCTCCCCACGCTTTCGCGCCTCAGCGTCAGAAACGGTCCAGATGGCCGCCTTCGCCACCGGTGTTCTTCCCAATATCTACGAATTTCACCTCTACACTGGGAATTCCACCATCCTCTCCCGTCCTCAAGCCCTTCAGTCTCGAATGCACCTCCACGGTTGAGCCGTGGGCTTTCACACCCGACTTGGAGGGCCGCCTACGCGCCCTTTACG	d:Bacteria(1.00),p:Proteobacteria(1.00),c:Alphaproteobacteria(1.00),o:Elsterales(0.99),f:Elsteraceae(0.99),g:uncultured(1.00)	Bacteria	Proteobacteria	Alphaproteobacteria	Elsterales	Elsteraceae	_
OTU633	GTTTGATCCCCACGCTTTCGGTGATCAGTGTCAGTGTCTGGCCAGTTACCCGCCTTCGCCTCCGGTATTCCTCCTGATATCTACGTATTTCACCACTACACCAGGAATTCTAGTAACCTCTCCAGCACTCAAGCTCAGCAGTATCAAATGCACTTCCTGGGTTGAGCCCAGGGCTTTCACACCTGACTTACCAAGCCACCTACCACCGCTTTACG	d:Bacteria(1.00),p:Bdellovibrionota(1.00),c:Bdellovibrionia(1.00),o:Bdellovibrionales(1.00),f:Bdellovibrionaceae(1.00),g:Bdellovibrio(1.00)	Bacteria	Bdellovibrionota	Bdellovibrionia	Bdellovibrionales	Bdellovibrionaceae	Bdellovibrio
OTU634	GTTCGCTCCCCTGGCTTTCGCGTCTCAGCGTCAGTAGGCGTCCAGGACCTCGCTTTCGCCACGGGCGTTCCTTCCGATCTCAACGCATTTCACCGCTCCACCGGAAGTTCCAGGTCCCCCTACGCCCCTCCAGGACGGTCGTATCCGCGCCCGTTCCCCGGTTGAGCCGGGGGATTTCAGCGACGGACGTGCCGTCCCGCCTACACGCGCTTTAA	d:Bacteria(1.00),p:Planctomycetota(1.00),c:Planctomycetes(1.00),o:Isosphaerales(1.00),f:Isosphaeraceae(1.00),g:uncultured(0.34)	Bacteria	Planctomycetota	Planctomycetes	Isosphaerales	Isosphaeraceae	_
OTU635	GTTTGCTCCCCACGCTTTCGCGTCTCAGCGTCAGTACCTTCCCAGATGGCCGCCTTCGCCACCGGTGTTCCTCCCAATATCTACGAATTTCACCTCTACACTGGGAATTCCGCCATCCTCGTCAGGACTCCAGCTTGCCAGTTTCGGACGCACTTCCATGGTTGAGCCATGGGTTTTCACAACCGACTTAACAAGCCGCCTACACGCGCTTTACG	d:Bacteria(1.00),p:Myxococcota(1.00),c:Myxococcia(1.00),o:Myxococcales(1.00),f:Myxococcaceae(1.00),g:P3OB-42(1.00)	Bacteria	Myxococcota	Myxococcia	Myxococcales	Myxococcaceae	P3OB-42
OTU636	GTTTGCTCCCCACGCTTTCGCGCCTCAGCGTCAGTTATAGGCCAGAAAGTCGCCTTCGCCACTGGTGTTCCTCCACATCTCTACGCATTTCACCGCTACACGTGGAATTCCACTTTCCTCTCCTACACTCCAGTCTCCCAGTTTCCGAGGCGATACAGGGTTGAGCCCTGCAGTTAAACCCCAGACTTAAAAAACCGCCTGCGCGCGCTTTACGC	d:Bacteria(1.00),p:Firmicutes(1.00),c:Bacilli(1.00),o:Paenibacillales(1.00),f:Paenibacillaceae(1.00),g:Paenibacillus(1.00)	Bacteria	Firmicutes	Bacilli	Paenibacillales	Paenibacillaceae	Paenibacillus
OTU637	GTTCGCTCCCCACGCTTTCGCGTCTCAGCGTCAGTTACAGGCCAGGAAGCCGCCTTCGCCACTGGTGTTCCTCCAGATATCTACGCATTTCACCGCTACACCTGGAATTCCGCTTCCCTCTCCTGCACTCTAGCCAGGCCAGTTTGCAATGCAGTTTTCGGGTTGAGCCCGAAGATTTCACATCACACTTAACCAGCCGCCTACACGCGCTTTAC	d:Bacteria(1.00),p:Chloroflexi(1.00),c:AD3(1.00),o:uncultured bacterium(0.98)	Bacteria	Chloroflexi	AD3	_	_	_
OTU638	GTTTGCTCCCCACGCTTTCGTGCCTCAACGTCAGGAATGAGCCAAGAAGCTGCCTTCGCCATTGGTGTTCCTCCCGAGATCCACGCATTTTACCGCTACTCCGGGAATTCCACTTCTCTCTCTCACCCTCTAGCTTGCCAGTTTTCATTGCAAATCTCCAGTTAGGCTAGAGCCTTTAACAACAAACTTAACATGCCGTCTACGCACTCTTTACG	d:Bacteria(1.00),p:Dependentiae(1.00),c:Babeliae(1.00),o:Babeliales(1.00),f:Vermiphilaceae(1.00),g:metagenome(0.01)	Bacteria	Dependentiae	Babeliae	Babeliales	Vermiphilaceae	_
OTU639	GTTTGATCCCCATGCTTTCGTGCCTCAGCGTCAGTTATAGTTTAGTGAGCTGCCTACGCAATCGGTGTTCTGTGTCATATCTAAGCATTTCACCGCTACACGACACATTCCGCCCACTTCAAATATACTCAAGCTCATCAGTATCAATGGCAATTTCCACGTTAAGCATGGAGCTTTCACCACTGACTTAATAAGCCGCCTACGCACCCTTTAAA	d:Bacteria(1.00),p:Bacteroidota(1.00),c:Bacteroidia(1.00),o:Sphingobacteriales(0.97),f:AKYH767(0.20),g:uncultured soil bacterium(0.06)	Bacteria	Bacteroidota	Bacteroidia	Sphingobacteriales	_	_
OTU640	GTTCGCTCCCCATGCTGTCGTGTCTGAAGGTCGAACCGGAGCCAGGACGCCGCCTTCGCCTCTGGTGTTCTGCCGGATCTCTACGCATTTCACCACTACACCCGGCATTCCACGTCCCTCTCTCCGTTCCTAGACGACCAGTCTGGCATAACCTTGCCCGGTTGAGCCGGACGATTTTATACACCACTTAGCCATCCCTCTGCACACGCTTTACG	d:Bacteria(1.00),p:Chloroflexi(1.00),c:Anaerolineae(1.00),o:SBR1031(1.00),f:uncultured bacterium(0.84)	Bacteria	Chloroflexi	Anaerolineae	SBR1031	_	_
OTU641	GTTTGCTCCCCTAGCTTTCGCGCCTCAGCGTCAGTGTTAGCCCAGATGCCCGCCTTCGCCGCTGGTGTTCCTCCCGATATCTACGCATTTCACCGCTACACCGGGAATTCCGACATCCTCTTCTACACTCTAGTCGACCAGTATCGAACGACCCGCCAGAGTTAAGCCCTGGAATTTCACATTCGACTTGGTCTGACCGCCTACGCGCCCTTTAC	d:Bacteria(1.00),p:Acidobacteriota(1.00),c:Blastocatellia(1.00)	Bacteria	Acidobacteriota	Blastocatellia	_	_	_
OTU642	GTTCGCTCCCCTGGCTTTCGCACATTAGCGTCAGTTGCAATCCAGGACGCTGCCTTCGCCTTTGGTGTTCTTCCAGATCTCTACGCATTTCACCGCTCCACCTGGAATTCCGCGTCCCTCTTTTGCCCTCAAGTCTTCCAGTTTTCCAAGGCCTGCAGCAGTTAAGCCGCCACCTGTCACTCGAAACTTAAAAGACCGCCTGCGTGCGCTTTACG	d:Bacteria(1.00),p:Chloroflexi(1.00),c:Ktedonobacteria(1.00),o:Ktedonobacterales(1.00),f:Ktedonobacteraceae(1.00),g:uncultured(1.00)	Bacteria	Chloroflexi	Ktedonobacteria	Ktedonobacterales	Ktedonobacteraceae	_
OTU643	GTTCGCTCCCCTGGCTTTCGCGCTTTAGCGTCAGTATCAGCCCAGTGACCCGCCTTCGCATCTGGTGTTCCTCCCAATATCTACGCATTTCACCGCTACACTGGGAATTCCAGTCACCTCTTCTGTACTCTAGCTTGGCAGTATCAAATGCAGTTCCCAAGTTGAGCCCGGGGCTTTCACATCTGACTTGCCAGACCGCCTACACGCGCTTTACG	d:Bacteria(1.00),p:Acidobacteriota(1.00)	Bacteria	Acidobacteriota	_	_	_	_
OTU644	GTTCGCTCCCCTGGCCTTCGCCCCCGAGCGTCAGGTGGTCCCCAGGACACTGCCTTCGCCTTTGGTGTTCCTCCGGATCTCTACGCATTTCACCGCTCCACCCGGAATTCCGTGTCCCTCTGAACCCCTCTGAGTCTGACCGTCTTGGGAGTCCTCCGGCAGTTAAGCCGCCGACTGTCACCCCCAACGCGCCAGACCGCCTGCGGGCCCTTTAC	d:Bacteria(1.00),p:Chloroflexi(1.00),c:Ktedonobacteria(1.00),o:Ktedonobacterales(1.00),f:Ktedonobacteraceae(1.00),g:1921-2(1.00)	Bacteria	Chloroflexi	Ktedonobacteria	Ktedonobacterales	Ktedonobacteraceae	_
OTU645	GTTCGCTACCCATGCTATCGTGTCTCAGCGTCAGTAGTGTGCCAGGACGCCGCCTTCGCCTCTGGTGTTCTTCCGGATCTCTACGCATTTCACCACTACACCCGGAATTCCGCGTCCCTCTCACACCCTCCAGACCGCCAGTCTCGCACAGCCTCTGCTCGTTGAGCGAGCAGCTTTCATGCACGACTTAACGACCCGCCTACACACCCTTTAAG	d:Bacteria(1.00),p:Chloroflexi(0.85),c:Anaerolineae(0.78),o:SBR1031(0.76),f:A4b(0.49),g:uncultured bacterium(0.35)	Bacteria	Chloroflexi	Anaerolineae	SBR1031	_	_
OTU646	GTTTGCTCCCCTAGCTTTCGCGCCTCAGCGTCAGAAAAGATCCAGTCGCGCGCTTTCGCCACCGGCGTTCCTGCCAATATCAACGCATTTCACCGCTCCACTGGCAGTTCCCGCGACCCCTACCTCCCTCGAGCTCGCCAGTATCCACGGCAATTTTCCGGTTGAGCCGAAAGATTTCACCGCAGACTTGACAAGCCGCCTACGCGCCCTTTAAG	d:Bacteria(1.00),p:Planctomycetota(1.00),c:Planctomycetes(1.00),o:Gemmatales(1.00),f:Gemmataceae(1.00),g:uncultured(1.00)	Bacteria	Planctomycetota	Planctomycetes	Gemmatales	Gemmataceae	_
OTU647	GTTTGCTCCCCTGGCTTTCGCGCCTCAGCGTCAGAAAAGGTCCAGCACGCCGCTTTCGCCACCGGAGTTCCTGATGATATCAACACATTTCACCGCTCCACCATCAGTTCCGCATGCCCCTACCTTCCTCAAGACCGCCAGTATCAAAGGCACTTCTCCAGTTAAGCTGGAGGATTTCACCCCTGACTTTGCGGCCCGCCTACGCGCCCTTTAAG	d:Bacteria(1.00),p:Planctomycetota(1.00),c:Planctomycetes(1.00),o:Gemmatales(1.00),f:Gemmataceae(1.00),g:uncultured(0.94)	Bacteria	Planctomycetota	Planctomycetes	Gemmatales	Gemmataceae	_
OTU648	TATTGCTACCCAAGCCTTCGTCCCTCAACGTCAGTTTTTACATAGAAAGATGCCTTCGCCGTTACCAGTCCTTCTGGTATCAACATATTCTATCTCTCCTCCAGAAATTCTCCCTTCTCACATAAAACTCTAGTAAAAAAGTACTCATTTAGAGTTTATTTTACCGTCTAGGTACCCTTTAAACCTAATAAAGATGACTAACACTAGTCTTCTAC	d:Bacteria(1.00),p:Proteobacteria(1.00),c:Alphaproteobacteria(1.00),o:Rickettsiales(1.00),f:Mitochondria(1.00),g:Aspergillus alliaceus(0.73)	Bacteria	Proteobacteria	Alphaproteobacteria	Rickettsiales	Mitochondria	Aspergillus alliaceus
OTU649	GTTTATTACCAAAGCCTTCGTCCCTCAACGTCAGTTTTTACATAAAAGGTTGCCTACGCCATTACCAGTCCTAAAGGTATTATCAAATTTCATCTCTCCACCAATAATTCTCCCCTTCTCATATAAAACTCTAGCAATTCTGTTCCCTTTTAAAGGCAAGATTTGCCGTCTAGGTACCCTTTAAACCTATTAAAGATGAATAACACTTGTCTTCC	d:Bacteria(1.00),p:Proteobacteria(1.00),c:Alphaproteobacteria(1.00),o:Rickettsiales(1.00),f:Mitochondria(1.00),g:Pyronema omphalodes(0.97)	Bacteria	Proteobacteria	Alphaproteobacteria	Rickettsiales	Mitochondria	Pyronema omphalodes
OTU650	GTTCGCTCCCCTGGCTTTCGTGTCTCAGCGTCAGAAGACCCCCAGCGAGCTGTTTTCACCGTCGGCGTTCCAGGCGATATCTACGCATTTCACCGCTCCACCGCCTGTTCCGCTCGCCCCTAGGTCTCTCAAGACCGCCAGTATGCCCAGCCGTTCCACGGTTGAGCCGTGGGATTTCACAAGACACTTAACGGTCCGCCTACACACGCTTTAAG	d:Bacteria(1.00),p:Planctomycetota(1.00),c:Phycisphaerae(1.00),o:Tepidisphaerales(1.00),f:WD2101 soil group(0.99),g:uncultured bacterium(0.93)	Bacteria	Planctomycetota	Phycisphaerae	Tepidisphaerales	_	_
OTU651	GTTCGCTACCCATGCTTTCGAGCCTCAGCGTCAGTAACAGACCAGAGAGCCGCCTTCGCCACCGGTGTTCTTCCATATATCTACGCATTTCACCGCTACACATGGAGTTCCACTCTCCTCTTCTGTACTCAAGCTCGACAGTTTCTGATGCAATTCTCCGGTTGAGCCGAAGGCTTTCACATCAGACTTATCGAGCCGCCTGCACTCGCTTTACG	d:Bacteria(1.00),p:Firmicutes(1.00),c:Bacilli(1.00),o:Lactobacillales(1.00),f:Lactobacillaceae(1.00),g:Lactobacillus(1.00)	Bacteria	Firmicutes	Bacilli	Lactobacillales	Lactobacillaceae	Lactobacillus
OTU652	GTTCGCTCCCCACGCTTTCGTGCCTCAGTGTCAGATCCGGCCCAGTCACCTGTCTTCACCATTGGCGTTCCTGACGATATCTACGCATTTCACCGCTCCACCGTCAGTTCCAGTGACCCTTACCGGCCTCAAGCACGCCAGTATCCGAAGCATTTCCTTGGTTGAGCCAAGGGATTTCACAACGGACTTAACGCGCCACCTACGCACCCTTTAAA	d:Bacteria(1.00),p:Planctomycetota(1.00),c:Phycisphaerae(1.00),o:Tepidisphaerales(1.00),f:CPla-3 termite group(1.00),g:uncultured soil bacterium PBS-22(0.70)	Bacteria	Planctomycetota	Phycisphaerae	Tepidisphaerales	_	_
OTU653	GTTTGCTTCCCACGCTTTCGCGCCTCAGTGTCAGTATCTGTCCAGTAAGTCGCCTTCGCCACTGGTGTTCTTCCCGATATCTACGCATTTCACCGCTACACCGGAAATTCCACTTACCTCTACAGTACTCTAGATCTACAGTATTAAATGCAAGCTCCAGGTTAAGCCCAGAGGTTTCACACCTAACTTATAATTCCACCTACGCGCCCTTTACG	d:Bacteria(1.00),p:Proteobacteria(0.85),c:Gammaproteobacteria(0.82),o:Diplorickettsiales(0.29),f:Diplorickettsiaceae(0.29),g:uncultured(0.29)	Bacteria	Proteobacteria	Gammaproteobacteria	_	_	_
OTU654	GTTCGCTCCCCACGCTTTCGCGCCTCAGCGTCAGTACTGGCCCAGAACACCGCCTTCGCCACTGGTGTTCCACCTGATATCTAAGCATTTCACCGCTACACCAGGTATTCCGTGTTCCCCTACCAGACTCAAGTCATAGCAGTTCCGAGTGGCCGCCCCGAGTTGAGCTCGAGGGTTTCACACCCGGCTTACCAAACCGCCTACGCGCGCTTTAC	d:Bacteria(1.00),p:Actinobacteriota(1.00),c:Acidimicrobiia(1.00),o:IMCC26256(0.98),f:uncultured actinobacterium(0.61)	Bacteria	Actinobacteriota	Acidimicrobiia	IMCC26256	_	_
OTU655	GTTTGCTACCCACGCTTTCGTGTCTCAGCGTCAGTAATGGTCCAGAAAGCCGTCTACACCGCAGGTGTTCCTCCTGATATCTACGCATTTCACCGCTACACCAGGAATTCCGCTTTCCTCTCCCACACTCGAGCATTCCAGTTTTCGGCGCACCCTCCCAGTTGAGCCGGGAGATTTCACACCGAACTTAGAACACCGCCTACACACTCTTTACG	d:Bacteria(1.00),p:Acidobacteriota(1.00),c:Acidobacteriae(1.00),o:Solibacterales(0.04),f:Solibacteraceae(0.04),g:Candidatus Solibacter(0.04)	Bacteria	Acidobacteriota	Acidobacteriae	_	_	_
OTU656	TTTTGCTCCCCACGCTTTCGCATCTCAGAGTCAGGAAGGTCCCAGTGCACTGCCTTCGCCTTTGGTGTTTCGCACGATATCAACGGATTTCACCCCTACACCGTGCGCTCCATGCACCTCTAACCCCCTCTAGTTCTGCCGTATCTCGTGCAGCTCCATCGTTAGGCGATGGGATTTAACACAAGACGCGCAAAACCTCCTACATGCTCTTTACG	d:Bacteria(1.00),p:Patescibacteria(0.99),c:Parcubacteria(0.99),o:Candidatus Jorgensenbacteria(0.76),f:Candidatus Adlerbacteria bacterium GW2011_GWC1_50_9(0.72)	Bacteria	Patescibacteria	Parcubacteria	_	_	_
OTU657	GTTTGCTCCCCACGCTCTCGCGCCTCAGCGTCAGTATCTGTCCAGGTAGCCGCCTTCGCCACTGGTGTTCCTTCCGATCTCTACGCATTTCACCGCTACACCGGAAATTCCACTACCCTCTACAGTACTCTAGTCAACCAGTATAAGATGCAGTTCCTAGGTTAAGCCCAGGGATTTCACATCTCACTTAATTAACCGCCTACGCGCCCTTTACG	d:Bacteria(1.00),p:Proteobacteria(1.00),c:Gammaproteobacteria(1.00),o:Diplorickettsiales(1.00),f:Diplorickettsiaceae(1.00),g:uncultured(1.00)	Bacteria	Proteobacteria	Gammaproteobacteria	Diplorickettsiales	Diplorickettsiaceae	_
OTU658	GTTTGATCCCCACGCTTTCGTGCCTCAGCGTCAATCATACCATAGTAAGCTGCCTTCGCAATCGGTGTTCTGTGACATATCTATGCATTTCACCGCTACTTGTCACATTCCGCCTACTTCTAGTACATTCAAGTTCATCAGTATCAAAGGCACTGCGACAGTTAAGCTGCCGTCTTTCACCCCTGACTTAATAAACCGCCTACGCACCCTTTAAA	d:Bacteria(1.00),p:Bacteroidota(1.00),c:Bacteroidia(1.00),o:Sphingobacteriales(1.00),f:Sphingobacteriaceae(1.00),g:Mucilaginibacter(1.00)	Bacteria	Bacteroidota	Bacteroidia	Sphingobacteriales	Sphingobacteriaceae	Mucilaginibacter
OTU659	GTTTGCTCCCCACGCTTTCGTGTCTCAGCGTCAGTATTCGTCCAGTTGGCCGCCTTCGCCACCGGTGTTCCTCTCGATATCTACGAATTTCACCTCTACACCGAGAATTCCACCAACCTCTCCGATACTCTAGCCGGGTAGTTTCGAGTGCACTTCCCAGGTTAAGCCTGGGGCTTTCACACCCGACTTACTCGGCCGCCTACACACGCTTTACG	d:Bacteria(1.00),p:Myxococcota(1.00),c:Polyangia(1.00),o:Polyangiales(1.00),f:Polyangiaceae(1.00),g:Pajaroellobacter(1.00)	Bacteria	Myxococcota	Polyangia	Polyangiales	Polyangiaceae	Pajaroellobacter
OTU660	GTTTGCTCCCCTTGCTCTCGCGCCTCAGCGTCAGGTGTTAACTAGAAAACCGCCTTCGCCACCGGTGTTCTTCCACATATCTACGCATTTCACCGCTACACGTGGAATTCCGTTTTCTCCGTCAACCCTCCAGACTTGTAGTTTCAAATGCAGCTCCGAGGTTGAGCCCCAGAATTTCACATCTGACTTACATATCCGCCTGCGCGCCCTTTACG	d:Bacteria(1.00),p:Verrucomicrobiota(1.00),c:Chlamydiae(1.00),o:Chlamydiales(1.00),f:Simkaniaceae(0.99),g:Ga0074140(0.52)	Bacteria	Verrucomicrobiota	Chlamydiae	Chlamydiales	Simkaniaceae	_
OTU661	GTTTGCTCCCCACGCTTTCGTGCCTGAGCGTCAGGAGGCGGCCAGGACGCTGCCTGCGCCGTCGGTGTTCTTCCGGATCTCTACGCATTTCACCGCTCCACCCGGAATTCCACGTCCCTCTCCGCCCCTCAAGACGGCCCGTCTTCACGGCCCTCGCCCAGTTGAGCCAGGCGCTTTCACCGCAAACTAAGCCGTCCGCCTGCGCACCCTTTACG	d:Bacteria(1.00),p:Chloroflexi(0.89),c:Ktedonobacteria(0.82),o:Ktedonobacterales(0.82),f:JG30-KF-AS9(0.81),g:uncultured bacterium(0.68)	Bacteria	Chloroflexi	Ktedonobacteria	Ktedonobacterales	JG30-KF-AS9	_
OTU662	GTTTGCTCCCCACGCTTTCGCGTCTCAGCGTCAGTAATCTTCCAGATGGTCGCCTTCGCCACAGGTGTTCCTCCTGATATCTACGAATTCCACCTCTACACCAGGAATTCCACCATCCCCTCCGATACTCTAGTCTAGTAGTTTCAAATGCAATTCCTTGGTTAAGCCAAGGGCTTTCACATCTGACTTACTAAACCGCCTACACGCGCTTTACG	d:Bacteria(1.00),p:Myxococcota(0.85),c:Polyangia(0.85),o:Blfdi19(0.82),f:uncultured delta proteobacterium(0.18)	Bacteria	Myxococcota	Polyangia	Blfdi19	_	_
OTU663	GTTTGCTCCCCACGCTTTCGCGCCTCAGCGTCAGTTAATGTCCAGAAAGCCGCCTTCGCCACTGGTGTTCCTCCTAATATCTACGCATTTCACCGCTACACTAGGAATTCCGCTTTCCTCTCCATCACTCAAGAAAAATAGTTTCAGATGCAGCGCCACAGTTGAGCCATGGAATTTCACATCTGACTTATCTTCCCGCCTACACGCCCTTTACA	d:Bacteria(1.00),p:Firmicutes(1.00),c:Clostridia(1.00),o:Oscillospirales(1.00),f:Hungateiclostridiaceae(1.00),g:uncultured(0.91)	Bacteria	Firmicutes	Clostridia	Oscillospirales	Hungateiclostridiaceae	_
OTU664	GTTTGCTCCCCTGGCTTTCGCTCATCAGCGTCAGTGTCGGTCCAGGATGCCGCCTTCGCCACCGGTGTTCCTCCAGATATCTACGCATTTCACCGCTACACCTGGAATTCCACATCCCTCTCCCGAACTCAAGCCATCCAGTATCGGACGCAGTTCCCCAGTTGAGCCGAGGGATTTCACGTCCGACTTAGTTGGCCGCCTACGAGCCCTTTACG	d:Bacteria(1.00),p:Acidobacteriota(1.00),c:Vicinamibacteria(1.00),o:Vicinamibacterales(1.00),f:uncultured(1.00),g:uncultured bacterium(1.00)	Bacteria	Acidobacteriota	Vicinamibacteria	Vicinamibacterales	_	_
OTU665	GTTTGCTACCCATGCTTTCGCTCCTCAGCGTCAGTTTCGGCCCAGAGTGGCGCCTTCGCCACCGGTGTTCCTCCTAATATCTGCGCATTTCACCGCTACACTAGGAATTCCCCACTCCCCTACCGAACTCAAGTCACAGCAGTATCGGATGCACGCTTTGGGTTAAGCCCAAAGTTTTCACACCCGACTTACTGAACCGCCTACGAGCTCTTTAC	d:Bacteria(1.00),p:Actinobacteriota(1.00),c:Acidimicrobiia(1.00),o:Microtrichales(1.00),f:Ilumatobacteraceae(1.00),g:CL500-29 marine group(0.99)	Bacteria	Actinobacteriota	Acidimicrobiia	Microtrichales	Ilumatobacteraceae	_
OTU666	GTTCGCTCCCCATGCTGTCGTGTCTCAGCGTCAGTAGTGTGCCAGGAAGCCGCCTTCGCCTCTGGTATTCCTCCGGATATCTACGCATTTCACCACTACACCCGGAATTCTGCTTCCCTCTCACACCCTCTAGCCGACCAGTCTCGCACAGCCTCCACGTGTTAAGCACATGGCTTTCATGCACGACTTAGTCAACCGCCTGCACACCCTTTAAG	d:Bacteria(1.00),p:Chloroflexi(0.86),c:Anaerolineae(0.80),o:SBR1031(0.74),f:A4b(0.47),g:uncultured Chloroflexi bacterium(0.26)	Bacteria	Chloroflexi	Anaerolineae	SBR1031	_	_
OTU667	GTTTGCTCCCCACGCTTTCGTGTATGAGCGTCAGTGTCATCCCAGGGGGCTGCCTTCGCCATCGGTGTTCCTCCACATCTCTACGCATTTCACTGCTACACGTGGAATTCCACCCCCCTCTGACGCACTCTAGTCTGCCAGTAACAAGCGACCTTCCCAGGTTAAGCCCGGGGATTTCACACCTGTCTTAACAAACCGCCTGCACACGCTTTACG	d:Bacteria(1.00),p:Proteobacteria(1.00),c:Gammaproteobacteria(1.00),o:Burkholderiales(1.00),f:Nitrosomonadaceae(0.80),g:Ellin6067(0.80)	Bacteria	Proteobacteria	Gammaproteobacteria	Burkholderiales	Nitrosomonadaceae	Ellin6067
OTU668	GTTTGCTCCCCACGCTTTCGCGCCTCAGCGTCAGGAGATGCCCAGAGACCCGCCTTCGCCACCGGTGTTCCTCCCGATCTCTACACATTTCACCGCTACACCGGGAATTCCAGTCTCCTCTGCATCCCTCAAGAACGGCAGTTTCGGCCGACCCCCCACAGTTGAGCCATGGGATTTCACGACCGACTTACCGCCCCGCCTACGCGCCCTTTACG	d:Bacteria(1.00),p:Methylomirabilota(1.00),c:Methylomirabilia(1.00),o:Rokubacteriales(1.00),f:uncultured bacterium(0.98)	Bacteria	Methylomirabilota	Methylomirabilia	Rokubacteriales	_	_
OTU669	GTTTGCTCCCCACGCTGTCGCGCATCAGCGTCACACAGACCCCAGCTCGCCGCCTTCGCCACCGGTGTTCTTCCGGATCTCTACGCATTCCACCGCTACACCCGGAATTCCACGAGCCTCTAGTCTGGTCCAGCTCCGCAGTCCGTTCGGCTGACCCGGGGTTGAGCCCCGGGCTTTCACCGCCCGCTTGCACGAGCCGCCTACGCGCCCTTTAC	d:Bacteria(1.00),p:Gemmatimonadota(1.00),c:Gemmatimonadetes(1.00),o:Gemmatimonadales(1.00),f:Gemmatimonadaceae(1.00),g:uncultured(1.00)	Bacteria	Gemmatimonadota	Gemmatimonadetes	Gemmatimonadales	Gemmatimonadaceae	_
OTU670	GTTTGCTCCCCAAGCTTTCGTGTATGAGCGTCAGGTGCTAGCCAGGAAGCCGTCTTCACCTCAGGTATTCTTCCCGATATCTACCCATTTCACTGGTCCACCGGGAGTTCTACTTCCCTCTCTAGCCCTCAAGCTCCCCCGTATCGATGGCCCCCTCCCAGTTAAGCCAGGAGATTTCACCACCGACGCAAAGAGCCGCCTGCACACGCTTTACG	d:Bacteria(1.00),p:Chloroflexi(0.90),c:Ktedonobacteria(0.37),o:Ktedonobacterales(0.37),f:JG30-KF-AS9(0.37),g:uncultured Ktedonobacterales bacterium(0.37)	Bacteria	Chloroflexi	_	_	_	_
OTU671	TTTTGCTCCCCACGCTTTCGTGCCTCAATGTCAGTAGCAGAATAGTTAACTGCCTTCGCCGTTATTGATGTTCTTCCATATATCTACGCATTTTACCGCTCCACATGGAGTTCCGTTAACCTCTCCTGCACTCAAGCAAAACAGTATTACCAGCTTCCACGAGGTTGAGCCTCGATTTCCCACTAATAACTTATCATGCCATCTACGCACCCTTT	d:Bacteria(1.00),p:Firmicutes(1.00),c:Bacilli(0.98),o:Entomoplasmatales(0.98),f:type III(0.98),g:uncultured bacterium(0.23)	Bacteria	Firmicutes	Bacilli	Entomoplasmatales	_	_
OTU672	GTTTGCTCCCCTGGCTTTCGCGCCTCAGCGTCAGTAGAGGTCCAGCCGCTCGCTTTCGCCACCGGCGTTCCTTCCTATATCAACGCATTTCACCGCTCCACAGGAAGTTCCAGCGGCCCCTACCTCCCTCCAGCCGATCCGTATCCAAGGCCCGTTTCCGGTTAAGCCGAAAAATTTCACCCCGGACGTGATCGACCGCCTACGCGCCCTTTAAG	d:Bacteria(1.00),p:Planctomycetota(1.00),c:Planctomycetes(1.00),o:Gemmatales(1.00),f:Gemmataceae(1.00),g:uncultured(1.00)	Bacteria	Planctomycetota	Planctomycetes	Gemmatales	Gemmataceae	_
OTU673	GTTTGCTCCCCTAGCTTTCGCCACTCAGCGTCAGAACAACCCCAGGTGATCGCCTTCGCCACTGGTGTTCCTCCCGATATCTACGCATTTCACCGCTACACCGGGAATTCCATCACCCTCTGATTGCCTCAAGAAGATCAGTATCCGTGCCGTTCCCTGAGTTGAGCCCAGGTCTTTCTTCACGGACTTGATCTCCCGCCTACGAGCGCTTTACG	d:Bacteria(1.00),p:WPS-2(1.00),c:uncultured forest soil bacterium(0.98)	Bacteria	WPS-2	_	_	_	_
OTU674	GTTTGCTACCCACGCTTTCGTTTCTCAGCGTCAGAAATGTCCCAGAAAGCTGCCTTCGCCATCGATATTCCTCCTAATCTCTACGGATTTCACTCCTACACTAGGAATTCCACTTTCCTCTAACATTCTCTAGCTATACAGTTTCAAATGCAATTCCAGGGTTAAGCCCTGGGCTTTCACATCTGACTTGTATAACCGCCTACAAACGCTTTACG	d:Bacteria(1.00),p:Proteobacteria(1.00),c:Alphaproteobacteria(1.00),o:Rickettsiales(1.00),f:SM2D12(1.00),g:metagenome(0.97)	Bacteria	Proteobacteria	Alphaproteobacteria	Rickettsiales	SM2D12	_
OTU675	GTTTGCTCCCCTTGCTCTCGCGCCTCAGCGTCAGGTATAAACTAGAAAACCGCTTTCGCCACAGGTGTTCTTCCACATATCTACGCATTTCACCGCTACACGTGGAATTCCGTTTTCTCCGTCAATCCTCGAGAATTGGAGTTTCAAATGCAGCTCCGAAGTTGAGCTTCGGAATTTCACATCTGACTTTCATTCCCGCCTACGCGCCCTTTACG	d:Bacteria(1.00),p:Verrucomicrobiota(1.00),c:Chlamydiae(1.00),o:Chlamydiales(1.00),f:Simkaniaceae(1.00),g:uncultured(1.00)	Bacteria	Verrucomicrobiota	Chlamydiae	Chlamydiales	Simkaniaceae	_
OTU676	GTTCGCTCCCCGCGCTTTCGCGTCTCAGCGTCAGTGTTCGGCCAGGGAGCCGCCTTCGCCACGGGTGTTCCTCTCGATCTCTACGCATTTCACCGCTACACCGAGAATTCCACTCCCCTCTCCGACACTCAAGCTCACCAGTTTCCAGCGCAGTTCGGGGGTTGAGCCCCCGCCTTTCACCCCGGACTTGATGAGCCGCCTACACGCGCTTTACG	d:Bacteria(1.00),p:Armatimonadota(1.00),c:uncultured(1.00),o:uncultured Armatimonadetes bacterium(0.14)	Bacteria	Armatimonadota	_	_	_	_
OTU677	GTTTGCTCCCCACGCTCTCGCGCCTCAGCGTCAGTATCTGTCCAGGTAGCCGCCTTCGCCACCGATGTTCCTTCCGATATCTACGCATTTCACTGCTACACCGGAAATTCCACTACCCTCTACCGTACTCCAGATCAACAGTCTCAATAGCTATTCCTAGGTTAAGCCCAGGGATTTCACCACTCTCTTATCAACCCGCCTACGCGCCCTTTACG	d:Bacteria(1.00),p:Proteobacteria(0.99),c:Gammaproteobacteria(0.99),o:Diplorickettsiales(0.98),f:Diplorickettsiaceae(0.98),g:uncultured(0.98)	Bacteria	Proteobacteria	Gammaproteobacteria	Diplorickettsiales	Diplorickettsiaceae	_
OTU678	GTTTGCTCCCCACGCTTTCGCGCCTCAGCGTCAGTTACGGGCCAGTGTGTCGCCTTCGCCACTGGTGTTCTTCCGAATATCTACGAATTTCACCTCTACACTCGGAGTTCCACACACCTCTCCCGCACTCTAGATGGCCAGTATCAAAGGCAGTTCCAAGGTTGAGCCCTGGGCTTTCACCTCTGACTTAGCCGTCCGCCTACGCGCCCTTTACG	d:Bacteria(1.00),p:Proteobacteria(1.00),c:Alphaproteobacteria(1.00),o:Caulobacterales(1.00),f:Caulobacteraceae(1.00),g:uncultured(0.98)	Bacteria	Proteobacteria	Alphaproteobacteria	Caulobacterales	Caulobacteraceae	_
OTU679	TTTTGCTCCCCACGCTTTCGCGTCTCAGGGTCAGGAAGGTCCCAGTGCACTGCCTTCGCCTTTGGTGTTTCGCACGATATCAACGGATTTCACCCCTACACCGTGCGCTCCATGCACCTCTAACCCCCTCAAGTTCTGCCGTATCTCCTCCACTTCCAGGGTTAGGCCCTGGGCTTTAAGAGAAGACGCGCAAAACCCCCTACACGCGCTTTACG	d:Bacteria(1.00),p:Patescibacteria(0.74),c:Parcubacteria(0.74),o:Candidatus Liptonbacteria(0.05),f:Candidatus Liptonbacteria bacterium RIFOXYB1_FULL_36_10(0.03)	Bacteria	Patescibacteria	Parcubacteria	_	_	_
OTU680	GTTTGCTCCCCTAGCTTTCGCGCCTCAGCGTCGGTAATGGTCCAGGGAGCCACCTTCGTCGCTGGTGTTCCTCCCGATCTCTACGCATTTCACCGCTACACCGGGAATTCCACTCCCCTCTCCCATACCCGAAGCACAGCAGTTTTCGATGGCCCCTCCCGGTTAAGCCGGGAGATTTCACACCAAACACACTGCGCCACCTACGCGCTCTTTAC	d:Bacteria(1.00),p:Acidobacteriota(1.00),c:Acidobacteriae(1.00),o:Subgroup 12(1.00),f:uncultured bacterium(1.00)	Bacteria	Acidobacteriota	Acidobacteriae	_	_	_
OTU681	GTTCGCTCCCCTCGCTTTCGTCCCCGAGCGTCAGGTACCAGCCAGGACACTGCCTTCGCCTTCGGTGTTCTTCCGGATCTCTACGCATTTCACCACTCCACCCGGAGTTCCATGTCCCTCTCTGGCCCTCCAGCTGCGCCGTCTTCATGCCCCTCTTCTCGTTAAGCGAGAAGCTGTCAGCACAAACGCACGCAACCGCCTGCGGACCCTTTACG	d:Bacteria(1.00),p:Chloroflexi(1.00),c:Ktedonobacteria(1.00),o:Ktedonobacterales(1.00),f:Ktedonobacteraceae(1.00),g:1921-3(0.80)	Bacteria	Chloroflexi	Ktedonobacteria	Ktedonobacterales	Ktedonobacteraceae	_
OTU682	GTTTGCTCCCCTAGCTCTCGCGCCTCAGCGTCTGTATCAGCCCAGAAAACCGTCTTCACCACCGGTGTTCTTCCACATATCTACGCATTTCACCGCTACACGTGGAATTCCGTTTTCCCTAACTGTACTCTCAGCCAAAAAGTTTCAAATGCAGTCTTGGAGTTGAGCTCCAAAATTTCACATCTGACTTCCCCGGCCGCCTACGCGCCCTTTAC	d:Bacteria(1.00),p:Verrucomicrobiota(1.00),c:Chlamydiae(1.00),o:Chlamydiales(1.00),f:cvE6(0.95),g:Chlamydiales bacterium CRIB 32(0.08)	Bacteria	Verrucomicrobiota	Chlamydiae	Chlamydiales	_	_
OTU683	GTTTGATCCCCTTGCTCTCGCGCCTCAGCGTCAGGTATAAGCTAGAGAACCGCTTTCGCCACCGGTGTTCTTCCACATATCTACGCATTTCACCGCTACACGTGGAATTCCGTTCTCTCCGCCAATCCTCGAGATTTGTAGTTTCAAATGCAGCTCCGAAATTGAGTCCCGGAATTTCACATCTGACTTACATATCCGCCTACGCGCCCTTTACG	d:Bacteria(1.00),p:Verrucomicrobiota(1.00),c:Chlamydiae(1.00),o:Chlamydiales(1.00),f:Simkaniaceae(1.00),g:uncultured(0.99)	Bacteria	Verrucomicrobiota	Chlamydiae	Chlamydiales	Simkaniaceae	_
OTU684	GTTCGCTCCCCACGCTTTCGCTCCTCAGCGTCAGTAATGGCCCAGAGACCCGCCTTCGCCACCGGTGTTCCTCCTGATATCTGCGCATTCCACCGCTACACCAGGAATTCCAGTCTCCCCTGCCATACTCCAGCCTGCCCGTACCGGAAGCAGACCCACCGTTAAGCAGTGGGCTTTCACTTCCGACGCGACAGGCCGCCTACGAGCCCTTTACG	d:Bacteria(1.00),p:Actinobacteriota(1.00),c:Actinobacteria(1.00),o:Catenulisporales(1.00),f:Actinospicaceae(1.00),g:Actinospica(1.00)	Bacteria	Actinobacteriota	Actinobacteria	Catenulisporales	Actinospicaceae	Actinospica
OTU685	GTTTGATCCCCACGCTTTCGTGCCTCAGCGTCAATCATTGCTTAGTTAGCTGCCTTCGCAATCGGTGTTCTATATCATATCTAAGCATTTCACCGCTACATGATATATTCCGCCAACCTCAACAATATTCAAGACTAATAGTATCAATGGCAGTTTCCAAGTTGAGCTCGGAGATTTCACCACTGACTTAATAGCCCGCCTACACACCCTTTAAA	d:Bacteria(1.00),p:Bacteroidota(1.00),c:Bacteroidia(1.00),o:Chitinophagales(1.00),f:Chitinophagaceae(1.00),g:Edaphobaculum(0.97)	Bacteria	Bacteroidota	Bacteroidia	Chitinophagales	Chitinophagaceae	Edaphobaculum
OTU686	GTTTGCTCCCCTGGCTTTCGCGCCTCAGCGTCAGAAAGGGTCCAGCACGTCGCTTTCGCCACCGGCGTTCCTTCGGATATCTACGCATTTCACCGCTCCACCCGAAGTTCCACATGCCCCTACCCCCCTCGAGATACCCAGTATCGGAGGCCGTCTTCCGGTTGAGCCGAAAGATTTCACCACCGACTTGAGTACCCGCCTACGCGCCCTTTAAG	d:Bacteria(1.00),p:Planctomycetota(1.00),c:Planctomycetes(1.00),o:Gemmatales(1.00),f:Gemmataceae(1.00),g:uncultured(0.99)	Bacteria	Planctomycetota	Planctomycetes	Gemmatales	Gemmataceae	_
OTU687	GTTCGCTCCCCTCGCTTTCGCACCTGAGCGTCAGAGACGAGCCAGGACATTGCCTTCGCCTTGGTGTTCTTCCGAATATCTACGCATTTCACTGCTTCACTCGGAGTTCCATGTCCCTCTCTCGCTCTCAAGCCATGTAGTTTGGAAGGCGCTCTCCCGGTTAAGCCAGGAATTGTAACCTTCCACTTGCACGGCCGCCTGCGTGCGCTTTACGC	d:Bacteria(1.00),p:Chloroflexi(1.00),c:Ktedonobacteria(1.00),o:Ktedonobacterales(1.00),f:Ktedonobacteraceae(1.00),g:FCPS473(1.00)	Bacteria	Chloroflexi	Ktedonobacteria	Ktedonobacterales	Ktedonobacteraceae	_
OTU688	GTTTGCTCCCCACGCTTTCGTGCCTCAGCGTCAGTACTGGTCCAGATGGCCGCCTTCGCCACGGGTGTTCCTCCCGATCTCTACGCATTTCACCGCTACACCGGGAATTCCACCATCCTCTACCGTACTCTAGCTCGCCAGTATCCATCGCAATTCCCAGGTTGAGCCCAGGGCTTTCACGACAGACTTAACGAACCGCCTACGCACGCTTTACG	d:Bacteria(1.00),p:Proteobacteria(1.00),c:Gammaproteobacteria(1.00),o:Xanthomonadales(1.00),f:Rhodanobacteraceae(1.00),g:Dokdonella(1.00)	Bacteria	Proteobacteria	Gammaproteobacteria	Xanthomonadales	Rhodanobacteraceae	Dokdonella
OTU689	GTTTGATCCCCACGCTTTCGTGTATGAGTGTCAGTATAGGACCAGGTCGCCGCCTTCGCCACCGGTGTTCCTCCTGATATCTACGTATTTCACCACTACACCAGGAATTCCACGACCCTCTTCCTTACTCAAGTTTTGTAGTTTTGAATGCCCTTCTTGGGTTAAGCCCAAGGCTTTCACATCCAACTTACAAAACCACCTGCACACGCTTTACG	d:Bacteria(1.00),p:Bdellovibrionota(1.00),c:Bdellovibrionia(1.00),o:Bdellovibrionales(1.00),f:Bdellovibrionaceae(1.00),g:Bdellovibrio(1.00)	Bacteria	Bdellovibrionota	Bdellovibrionia	Bdellovibrionales	Bdellovibrionaceae	Bdellovibrio
OTU690	GTTTGCTCCCCTTGCTCTCGCGCCTCAGCGTCAGGTACTAGCTAGAAAACCGCTTTCGCCACAGGTGTTCTTCCACATATCTACGCATTTCACCGCTACACGTGGAATTCCATTTTCTCCGCCAACCCTCTAGCTTCGCAGTTTCAAATGCAGCACCGAAGTTGAGCTTCGGTATTTCACATCTGACTTGCAAAGCCGCCTACGCGCCCTTTACG	d:Bacteria(1.00),p:Verrucomicrobiota(1.00),c:Chlamydiae(1.00),o:Chlamydiales(1.00),f:Simkaniaceae(1.00),g:Candidatus Rhabdochlamydia(0.19)	Bacteria	Verrucomicrobiota	Chlamydiae	Chlamydiales	Simkaniaceae	_
OTU691	GTTTGCTACCCACGCTTTCGTGTCACAGTGTCAGTTCAGGCCCAGACGGTTGCCTTCGCCATCGGTATTCCTCCCGATCTCTACGCATTTCACCGCTACACCGGGAATTCTGCCGTCCTCTACCGAACTCGAGCTGCGCAGTATCGAATGCCATTCCCGGGTTGAGCCCAGGGATTTCACATCCGACTTATGCAGCCACCTACACACGCTTTACG	d:Bacteria(1.00),p:Proteobacteria(1.00),c:Gammaproteobacteria(1.00),o:Salinisphaerales(0.97),f:Solimonadaceae(0.97),g:Polycyclovorans(0.97)	Bacteria	Proteobacteria	Gammaproteobacteria	Salinisphaerales	Solimonadaceae	Polycyclovorans
OTU692	GTTTGCTCCCTTGGCTTTCGTGCCTCAGTGTCAGGTATTGTCCAGGGACTCGCCTTCGCCACTGGTGTTCCTCTTGATATCTACGCATTTCACTGCTACACCAAGAATTCCAGTCCCCCCTCCAATCCTCCAGATCTGCAGTATTCAATGCCATTCCCGGGTTAAGCCCGGGGCTTTCACATCAAACTTGCAAACCCACCTGCGCACCCTTTACG	d:Bacteria(1.00),p:Verrucomicrobiota(1.00),c:Verrucomicrobiae(1.00),o:Pedosphaerales(1.00),f:Pedosphaeraceae(1.00),g:Ellin517(1.00)	Bacteria	Verrucomicrobiota	Verrucomicrobiae	Pedosphaerales	Pedosphaeraceae	Ellin517
OTU693	GTTCGCTCCCCTCGCTTTCGCACCTGAGCGTCAGAAACGAGCCAGGACACTGCCTTCGCCTTTGGTGTTCTTCCGGATCTCTACGCATTTCACTGCTCCACCCGGAGTTCCGTGTCCCTCTCTCGCTCTCAAGTCCACCAGTTTTCAAGGACCTTCACCAGTTAAGCTGGTGATTGTCACCCTGAACTTAGCAGACCGCCTGCGTGCCCTTTACG	d:Bacteria(1.00),p:Chloroflexi(1.00),c:Ktedonobacteria(1.00),o:Ktedonobacterales(1.00),f:Ktedonobacteraceae(1.00),g:FCPS473(1.00)	Bacteria	Chloroflexi	Ktedonobacteria	Ktedonobacterales	Ktedonobacteraceae	_
OTU694	GTTTGATCCCCTTGCTTTCGCGCCTCAGCGTCAGGAATAAAATAGAAAACCGCCTTCGCCACCGGTGTTCTTCCACATATCTACGCATTTCACCGCTACTTGTGGAATTCCATTTTCTCCTTCTACCCTCTAGAGAGACAGTCTCAAATGCAGCACCGAAGTTGAGCCCCGGTATTTCACATCTGACTTGAATCCCCGCCTACGCGCCCTTTACG	d:Bacteria(1.00),p:Verrucomicrobiota(1.00),c:Chlamydiae(1.00),o:Chlamydiales(1.00),f:Parachlamydiaceae(0.75),g:Candidatus Protochlamydia(0.38)	Bacteria	Verrucomicrobiota	Chlamydiae	Chlamydiales	Parachlamydiaceae	_
OTU695	GTTTGCTACCCACGCTTTCGCGCCTCAGCGTCAGTTATGGTCCAGAAAGCCGTTTACACCACCGGTGTTCCTCCTGATATCTACGCATTTCACCGCTACACCAGGAATTCCACTTTCCTCTCCCACACTCTAGTCCCACAGTTTATAGCGCACCCTCCCAGTTGAGCCGGGAGATTTCACACCATACTTATGGAACCGCCTACGCACCCTTTACG	d:Bacteria(1.00),p:Acidobacteriota(1.00),c:Acidobacteriae(1.00),o:Solibacterales(0.99),f:Solibacteraceae(0.99),g:Candidatus Solibacter(0.99)	Bacteria	Acidobacteriota	Acidobacteriae	Solibacterales	Solibacteraceae	_
OTU696	GTTTGCTCCCCACGCTTTCGCGTCTCAGCGTCAGTATTGGTCCAGAAAGCCGCCTTCGCCGCTGGTGTTCCTCCCGATATCTACGCATTTCACCGCTACACCGGGAATTCCACTTTCCTCTCCCATACTCTAGCCGACCAGTTTCCAGCGCACTTCCGGGGGTGAGCCCCGGGCTTTCACACCAGACTTAATCGGCCGCCTACACGCGCTTTACG	d:Bacteria(1.00),p:Desulfobacterota(1.00),c:uncultured(1.00),o:uncultured bacterium(1.00)	Bacteria	Desulfobacterota	_	_	_	_
OTU697	TATTGATTCCCAAGCCTTCGTCCCTCAACGTCAGTTTTTACATAAAAGGATGCCTTCGCCGTTATCAGTCTTTCTGGTATTAAAATATTTTATCCCTACTCCAGAAATTCTTCCTTTTTTTATAAAACTCAAGTAAAAAAGTACTCAACTAGAGTTTAATTTACCGTCTAGGTACCCTTTAAACCTAATAAAGATGACTAACACTAGTCTTCTAC	d:Bacteria(1.00),p:Proteobacteria(1.00),c:Alphaproteobacteria(1.00),o:Rickettsiales(1.00),f:Mitochondria(1.00),g:Aspergillus alliaceus(0.50)	Bacteria	Proteobacteria	Alphaproteobacteria	Rickettsiales	Mitochondria	_
OTU698	GTTCGTTCTCTGTGCCTTCGTCCTTCAACGTCAGTTTTTACATAAAAGACTGCCTTCGCCTTTACCTGTCCCTTTGATATCAAAGAATTTCATCTCTACACCTCAAGTACTGTCTTCTTATATAAAACTCTAGTCAAGTATTGCTTATTTAAATATTAGATATTTTGACCGTCTGAGTACCCTTTAAACCTAATTAAGATGAATAACACTTGTCT	d:Bacteria(1.00),p:Proteobacteria(1.00),c:Alphaproteobacteria(1.00),o:Rickettsiales(1.00),f:Mitochondria(1.00),g:Fusarium solani(0.13)	Bacteria	Proteobacteria	Alphaproteobacteria	Rickettsiales	Mitochondria	_
OTU699	GTTTGCTCCCCACGCTTTCGTCCCTGAGCGTCAGTATCGAGCCAGATAACCGCCTTCGCTACTGGTGTTCTTCATGATCTCTACGCATTTCACCGCTACACCATGAATTCCATTATCCTCTCTCGAACTCAAGACGAGCAGTATCGAAGGCAATTCTTTGGTTGAGCCAAAGACTTTCACCACCGACTTGCTCGCCCGCCTGCGGACCCTTTACA	d:Bacteria(1.00),p:Bacteroidota(1.00),c:Kryptonia(1.00),o:Kryptoniales(1.00),f:BSV26(1.00),g:uncultured bacterium(0.99)	Bacteria	Bacteroidota	Kryptonia	Kryptoniales	BSV26	_
OTU700	GTTTGCTCCCCACGCTTTCGCACCTCAGTGTCAGTCTGGACCCAGGCAGCTGCCTTCGCCATCGATGTTCTTTCCGATCTCTACGCATTTCACCGCTACACCGGAAATTCCACTGCCCTCTGTCCGACTCCAGTCTAATAGTTTTCAACGCCATTCCCAGGTTAAGCCCAGGGCTTTCACATCAAACTTGTTAAACCACCTACATGCCCTTTACG	d:Bacteria(1.00),p:Proteobacteria(1.00),c:Gammaproteobacteria(1.00),o:Diplorickettsiales(1.00),f:Diplorickettsiaceae(1.00),g:uncultured(1.00)	Bacteria	Proteobacteria	Gammaproteobacteria	Diplorickettsiales	Diplorickettsiaceae	_
OTU701	GTTTGCTCCCCTAGCTTTCGCTCCTCAGTGTCAGGTTAGCCCCAGATGATCGCCTTCGCCACTGGTGTTCCTCCCGATATCTACGCATTTCACCGCTACACCGGGAATTCCATCATCCTCTGACTACCTCAAGGTCGGCAGTTTCCACACGGATTCCCGAGTTGAGCCCGGGTCTTTGCTTGCGGACTTGCCGATCCACCTACGAGCGCTTTACG	d:Bacteria(1.00),p:WPS-2(1.00),c:uncultured bacterium(0.98)	Bacteria	WPS-2	_	_	_	_
OTU702	GTTTGCTCCCCACGCTTTCGCGCATCAGCGTCAGGACAGGCCCAGCCACCCGCTTTCGCCGCGGGCGTTCCTCTCGATATCTACACATTTCACCGTTCCACCGAGAGTTCCAGTGGCCCCTACCTGCCTCAAGCACGGCAGTATGCCCTGCAGTTCCACGGGTGAGCCGTGGGATTTCACAGAACACTTACCGCGCCGCCTACGCGCCCTTTAAG	d:Bacteria(1.00),p:Planctomycetota(0.95),c:Phycisphaerae(0.91),o:S-70(0.81),f:uncultured bacterium(0.85)	Bacteria	Planctomycetota	Phycisphaerae	S-70	_	_
OTU703	GTTTGATCCCCACGCTTTCGTGCCTCAGCGTCAATAGTTGTGTAGCCAGCTGCCTTCGCAATCGGTGTTCTATGTCATATCTAAGCATTTCACCGCTACATGACATATTCCGCTAACCTCCACAACATTCAAGACATATAGTATCCATGGCAGTTTCCAAGTTAAGCTTAGAGATTTCACCACAGACTTACATGTCCGCCTACGCACCCTTTAAA	d:Bacteria(1.00),p:Bacteroidota(1.00),c:Bacteroidia(1.00),o:Chitinophagales(1.00),f:Chitinophagaceae(1.00),g:Chitinophaga(1.00)	Bacteria	Bacteroidota	Bacteroidia	Chitinophagales	Chitinophagaceae	_
OTU704	GTTTGCTCCCCACGCTTTCGTGCATGAGCGTCAGTGTTGGCCCAGAAGGCTGCCTTCGCCATCGGTGTTCCTCCACATCTCTACGCATTTCACCGCTACACGTGGAATTCCACCTTCCTCTGCCACACTCGAGCCTCGTAGTTTCAAGCGCAGTTCCCAGGTTAAGCCCGGGGCTTTCACACTTGACTTGCGAGGCCGCCTGCGCACACTTTACG	d:Bacteria(1.00),p:Proteobacteria(1.00),c:Gammaproteobacteria(1.00),o:Burkholderiales(1.00),f:Nitrosomonadaceae(1.00),g:MND1(0.99)	Bacteria	Proteobacteria	Gammaproteobacteria	Burkholderiales	Nitrosomonadaceae	MND1
OTU705	GTTCGCTCCCCTGGCTTTCGCCCCTCAGCGTCAGGAGGCCTCCAGGAGCGTGCCTTCGCCTTTGGTGTTCCTCCGGATCTCTACGCATTTCACCGCTCCACCCGGAATTCCCGCTCCCTCTCGGCTCCTCAAGTCCAGCCGTTTTCTGACCCGTCTGCTAGTTTAGCCAGCAATTGTCAGTCAGAACGTTCTGGACCGCCTACAGGCCCTTTACG	d:Bacteria(1.00),p:Chloroflexi(1.00),c:Ktedonobacteria(1.00),o:Ktedonobacterales(1.00),f:Ktedonobacteraceae(1.00),g:uncultured(1.00)	Bacteria	Chloroflexi	Ktedonobacteria	Ktedonobacterales	Ktedonobacteraceae	_
OTU706	GTTTGCTCCCCACGCTTTCGAACCTCAGCGTCAGTATCAGCCCAGATCGCCGCCTTCGCCACTGGTGTTCCTCCCGATATCTACGAATTTCACCTCTACACCGGGAATTCCGCGATCCTCTACTGTACTCAAGTCCGGCAGTTTCGAATGCACTTCCTCGGTTAAGCCGAGGGATTTCACATCCGACTTATCGGACCGCCTACGTTCGCTTTACG	d:Bacteria(1.00),p:Myxococcota(1.00),c:Polyangia(1.00),o:Haliangiales(1.00),f:Haliangiaceae(1.00),g:Haliangium(1.00)	Bacteria	Myxococcota	Polyangia	Haliangiales	Haliangiaceae	Haliangium
OTU707	GTTCGCTCCCCTCGCTTTCGCACCTGAGCGTCAGAAACGAGCCAGGACACTGCCTTCGCCTTTGGTGTTCTTCCGGATCTCTACGCATTTCACTGCTCCACCCGGAGTTCCGTGTCCCTCTCTCGCTCTCAAGTCCACCAGTTTTCAAGGCACTTCATCAGTTAAGCTGATGACTGTCACCCTGAACTTAATGGACCGCCTGCGTGCCCTTTACG	d:Bacteria(1.00),p:Chloroflexi(1.00),c:Ktedonobacteria(1.00),o:Ktedonobacterales(1.00),f:Ktedonobacteraceae(1.00),g:FCPS473(1.00)	Bacteria	Chloroflexi	Ktedonobacteria	Ktedonobacterales	Ktedonobacteraceae	_
OTU708	TTTTGCTCCCCACGCTTTCGTGCCTCAATGTCAGTAGCAGAATAGTTAACTGCCTTCGCCGTTATTGATGTTCTTCCATATATCTACGCATTTTACCGCTCCACATGGAGTTCCGTTAACCTCTCCTGCACTCCAGCATAACAGTATTACCAGCTTCCACGAGGTTGAGCCTCGATTTACCACCACTAACTTATTATACCATCTACGCACCCTTT	d:Bacteria(1.00),p:Firmicutes(1.00),c:Bacilli(0.98),o:Entomoplasmatales(0.92),f:type III(0.88),g:uncultured Mollicutes bacterium(0.69)	Bacteria	Firmicutes	Bacilli	Entomoplasmatales	_	_
OTU709	GTTTGCTCCCCACGCTTTCGCGTCTCAGCGTCAGCAAAGATCCAGCAAGTCGCCTTCGCCACTGGTGTTCCTGCGAATATCTACGAATTTCACCTCTACACTCGCAATTCCACTTGCCTCTATCTTGCTCCAGGTCGCCAGTTTTGAAGGCAGTTCCGAGGTTGAGCCTCGGGATTTCACCCCCAACTTAACGACCCGCCTACACGCGCTTTACG	d:Bacteria(1.00),p:Proteobacteria(1.00),c:Alphaproteobacteria(1.00),o:Caulobacterales(1.00),f:Hyphomonadaceae(1.00),g:SWB02(1.00)	Bacteria	Proteobacteria	Alphaproteobacteria	Caulobacterales	Hyphomonadaceae	SWB02
OTU710	GTTTGCTCCCCACGCTGTCGCGCTTCAGTGTCAGCCACTGCCCAGCAGGCCGCCTTCGCCACCGGTGTTCTTCCGGATCTCTACGCATTCCACCGCTACACCCGGAATTCCGCCTGCCTCTACAGTGCTCAAGCAAAACAGTTCGCACGGCCGACTCGGGGTTGAGCCCCGAGCTTTCACCGCACGCTTGTCCCGCCACCTACGCGCCCTTTACG	d:Bacteria(1.00),p:Gemmatimonadota(1.00),c:Gemmatimonadetes(1.00),o:Gemmatimonadales(1.00),f:Gemmatimonadaceae(1.00),g:Gemmatimonas(1.00)	Bacteria	Gemmatimonadota	Gemmatimonadetes	Gemmatimonadales	Gemmatimonadaceae	Gemmatimonas
OTU711	GTTTGCTCCCCACGCTTTCGTGCCTCAGCGTCAGGAAAGGCCCAGCGGGCCGGCTTCCCCATCGGCATTCCAGTAGATATCTACGCATTTCACCGCTCCACCTACTGTTCTGCCCGCCCCTACCTTCCTCTAGAGCCGCAGTATGCCCTGCTGTTCCCCGGTTGAGCCGGGGGCTTTCACAGAACACTTACGGCCCCGCCTACGCACCCTTTAAG	d:Bacteria(1.00),p:Planctomycetota(1.00),c:Phycisphaerae(1.00),o:Phycisphaerales(1.00),f:Phycisphaeraceae(1.00),g:SM1A02(1.00)	Bacteria	Planctomycetota	Phycisphaerae	Phycisphaerales	Phycisphaeraceae	SM1A02
OTU712	GTTTGCTCCCCTAGCTTTCGCAGCTCAGCGTCAGTGATGGCCCAGATACCTGCTTTCGCCATAGGTATTCCTCCTGATATCTACGCATTTCACCGCTACACCAGGAATTCCAGTATCCCCTACCACACTCTAGCCCGGTAGTTTCCCTTGACCTCTCCCAGTTAAGCCGGGAGCTTTCACAAAAGACTTACCGAACCGCCTACCTGCGCTTTACG	d:Bacteria(1.00),p:Elusimicrobiota(1.00),c:Lineage IIa(1.00),o:uncultured Chitinophagaceae bacterium(0.39)	Bacteria	Elusimicrobiota	_	_	_	_
OTU713	GTTTGCTCCCCACGCTTTCGTGCCTCAGTGTCAGGTACTAACCAGAAAAGCGCCTTCGCCGCCGGCCTTCCCCCAGATATCTGCGCATTTCACCGCTACACCTGGAGTTCCCTTTTCCCCTTTAGCCCTCAAGTCGCGCAGTATAACATGCAATTCCCCGGGTAAGCCGAGGGATTTCACACGTTACTTACGCAACCACCTACGCACCCTTTAAG	d:Bacteria(1.00),p:Planctomycetota(1.00),c:vadinHA49(1.00)	Bacteria	Planctomycetota	vadinHA49	_	_	_
OTU714	GTTTGCTCCCCCAGCTTTCGTGCCTCAGTGTCAGCAAGCGGCCAGGACGCTGCCTGCGCCGTCGGTGTTCCTCCGGATCTCTACGCATTTCACCGCTCCACCCGGAATTCCACGTCCCCCTCCGCTGCTCAAGCCACGCCGTCTGGAAGGCCCCCGCCCAGTTAAGCCGGGCGATTTCACCCCCCACGCGCGCCGCCACCTGCGCACCCTTTACG	d:Bacteria(1.00),p:Chloroflexi(1.00),c:Ktedonobacteria(1.00),o:Ktedonobacterales(1.00),f:JG30-KF-AS9(1.00),g:uncultured bacterium(1.00)	Bacteria	Chloroflexi	Ktedonobacteria	Ktedonobacterales	JG30-KF-AS9	_
OTU715	GTTCGCTACCCACGCTTTCGTGTTTGAGTGTCAGGAATGCGCCAGTGCACTGCCTTCGCTTTCGGTATTCCCCTAGATATCAACGGATTTCACCCCTACACCTAGAGTTCTATGCACCTCTCACACCCTCGAGTCATACCGTTTCGCCCGCACTTCCGGGGTTAGGCCCCGGGTTTTAACAAACGACTAGTATGACCACCTACACACGCTTTACG	d:Bacteria(1.00),p:Patescibacteria(1.00),c:Parcubacteria(1.00),o:Candidatus Kaiserbacteria(1.00),f:uncultured soil bacterium(1.00)	Bacteria	Patescibacteria	Parcubacteria	_	_	_
OTU716	ATTCGCGACCCACGCTTTCGTGTTTCAGCGTCAGGAGCGGCCCAGTCTCTTGCCTTCGCTTTCGGTGTTCCCCTAGATATCAACGCATTTCACCGCTACACCTAGAGTTCCAGAGACCTCTGCCGTCCTCAAGCAATGCCGTTTCCCATGCGGGCTCTCGGTTGAGCCGAGAGATTTTACATGAGACTAACATCGCCGCCTACACACCCTTTACG	d:Bacteria(1.00),p:Patescibacteria(0.94),c:Parcubacteria(0.94),o:uncultured bacterium(0.81)	Bacteria	Patescibacteria	Parcubacteria	_	_	_
OTU717	TTTTGCTCCCCACGCTTTCGTGCCTCAACGTCAGTAACAGAATAGTTAACTGCCTTCGCCGTTATTGGTGTTCTACCATATATCTTCACATTTTACCGCTCCACATGGAATTCCGTTAACCTCTCCTGCACTCGAGTCCAGCAGTATTAGCAACTTCCATGAGGTTAGGCCTCAATTTTCCACTGCTAACTTACTAGACCGTCTACGCACCCTTT	d:Bacteria(1.00),p:Firmicutes(0.96),c:Bacilli(0.87),o:Entomoplasmatales(0.80),f:type III(0.78),g:uncultured Mollicutes bacterium(0.76)	Bacteria	Firmicutes	Bacilli	Entomoplasmatales	_	_
OTU718	GTTTGCTCCCCTAGCTTTCGTGCCTCAGTGTCAGATGTTGTCCAGGGACCCGCCTTCGCCACTGGTGTTCCACTTGATATCTACGCATTTCACTGCTACACCAAGTATTCCGGTCCCCCCTCCAAATCTCGAGCAGGATAGTATTCAATGCAGTTTCCGGGTTAAGCCCGGAGATTTCACATCAAACTTACCCTGCCACCTACGCACCCTTTACG	d:Bacteria(1.00),p:Verrucomicrobiota(1.00),c:Verrucomicrobiae(1.00),o:Pedosphaerales(1.00),f:Pedosphaeraceae(1.00),g:uncultured bacterium(1.00)	Bacteria	Verrucomicrobiota	Verrucomicrobiae	Pedosphaerales	Pedosphaeraceae	_
OTU719	GTTTGCTCCCCACGCTTTCGCGCCTCAGCGTCAGTCTCGGTCCAGAGCGCCGCCTTCGCCACCGGTGTTCTTCCCAATATCTACGAATTTCACCTCTACACTGGGAATTCCACGCTCCTCTCCCGAACTCCAGCCACCCCGTCTCGCGCGCACCTCCCGGGTTGAGCCCGGGGCTTTCACACGCGACAAGAGCGGCCGCCTACGCGCCCTTTACG	d:Bacteria(1.00),p:Proteobacteria(1.00),c:Alphaproteobacteria(1.00),o:Elsterales(0.99),f:uncultured(0.99),g:uncultured Alphaproteobacteria bacterium(0.66)	Bacteria	Proteobacteria	Alphaproteobacteria	Elsterales	_	_
OTU720	GTTCGCTACCCACGCTTTCGTGCTTGAGTGTCAGGAACGCGCCAGTACATTGCCTTCGCTTTCGGTGTTCCCCTAGATATCAACGGATTTCACCCCTACACCTAGAGTTCCATGTACCTCTCACGCCCTCAAGTCATGCCGTTTCGACCGGATTCCCAAGGTTGAGCCTCGGGGATTTAACAGCCGACTAACATGACCACCTACGCACTCTTTAC	d:Bacteria(1.00),p:Patescibacteria(1.00),c:Parcubacteria(1.00),o:Candidatus Kaiserbacteria(1.00),f:uncultured bacterium(0.91)	Bacteria	Patescibacteria	Parcubacteria	_	_	_
OTU721	GTTTGCTCCCCTAGCTTTCGCAGCTCAGCGTCAGTAATGTGCCAGGTGCCTGCTTTCGCCATAGGTGTTCCTCCCGATCTCTACGCATTTCACCGCTACACCGGGAATTCCAGCACCCTCTCACACACTCAAGCCCGGCAGTATCTATTGACCCCTTCCAGTTAAGCCGGAAGATTTCACAATAGACTCACCGAACCGCCTACCTGCCCTTTACG	d:Bacteria(1.00),p:Elusimicrobiota(1.00),c:uncultured Acidobacteria bacterium(0.90)	Bacteria	Elusimicrobiota	_	_	_	_
OTU722	GTTCGCTCCCCACGCTTTCGCGCCTCAGCGTCAGGTACACCCCAGAGAGCCGCCTTCGCCACTGGTGTTCCCTCCGATATCTACGCATTTCACCACTACACCGGGGATTCCGCTCTCCTCTGATGCCCTCCAGCCCCCCAGTATCCCGCGCACCCTCCCGGTTGAGCCGGGAGATTTCACGCGGGACTAGAGGGGCCGCCTACGCGCCCTTTACG	d:Bacteria(1.00),p:Chloroflexi(0.88),c:Dehalococcoidia(0.31),o:SAR202 clade(0.23),f:uncultured Chloroflexi bacterium(0.10)	Bacteria	Chloroflexi	_	_	_	_
OTU723	GTTTGCTCCCCTAGCTTTCGCAGCTCAGTGTCAGTATTGGGCCAGTGACCTGCTTTCGCCGTTGGTGTTCCTCCCGATCTCTACGCATTTCACCGCTACACCGGGAATTCCAGTCACCTCTCCCACACTCGAGTCAAGCAGTATCCACAAACCTCTCCCGGTTAAGCCAGGAGCTTTCATTGCGGACTTACCCAACCACCTACCTGCGCTTTACG	d:Bacteria(1.00),p:Elusimicrobiota(1.00),c:Lineage IIc(0.96),o:uncultured bacterium(0.96)	Bacteria	Elusimicrobiota	_	_	_	_
OTU724	GTTCGCTCCCCTAGCTTTCGCGCCTCAGCGTCAGGTTCTCGCCAGGATGCTGCCTTCGCCTTTGGTGTTCTTCCAGATCTCTACGCATTTCACCGCTCCACCTGGAATTCCGCATCCCTCTCTAGTCCTCAAGTCTTGCAGTTTTCCAAGGCCTGTGGGAGTTAAGCCCCCACCTGGAACTTGAAACTGACAAGACCGCCTACGCGCTCTTTACG	d:Bacteria(1.00),p:Chloroflexi(0.98),c:Ktedonobacteria(0.98),o:Ktedonobacterales(0.98),f:Ktedonobacteraceae(0.98),g:uncultured(0.98)	Bacteria	Chloroflexi	Ktedonobacteria	Ktedonobacterales	Ktedonobacteraceae	_
OTU725	GTTCGCTCCCCTAGCTTTCGCACCTGAGCGTCAGGAACTTGCCAGGACGCTGCCTTCGCCTTCGGTGTTCTTCCAGATCTCTACGCATTTCACCGCTCCACCTGGAATTCCGCGTCCCTCTCAAGCCCTCAAGTCCTGCCGTTTTCCCAGGCCTGTGGCAGTTAAGCCGCCACCTGTCCCTGGAAACGCGCAGGACCGCCTGCGTGCGCTTTACG	d:Bacteria(1.00),p:Chloroflexi(1.00),c:Ktedonobacteria(1.00),o:Ktedonobacterales(1.00),f:Ktedonobacteraceae(1.00),g:uncultured(1.00)	Bacteria	Chloroflexi	Ktedonobacteria	Ktedonobacterales	Ktedonobacteraceae	_
OTU726	GTTCGCTCCCCACGCTTTCGTACCTCAGTGTCAGGGGCGGCCCAGCAAGCTGCCTTCGCCATTGGTGTTCCTGGTAATATCTACGCATTTCACTGCTACACTACCAATTCCACTTGCCTCTGCCGTCCTCTAGGAACCCAGTATGAGATGCATCGATATGGTTGAGCCACACGATTTAACACCTCACTTAAATTCCCACCTACGCACGCTTTACG	d:Bacteria(1.00),p:Patescibacteria(1.00),c:Saccharimonadia(1.00),o:Saccharimonadales(1.00),f:uncultured bacterium(1.00)	Bacteria	Patescibacteria	Saccharimonadia	Saccharimonadales	_	_
OTU727	GTTTGCTCCCCACGCTTTCGTGCATCAACGTCAGGAATGAGCCAAGAAGCTGCCTTCGCCATCGGTGTTCCTCCCGAGATCTACGCATTTTACCGCTACTCCGGGAATTCCACTTCTCTCTCTCACCCTCTAGTCCGCCAGTTTCCATTGCAGCCCCCCGGTTGGGCCGGAGAATTTAACAACAGACTTAACAGGCCGTCTACGCACCCTTTACG	d:Bacteria(1.00),p:Dependentiae(1.00),c:Babeliae(1.00),o:Babeliales(1.00),f:Vermiphilaceae(0.96),g:uncultured bacterium(0.92)	Bacteria	Dependentiae	Babeliae	Babeliales	Vermiphilaceae	_
OTU728	GTTTGCTCCCCTGGCTTTCGCGCCTCAGCGTCAGAAGGGGTCCAGCACGTCGCTTTCGCCACCGGCGTTCCTTCCGATATCTACGCATTTCACCGCTCCACCGGAAGTTCCACATGCCCCTACCCCACTCAAGACCACCAGTATCCGCAGCACTTCTCCGGTTAAGCCGAAGTATTTCACCACGGACTTGATGGCCCGCCTACGCGCCCTTTAAG	d:Bacteria(1.00),p:Planctomycetota(1.00),c:Planctomycetes(1.00),o:Gemmatales(1.00),f:Gemmataceae(1.00),g:uncultured(0.99)	Bacteria	Planctomycetota	Planctomycetes	Gemmatales	Gemmataceae	_
OTU729	GTTCGCTACCCTAGCTTTCGCGTCTCAGCGTCAGAAAACGTCCAGGACCTCGCTTTCGCCACGGGCGTTCCTTCCGATCTCAACGCATTTCACCGCTCCACCGGAAGTTCCAGGTCCCCCTACGTCCCTCAAGACGGGGCGTTTCGGCGCCAGTTCCCCGGTTGAGCCGGGGGATTTCAGCTACCGACGTCCCCATCCGCCTACACGCGCTTTAA	d:Bacteria(1.00),p:Planctomycetota(1.00),c:Planctomycetes(1.00),o:Isosphaerales(1.00),f:Isosphaeraceae(1.00),g:uncultured(0.88)	Bacteria	Planctomycetota	Planctomycetes	Isosphaerales	Isosphaeraceae	_
OTU730	GTTTGATCCCCACGCTTTCGAGTCTAAGTGTCAGTGTTGGGCCAGGTGCCCGCCTTCGCCACCGGTGTTCCACCTAATATCTACGTATTTCACCACTACATTAGGTATTCTAGCACCCTCTCCCACACTCAAGTTTCCCAGTATCAAAAGCACTTCCAGAGTTAAGCTCTGGGATTTCACTCCTGACTTAAGAAACCACCCGCACTCGCTTTACG	d:Bacteria(1.00),p:Bdellovibrionota(1.00),c:Bdellovibrionia(1.00),o:Bdellovibrionales(1.00),f:Bdellovibrionaceae(1.00),g:Bdellovibrio(1.00)	Bacteria	Bdellovibrionota	Bdellovibrionia	Bdellovibrionales	Bdellovibrionaceae	Bdellovibrio
OTU731	GTTTGCTCCCCACGCTTTCGCACATGAGCGTCAGTTTCGGGCCAGTTGGCCGCCTTCGCCACTGGTGTTCTTCCTAATATCTACGAATTTCACCTCTACACTAGGAATTCCGCCAACCTCTCCCGAACTCAAGACAGACAGTATCAAAGGCAATTCCGAGGTTGAGCCCCGGGATTTCACCCCTGACTTATCAATCCGCCTGCGTGCGCTTTACG	d:Bacteria(1.00),p:Proteobacteria(1.00),c:Alphaproteobacteria(1.00),o:Rhizobiales(1.00),f:Rhodomicrobiaceae(1.00),g:Rhodomicrobium(1.00)	Bacteria	Proteobacteria	Alphaproteobacteria	Rhizobiales	Rhodomicrobiaceae	Rhodomicrobium
OTU732	GTTTGCTCCCCACGCTTTCGCGTCTCAGCGTCAGCAACGAGCCAGAGGGCCGCCTTCGCCGCCGGTGTTCCTCCTGATATCTACGCATTTCACCGCTACACCAGGAATTCCACCCTCCTCTCTCGCGCTCTAGCCGGCTAGTTTCCAGTGCACTTCCGGAGCTGAGCCCCGGGATTTCACACCAGACTTGGCCGACCGCCTACACGCCCTTTACG	d:Bacteria(1.00),p:RCP2-54(0.99),c:uncultured bacterium(0.90)	Bacteria	RCP2-54	_	_	_	_
OTU733	GTTCGTGCCCGGTGCCTTCGTCCTTCAACGTCAGTTTTTACATAAAAGATTGCCTTCGCCTTTACCAGTCCCCAAGGTATCAAAGAATTTTATCTCTACACTCAAGAGTACTATCTTCTTACATTAAAACTCTAGCAAAATCGTACCTTTATCTGGCGAATTTTGCCGTCTAAGTACCCTTTAAACCTATTTAAGATGAATAACACTAGTCTCAT	d:Bacteria(1.00),p:Proteobacteria(1.00),c:Alphaproteobacteria(1.00),o:Rickettsiales(1.00),f:Mitochondria(1.00),g:Fusarium solani(0.06)	Bacteria	Proteobacteria	Alphaproteobacteria	Rickettsiales	Mitochondria	_
OTU734	GTTCGCTCCCCACGCTTTCGCGCCTTAGCGTCAGTACCGTCCCAGCGAGCTGCCTTCGCTATTGGTGTTCCTCCTGATATCTGCGCATTCCACCGCTACACCAGGAATTCCACTCGCCTCTTCCGGACTCTAGCCCTGCAGTATCCATCGGCTTTCAAAGGTTGAGCCTTTGACTTTCACAACGGACTTACAGGGCCGCCTACGCGCGCTTTACG	d:Bacteria(1.00),p:Actinobacteriota(1.00),c:Thermoleophilia(1.00),o:Solirubrobacterales(1.00),f:67-14(1.00),g:uncultured bacterium(1.00)	Bacteria	Actinobacteriota	Thermoleophilia	Solirubrobacterales	_	_
OTU735	GTTCGCTCCCCTGGCTTTCGCACCTGAGCGTCAGGTACTCCCCAGGACACTGCCTACGCCTTCGGTGTTCCTCCGGATATCTACGCATTTCACCACTACACCCGGAATTCCGTGTCCCTCTGAAGCCCTCAAGTCGCGCAGTTTTCGAAGCACTTGCCCAGTTAAGCCGGGCACTGTCACTCCAAACTTACACGACCGCCTGCGTGCGCTTTACG	d:Bacteria(1.00),p:Chloroflexi(1.00),c:Ktedonobacteria(1.00),o:Ktedonobacterales(1.00),f:Ktedonobacteraceae(1.00),g:uncultured(0.77)	Bacteria	Chloroflexi	Ktedonobacteria	Ktedonobacterales	Ktedonobacteraceae	_
OTU736	GTTTGCTCCCCTGGCTTTCGCGCCTCAGCGTCAGAAAAGGTCCAGCAGCTCGCTTTCGCCACCGGCGTTCCTTCCGATATCAACGCATTTCACCGCTCCACCGGAAGTTCCAGCTGCCCCTACCTCGCTCGAGACCCGCAGTATCAAAGGCTGTTTTCCGGTTAAGCCGAAAGATTTCACCCCTGACTGGCAGGCCCGCCTACGCGCCCTTTAAG	d:Bacteria(1.00),p:Planctomycetota(1.00),c:Planctomycetes(1.00),o:Gemmatales(1.00),f:Gemmataceae(1.00),g:uncultured(0.98)	Bacteria	Planctomycetota	Planctomycetes	Gemmatales	Gemmataceae	_
OTU737	GTTTGCTCCCCTAGCCTTCGCGCCTCAGCGTCAGGAGTCTGCCAGAAACCCGCTTTCGCCACGGGTGTTCTCCACGATATCTACGCATTTCACCGCTACACCGTGAATTCCAGTTTCCCCTCAGACCCTCAAGTAAGACAGTTTAGAAGGCAATTTTCGGGTTGAGCCCGAATCTTTCACCCTCTACTTATCAAACCGCCTACGCGCCCTCTACG	d:Bacteria(1.00),p:FCPU426(0.39),c:uncultured bacterium(0.43)	Bacteria	_	_	_	_	_
OTU738	GTTTGCTCCCCACGCTTTCGCGTCTCAGCGTCAGTCACCGTCCAGAGGGCCGCCTTCGCCACCGGTGTTCCTCCTGATATCTACGCATTTCACCGCTACACCAGGAATTCCACCCTCCTCTCCGGGACTCGAGTTCGCCAGTTTCCAGTGCCCTTCCGGGGGTGAGCCCCGGGCTTTCACACCAGACTTAGCGGACCGCCTACACGCGCTTTACG	d:Bacteria(1.00),p:Desulfobacterota(1.00),c:uncultured(1.00),o:uncultured delta proteobacterium(0.95)	Bacteria	Desulfobacterota	_	_	_	_
OTU739	GTTTGCTCCCCTTGCTTTCGCGCCTCAGCGTCAGTAATCAGCTAGAAAACCGCTTTCGCCACTGGTGTTCCTCCACATATCTACGCATTTCACCGCTACACGTGGAATTCCATTTTCTCCGCTGACCCTCCAGAAAAGGAGTCTCAGATGCAGCACCGAAGTTGAGCCCCGGTATTTCACATCTGACTTCCTTTCCCGCCTACGCGCCCTTTACG	d:Bacteria(1.00),p:Verrucomicrobiota(0.78),c:Chlamydiae(0.78),o:Chlamydiales(0.78),f:Simkaniaceae(0.56),g:uncultured(0.46)	Bacteria	Verrucomicrobiota	Chlamydiae	Chlamydiales	_	_
OTU740	GTTTGCTCCCCACGCTTTCGCACCTCAGCGTCAGTATCTACCCAGATCGCCGCCTTCGCCACTGGTGTTCCTCCCGATATCTACGAATTTCACCTCTACACCGGGAATTCCGCGATCCTCTTTAGTACTCAAGCTCAGTAGTTTTGGATGCACTTCCTTGGTTAAGCCGAGGGATTTCACATCCAACTTACCAAGCCGCCTACGTGCGCTTTACG	d:Bacteria(1.00),p:Myxococcota(1.00),c:Polyangia(1.00),o:Haliangiales(1.00),f:Haliangiaceae(1.00),g:Haliangium(1.00)	Bacteria	Myxococcota	Polyangia	Haliangiales	Haliangiaceae	Haliangium
OTU741	TCTTGCTCCCCACGCTTTCGTGCCTCAACGTCAGGAACTGAATAGTTAACTGCCTTCGCCGTTTGGTGTTCCAATTCATATTTACGGATTTTACCCCTACATGAACCATTCCGTTAACCTCTCCAGCCCTCTAGTCTAACAGTATTACCGACTTCCACGGGGTTGAGCCCCGATTTGCCACCGATAACTTATTAAACCACCTACGCACCCTTTAC	d:Bacteria(1.00),p:Firmicutes(0.68),c:Bacilli(0.57),o:Entomoplasmatales(0.49),f:type III(0.49),g:uncultured Mollicutes bacterium(0.36)	Bacteria	Firmicutes	_	_	_	_
OTU742	GTTTGATCCCCATGCTTTCGCATCTCAGTGTCAGTACTGGACCAGTGAGCCGCCTTCGCCGCCGATGTTCCTCCTGATATCTACGTATTTCACCACTACACCAGGAATTCCGCTCACCTCTTCCGTACTCAAGCTCGACAGTTTCAAGTGCACGTCCTGGGTTAAGCCCAGGGATTTCACACCTGACTTTTCAAGCCACCTACATGCGCTTTACG	d:Bacteria(1.00),p:Bdellovibrionota(0.94),c:Bdellovibrionia(0.92),o:Bdellovibrionales(0.92),f:Bdellovibrionaceae(0.92),g:Bdellovibrio(0.92)	Bacteria	Bdellovibrionota	Bdellovibrionia	Bdellovibrionales	Bdellovibrionaceae	Bdellovibrio
OTU743	GTTCGCTCCCCTGGCTTTCGCCCCTCAGCGTCAGAAACGAGCCAGGACACTGCCTTCGCCATTGGTGTTCTTCCGGATATCTACGCATTTCACCACTCCACCCGGAGTTCCATGTCCCTCTCTCGTTCTCAAGCCTTCCAGTTTTTGAGGGCGTTCACCAGTTAAGCCGATGATTGTCGCCTCAAACTTAAAAGACCGCCTGCGGGCGCTTTACG	d:Bacteria(1.00),p:Chloroflexi(1.00),c:Ktedonobacteria(1.00),o:Ktedonobacterales(1.00),f:Ktedonobacteraceae(1.00),g:FCPS473(0.97)	Bacteria	Chloroflexi	Ktedonobacteria	Ktedonobacterales	Ktedonobacteraceae	_
OTU744	AATCGCTACCCAAGCCTTCGTTCCTCAACGTCAGTTTTTACTTAGAAGGTTGTCTTCACCGATATCAGTCTTTTTGGTTTTAGCGAATTTTATCTCTACTCCAAAAATTCTACCTTCTTACATAAAACTCTAGTAAACCTGTACCCATTTAAGGCTAAGTTTACTGTCTAGGTACCCTTTAAACCTAATAAAGATGAATAACACTTGTCTTCCAC	d:Bacteria(1.00),p:Proteobacteria(1.00),c:Alphaproteobacteria(1.00),o:Rickettsiales(1.00),f:Mitochondria(1.00),g:Penicillium sp. KCTC16086(0.04)	Bacteria	Proteobacteria	Alphaproteobacteria	Rickettsiales	Mitochondria	_
OTU745	GTTTGCTCCCCACGCTTTCGTGCCTCAGTGTCAGTATTAGGCCAGGTAGCCGCCTTCGCCGCTGGTGTTCCTTCCGATCTCTACGCATTTCACCGCTACACCGGAAATTCCACTACCCTCTCCCATACTCAAGTCAATCAGTCTTATCTGACACGCCCAGGTTGAGCCCAGGAATTTCACAGATAACTTAATTAACCACCTACGCACCCTTTACG	d:Bacteria(1.00),p:Proteobacteria(1.00),c:Gammaproteobacteria(1.00),o:Legionellales(1.00),f:Legionellaceae(1.00),g:Legionella(1.00)	Bacteria	Proteobacteria	Gammaproteobacteria	Legionellales	Legionellaceae	Legionella
OTU746	GTTTGCTCCCCTAGCTTTCGCAGCTCAGCGTCAGTGATGGTCCAGAAGCCTGCTTTCGCCATAGGTATTCCTCCCGATATCTACGCATTTCACCGCTACACCGGGAATTCTAGCTTCCTCTACCACACTCTAGCCCAGTAGTTTCCCTTGGCCTCTCCCAGTTGAGCCGGGAGCTTTCACAAGAGACTTACCGAACCGCCTACCTGCGCTTTACG	d:Bacteria(1.00),p:Elusimicrobiota(1.00),c:Lineage IIa(1.00),o:uncultured bacterium(0.92)	Bacteria	Elusimicrobiota	_	_	_	_
OTU747	GTTCGCTCCCCATGCTGTCGTGTCCGAGCGTCAGGAGCCAACCAGGCTGCCGCCTTCGCCTCTGGGGTTCCTCCGGATCTCTACGCATTTCACCACTACACCCGGAATTCCACAGCCCTGTTTGGTCCTCTAGAATGCCAGTCTGGCATAACCTAGCGCGGTTGAGCCGCGCCCTTTCATACACCACTTGACACCCCGCCTGCACACCCTTTACG	d:Bacteria(1.00),p:Chloroflexi(1.00),c:Anaerolineae(1.00),o:SBR1031(1.00),f:uncultured bacterium(1.00)	Bacteria	Chloroflexi	Anaerolineae	SBR1031	_	_
OTU748	GTTTGCTCCCCACGCTTTCGTGCCTGAGCGTCAGTGTTAGCCCAGGGGGCTGCCTTCGCCATCGGTGTTCCTCCACATCTCTACGCATTTCACTGCTACACGTGGAATTCCACCCCCCTCTGCCACACTCGAGCCCGTTAGTTTCCAATGCAGTTCCCAGGTTGAGCCCGGGGCTTTCACATCAGACTTTGCGGACCGCCTGCGCACGCTTTACG	d:Bacteria(1.00),p:Proteobacteria(1.00),c:Gammaproteobacteria(1.00),o:Burkholderiales(1.00),f:SC-I-84(1.00),g:uncultured Nitrosomonadaceae bacterium(0.79)	Bacteria	Proteobacteria	Gammaproteobacteria	Burkholderiales	SC-I-84	_
OTU749	GTTTGCTCCCCACGCTCTCGCGCCTCAGCGTCAGTGTCAGTCCAGGTAGCCGCCTTCGCCACTGGTGTTCCTTCCGATATCTACGCATTTCACCGCTACACCGGAAATTCCACTACCCTCTACCGCACTCCAGTTAACCAGTATCTGATGCAGTTCCTAGGTTAAGCCCAGGGATTTCACATCAAACTTAATCAACCGCCTACGCGCCCTTTACG	d:Bacteria(1.00),p:Proteobacteria(1.00),c:Gammaproteobacteria(1.00),o:Diplorickettsiales(1.00),f:Diplorickettsiaceae(1.00),g:uncultured(1.00)	Bacteria	Proteobacteria	Gammaproteobacteria	Diplorickettsiales	Diplorickettsiaceae	_
OTU750	GTTTGCTCCCCATGCTTTCGTACCTCAGCGTCAGTATTAGGCCAGATGGCTGCCTTCGCCATCGGTATTCCTCCAGATCTCTACGCATTTCACCGCTACACCTGGAATTCTACCATCCTCTCCCATACTCTAGCTTCCCAGTATCGAATGCAATTCCTAAGTTAAGCTCAGGGATTTCACATCCGACTTAAAAAGCCGCCTACGCACGCTTTACG	d:Bacteria(1.00),p:Proteobacteria(1.00),c:Gammaproteobacteria(1.00),o:Pseudomonadales(1.00),f:Moraxellaceae(1.00),g:Acinetobacter(1.00)	Bacteria	Proteobacteria	Gammaproteobacteria	Pseudomonadales	Moraxellaceae	Acinetobacter
OTU751	GTTCGCTCCCCTGGCTTTCGCACATCAGCGTCAGTAACCATCCAGGATGCTGCCTTCGCCTTTGGTGTTCTTCCAGATCTCTACGCATTTCACCGCTCCACCTGGAATTCCGCATCCCTCTTTGGCCCTCAAGTCTCCCAGTTTTTCGCATCCTGTAGCAGTTAAGCCGCTACCTGTCACGCGAAACTTAAGAGACCGCCTGCGTGCGCTTTACG	d:Bacteria(1.00),p:Chloroflexi(0.98),c:Ktedonobacteria(0.98),o:Ktedonobacterales(0.98),f:Ktedonobacteraceae(0.98),g:uncultured(0.98)	Bacteria	Chloroflexi	Ktedonobacteria	Ktedonobacterales	Ktedonobacteraceae	_
OTU752	GTTTGCTCCCCACGCTTTCGCGCCTCAGCGTCAGTTTTAGGCCAGCGAGCTGCCTTCGCCATGGGTGTTCCGATCGATATCTACGCATTTCACCGCTACACCGACCATTCCACTCGCCTCTCCCATACTCAAGGCTCCCAGTATGAAAGGCAGTGTTTGGGTTGAGCCCAAACCTTTCACCCCTCACTTAAGAGCCCGCCTACGCGCGCTTTACG	d:Bacteria(1.00),p:Armatimonadota(1.00),c:Armatimonadia(1.00),o:Armatimonadales(1.00),f:uncultured bacterium(1.00)	Bacteria	Armatimonadota	Armatimonadia	Armatimonadales	_	_
OTU753	GTTTGCTCCCCACGCTTTCGCGCCTCAGCGTCAGGAGATGCCCAGAGACCCGCCTTCGCCACCGGTGTTCCTCCCGATCTCTACACATTTCACCGCTACACCGGGAATTCCAATCTCCTCTGCATCCCTCAAGAACGGCAGTATCGGCCGACGTTCTTCGGTTGAGCCGAAGGATTTCACGACCGACTTGCCATCCCGCCTACGCGCCCTTTACG	d:Bacteria(1.00),p:Methylomirabilota(1.00),c:Methylomirabilia(1.00),o:Rokubacteriales(1.00),f:uncultured bacterium(1.00)	Bacteria	Methylomirabilota	Methylomirabilia	Rokubacteriales	_	_
OTU754	TCTCGTTACCCTAGGCTTCGTCCCTCAACGTCAGTTTTTATATAGAAAAATGCCTTCGCTGTTACCTGTCTTTCTAGTATCAAAAAATATTGACTCTCCTCCAGAAATTCATTTTTCTCCTATAAAACTCTAGAAGATTAGTTCCTATTATGGCTTAATCTTCTGTCTAGGTACCCTTTAAACCTATTAAAGATGAATAACACTAGTCTTCTACG	d:Bacteria(1.00),p:Proteobacteria(1.00),c:Alphaproteobacteria(1.00),o:Rickettsiales(1.00),f:Mitochondria(1.00),g:Penicillium sp. KCTC16081(0.12)	Bacteria	Proteobacteria	Alphaproteobacteria	Rickettsiales	Mitochondria	_
OTU755	GTTTGCTCCCCACGCTTTCGCGCCTCAGCGTCAGGTAAGGCCCAGAGCCCCGCCTTCGCCACCGGTGTTCCTCCCGATCTCTACACATTTCACCGCTACACCGGGAATTCCAGACTCCTCTGCCTCCCTCAAGACCACCAGTCTCGGCCGACCCCTCCAGGTTGAGCCCGGAGATTTCACGACCGACTCGATGACCCGCCTACGCGCCCTTTACG	d:Bacteria(1.00),p:Methylomirabilota(1.00),c:Methylomirabilia(1.00),o:Rokubacteriales(1.00),f:uncultured bacterium(0.90)	Bacteria	Methylomirabilota	Methylomirabilia	Rokubacteriales	_	_
OTU756	GTTTGCTCCCCTTGCTCTCGCGCCTCAGCGTCAGGAAAAAGCTAGAAAACCGCTTTCGCCACCGGTGTTCCTCCACATATCCACGCATTTCACCGCTACATGTGGAATTCCGTTTTCTCCGCCATTCCTCTTAAGATTCACAGTATCAAATGCAGCTCCAAAGGTGAGCTTTGGAATTTCACATCTGACTTACGAATCCGCCTACGCGCCCTTTA	d:Bacteria(1.00),p:Verrucomicrobiota(1.00),c:Chlamydiae(1.00),o:Chlamydiales(1.00),f:Simkaniaceae(0.95),g:Ga0074140(0.53)	Bacteria	Verrucomicrobiota	Chlamydiae	Chlamydiales	Simkaniaceae	_
OTU757	GTTTGCTACCCACGCTCTCGCGCCTCAGCGTCAGTATGAGTCCAGGAAGCCGCCTTCGCCACTGGTGTTCCTTCCGATATCTACGCATTTCACCGCTACACCGGAAATTCCACTTCCCTCTACTCTACTCAAGATAACCAGTATTCTATGCCATTCCCAGGTTAAGCCCAGGCATTTCACATAGAACTTAATCATCCGCCTACGCGCCCTTTACG	d:Bacteria(1.00),p:Proteobacteria(1.00),c:Gammaproteobacteria(1.00),o:Diplorickettsiales(0.83),f:Diplorickettsiaceae(0.83),g:uncultured(0.83)	Bacteria	Proteobacteria	Gammaproteobacteria	Diplorickettsiales	Diplorickettsiaceae	_
OTU758	GTTCGCTCCCCTGGCTTTCGCGCCTCAGCGTTAGAAAAGGTCCAGTGTGTCGCTTTCGCCACCGGCGTTCCTTCCGATATCAACGCATTTCACCGCTCCACCGGAAGTTCCACACACCCCTACCTCCCTCAAGACTGCCAGTATCCAAGGCACTTTTCCGGTTGAGCCGAAAGATTTCACCCCGGACTTGGCAGCCCGCCTACGCGCCCTTTAAG	d:Bacteria(1.00),p:Planctomycetota(1.00),c:Planctomycetes(1.00),o:Gemmatales(1.00),f:Gemmataceae(1.00),g:uncultured(0.99)	Bacteria	Planctomycetota	Planctomycetes	Gemmatales	Gemmataceae	_
OTU759	GTTCGCTCCCCTAGCTTTCGCGCCTCAGCGTCAGTTACTAGCCAGGACACTGCCTTCGCCTTTGGTATTCCTCCGGATATCTACGCATTTCACCACTCCACCCGGAATTCTATGTCCCTCTCTAGTCCTCAAGTCCAGCAGTTTTTGAAGGCCTTGCCCGGTTAAGCCAGGCACTGTCACTCCAAACTTGCCAAACCGCCTGCGCGCGCTTTACG	d:Bacteria(1.00),p:Chloroflexi(1.00),c:Ktedonobacteria(1.00),o:Ktedonobacterales(1.00),f:Ktedonobacteraceae(1.00),g:uncultured(1.00)	Bacteria	Chloroflexi	Ktedonobacteria	Ktedonobacterales	Ktedonobacteraceae	_
OTU760	GTTCGCTCCCCTAGCTTTCGCGCCTCAGCGTCAGAAGAGGTCCAGCACGTCGCTTTCGCCACCGGCGTTCCTTCCGATATCAACGCATTTCACCGCTCCACCGGAAGTTCCACATGCCCCTACCTCCCTCCAGACCATCAGTATCAAAGGCAGTTTTCCGGTTGAGCCGAAAGATTTCACCTCTGACTTGATGGCCCGCCTACGCGCCCTTTAAG	d:Bacteria(1.00),p:Planctomycetota(1.00),c:Planctomycetes(1.00),o:Gemmatales(1.00),f:Gemmataceae(1.00),g:uncultured(0.97)	Bacteria	Planctomycetota	Planctomycetes	Gemmatales	Gemmataceae	_
OTU761	GTTTGCTCCCCACGCTTTCGCACCTCAGCGTCAATACGTGTCCAGTGAGTCGCCTTCGCCACTGGTGTTCTTCCGAATATCTACGAATTTCACCTCTACACTCGGAATTCCACTCACCTCTCCACGATTCTAGCGATGCAGTTTTAAAGGCAGTTCCGGAGTTAAGCTCCGGGCTTTCACCTCTAACTTGCAAAGCCGCCTACGCGCGCTTTACG	d:Bacteria(1.00),p:Proteobacteria(1.00),c:Alphaproteobacteria(1.00),o:Sphingomonadales(1.00),f:Sphingomonadaceae(1.00),g:Sphingomonas(1.00)	Bacteria	Proteobacteria	Alphaproteobacteria	Sphingomonadales	Sphingomonadaceae	Sphingomonas
OTU762	GTTCGCTCCCCATGCTTTCGTGGCTGAGCGTCAGGTACGAGCCAGGGGGCCGCCTTCGCCTCTGGGGTTCCTCCGGATCTCTACGCATTTCACCACTACACCCGGAATTCCACCCCCCTCTCTCGTCCTCTAGAAATGCAGTCTGGCATAACCCCTCCAGGTTAAGCCTGGAGATTTCATACACCACTTGCACTCCCGCCTGCACACCCTTTACG	d:Bacteria(1.00),p:Chloroflexi(1.00),c:Anaerolineae(1.00),o:SBR1031(1.00),f:uncultured bacterium(0.93)	Bacteria	Chloroflexi	Anaerolineae	SBR1031	_	_
OTU763	GTTTGCTCCCCTAGCTTTCGCGCCTCAGCGTCAGTATTGGGCCAGATGAGCGCCTTCGCCACCGGTGTTCCTCCTGATATCTACGCATTTCACCGCTACACCAGGAATTCCCTCATCCTCTCCCATACTCAAGCCAGGCAGTTTGGGATGCAGTTCCCCGGGTGAGCCGGGGTATTTCACATCCCACTTACCAGGCCGCCTACACGCCCTTTACG	d:Bacteria(1.00),p:Latescibacterota(1.00),c:uncultured bacterium(0.97)	Bacteria	Latescibacterota	_	_	_	_
OTU764	GTTCGCTCCCCTAGCTTTCGCACCTGAGCGTCAGATGCTTCCCAGGACACTGCCTTCGCCTTTGGTGTTCCTCCGGATATCTACGCATTTCACCACTCCACCCGGAATTCCGTGTCCCTCTGAAGCCCTCAAGTCAGACAGTTTCTATCACACTTCATCGGTTGAGCCGATAACTGTCGCGACAGACTTACCTGACCGCCTGCGTGCGCTTTACG	d:Bacteria(1.00),p:Chloroflexi(1.00),c:Ktedonobacteria(1.00),o:Ktedonobacterales(1.00),f:Ktedonobacteraceae(1.00),g:Ktedonobacter(1.00)	Bacteria	Chloroflexi	Ktedonobacteria	Ktedonobacterales	Ktedonobacteraceae	Ktedonobacter
OTU765	GTTTGCTCCCCACGCTTTCGTGCATGAGCGTCAGTGTTGGCCCAGGGGGCTGCCTTCGCCATCGGTATTCCTCCACATCTCTACGCATTTCACTGCTACACGTGGAATTCTACCCCCCTCTGCCACACTCAAAGCCTGCCAGTCACCAATGCAGTTCCCAGGTTAAGCCCGGGGATTTCACATCGGTCTTAACAGACCGCCTGCGCACGCTTTAC	d:Bacteria(1.00),p:Proteobacteria(1.00),c:Gammaproteobacteria(1.00),o:Burkholderiales(1.00),f:Burkholderiaceae(1.00),g:Burkholderia-Caballeronia-Paraburkholderia(1.00)	Bacteria	Proteobacteria	Gammaproteobacteria	Burkholderiales	Burkholderiaceae	_
OTU766	GTTCGCTCCCCTGGCTTTCGCACCTCAGCGTCAGAGACGGGCCAGGACGCTGCCTTCGCCTTTGGTGTTCTTCCAGATCTCTACGCATTTCACCGCTCCACCTGGAATTCCGCGTCCCTCTCTCGCCCTCAAGTCTGCCCGTTTTCCAAGGCCTGTGAGAGTTAAGCCCTCACCTGTCACTCGAAACGTAGCAGACCGCCTGCGTGCGCTTTACG	d:Bacteria(1.00),p:Chloroflexi(1.00),c:Ktedonobacteria(1.00),o:Ktedonobacterales(1.00),f:Ktedonobacteraceae(1.00),g:uncultured(1.00)	Bacteria	Chloroflexi	Ktedonobacteria	Ktedonobacterales	Ktedonobacteraceae	_
OTU767	GTTTGCTCCCCACGCTTTCGCGCCTCAGCGTCAATGTCAGTCCAGATAGCCGCCTTCGCCACCGGTGTTCTTCCCAATATCTACGAATTTCACCTCTACACTGGGAATTCCGCTATCCTCTCCTGAATTCAAGCCTGACAGTATCAAATGCAGCGCCCAGGTTAAGCCCGGGAATTTCACATCTGACTAATCAGACCGCCTACGCGCCCTTTACG	d:Bacteria(1.00),p:Proteobacteria(1.00),c:Alphaproteobacteria(1.00),o:Dongiales(1.00),f:Dongiaceae(1.00),g:Dongia(1.00)	Bacteria	Proteobacteria	Alphaproteobacteria	Dongiales	Dongiaceae	Dongia
OTU768	GTTTGCTCCCCACGCTTTCGCGCCTCAACGTCAGTAGTGGACCAAGAAGCTGCCTTCGCCATCGGTGTTCCTCTTGAGATCTACGCATTTTACCGCTACTCCAAGAATTCCACTTCTCTCTCCCACACTCTAGCATGCCAGTTTTCGCTGCAGATCCTCAGTTAAGCCGAGGGATTTAACAGCAAACTTAACACGCCGTCTACGCGCCCTTTACG	d:Bacteria(1.00),p:Dependentiae(1.00),c:Babeliae(1.00),o:Babeliales(1.00),f:Vermiphilaceae(0.80),g:uncultured bacterium(0.81)	Bacteria	Dependentiae	Babeliae	Babeliales	Vermiphilaceae	_
OTU769	GTTCGCTCCCCTGGCTTTCGAGCCTCAGCGTCAGTTACAGTCCAGAAAGCCGCCTTCGCCACTGGTGTTCCTCCCAATATCTACGCATTTCACCGCTACACTGGGAATTCCGCTTTCCTCTCCTGCACTCAAGGCATACAGTTTCCATCCCCTCACGGGGTTGAGCCCCGCACTTTTAAGATGGACTTATATGTCCGCCTGCGCTCCCTTTACGC	d:Bacteria(1.00),p:Firmicutes(1.00),c:Negativicutes(1.00),o:Veillonellales-Selenomonadales(1.00),f:Selenomonadaceae(1.00),g:Selenomonas(1.00)	Bacteria	Firmicutes	Negativicutes	_	Selenomonadaceae	Selenomonas
OTU770	GTTCGCTCCCCTGGCTTTCGCACCTCAGCGTCAGGTACCAGCCAGGACACTGCCTTCGCCTGCGGTGTTCCTCCGGATCTCTACGCATTTCACCACTCCACCCGGAATTCCGTGTCCCTCTCTGGCCCTCCAGTCGCGCCCGTCTTTCGCATGCTCGGACAGTTAAGCCGTCCGCTGTCACCCAAAACGCGGCGCACCGCCTGCGTGCTCTTTAC	d:Bacteria(1.00),p:Chloroflexi(1.00),c:Ktedonobacteria(1.00),o:Ktedonobacterales(1.00),f:Ktedonobacteraceae(1.00),g:HSB OF53-F07(1.00)	Bacteria	Chloroflexi	Ktedonobacteria	Ktedonobacterales	Ktedonobacteraceae	HSB OF53-F07
OTU771	GTTCGCTCCCCTGGCTTTCGCGCCTCAGCGTCAGTAGGGACCCAGCGGACCGCTTTCGCCACCGGCGTTCCTTCCGATATCAACGCATTTCACCGCTCCACCGGAAGTTCCGTCCGCCCCTATCCCCCTCCAGTCCCCCTGTTTCCGGGGCCCTTGTCCGGTTGGGCCGAACGATTTCACCCCGGACGGGGGGGACCGCCTACGCGCCCTTTAAG	d:Bacteria(1.00),p:Planctomycetota(1.00),c:Planctomycetes(1.00),o:Gemmatales(1.00),f:Gemmataceae(1.00),g:uncultured(1.00)	Bacteria	Planctomycetota	Planctomycetes	Gemmatales	Gemmataceae	_
OTU772	ATTCGTTATCTTAACCTTCGTCCCTCAACGTCAGTTTTCATAGAGTATTGTCTTCACCTTTACCAGTCCCAAAAGTATCAAAGAATTTTATCTCTCCTCTAGTGGTACTATATTATTCTCTTCCATAAAACTCTAGTTTTACTTAAAAACCGTCTAGGTACCCTTTAAACCTAATACTTATGAAAAACACTAATCTCCCTTGTATTACCGCGGCT	d:Bacteria(1.00),p:Proteobacteria(1.00),c:Alphaproteobacteria(1.00),o:Rickettsiales(1.00),f:Mitochondria(1.00),g:Clonostachys rosea(0.71)	Bacteria	Proteobacteria	Alphaproteobacteria	Rickettsiales	Mitochondria	Clonostachys rosea
OTU773	GTTTGCTCCCCTAGCTTTCGTTCCTCAGCGTCAGTAACGGTCCAGCGCGCCGCTTTCGCCACGGGTGTTCCTGCAGATATCTACGCATTTCACCGCTACACCTGCAATTCCACGCGCCTCTCCCGCACTCTAGCACAGCAGTTTCGGAAGCAGCTTCTGGGTTAAGCCCAGAAATTTCACTCCCGACTTGCCACACCGCCTACGAACCCTTTACA	d:Bacteria(1.00),p:Acidobacteriota(1.00),c:Acidobacteriae(1.00),o:Subgroup 2(1.00),f:uncultured bacterium(1.00)	Bacteria	Acidobacteriota	Acidobacteriae	_	_	_
OTU774	GTTTGCTACCCACGCTCTCGCGCCTCAGCGTCAGTATTGGTCCAGGTAGCCGCCTTCGCCACTGGTGTTCCTTCCGATATCTACGCATTTCACCGCTACACCGGAAATTCCACTACCCTCTACCATACTCCAGATAGCCAGTTTAAGTCGCCATGCCCAGGTTAAGCCCAGGGATTTCACTACTCACTTAACTATCCGCCTACGCGCCCTTTACG	d:Bacteria(1.00),p:Proteobacteria(1.00),c:Gammaproteobacteria(1.00),o:Diplorickettsiales(1.00),f:Diplorickettsiaceae(1.00),g:uncultured(1.00)	Bacteria	Proteobacteria	Gammaproteobacteria	Diplorickettsiales	Diplorickettsiaceae	_
OTU775	GTTTGCTCCCCACGCTCTCGCGCCTCAGCGTCAGTGTCAGTCCAGGTAGCCGCCTTCGCCACTGGTGTTCCTTCCGATATCTACGCATTTCACCGCTACACCGGAAATTCCACTACCCTCTACTGCACTCCAGTCAACCAGTTTTGTATGCAGTTCCTAGGTTAAGCCCAGGGATTTCACATCCAACTTAATTAACCGCCTACGCGCCCTTTACG	d:Bacteria(1.00),p:Proteobacteria(1.00),c:Gammaproteobacteria(1.00),o:Diplorickettsiales(1.00),f:Diplorickettsiaceae(1.00),g:uncultured(1.00)	Bacteria	Proteobacteria	Gammaproteobacteria	Diplorickettsiales	Diplorickettsiaceae	_
OTU776	GTTTGCTCCCCACGCTTTCGTCCATGAGTGTCAGATACGTACTAGCAAGCTGCCTTCGCATTTGGTGTTCTTCTCGATATCAACGCTTATTACGACTACACCGAGAATTCCGCTTGCCTCTTCCGTCCTCTAGTCTGGTAGTTTCAGAGGCGATCGTACCGTTAAGCGGTACGTTTTGACCCCTGACCCGCCAAACCACCTGCGGACGCTTTACG	d:Bacteria(1.00),p:Patescibacteria(0.99),c:ABY1(0.98),o:Candidatus Magasanikbacteria(0.98),f:uncultured bacterium(0.94)	Bacteria	Patescibacteria	ABY1	_	_	_
OTU777	GTTTGATACCCACACTTTCGAGCCTCAGCGTCAGTTACAGTCCAGTGAGCTGCCTACGCAATCGGTGTTCTTTATGGTATCTATGCATTTCACCGCTACACCATAAATTCCGCCCACCTCTACTGTACTCTAGCCTTGCAGTATCAATGGCAATGTGATCGTTGAGCGACCGTCTTTCACCACTGACTTACAAAACCGCCTACGCTCCCTTTAAA	d:Bacteria(1.00),p:Bacteroidota(1.00),c:Bacteroidia(1.00),o:Cytophagales(1.00),f:Cytophagaceae(1.00),g:Cytophaga(1.00)	Bacteria	Bacteroidota	Bacteroidia	Cytophagales	Cytophagaceae	Cytophaga
OTU778	GTTTGCTCCCCACGCTTTCGTGCATGAGCGTCAGTCTTGACCCAGGGGGCTGCCTTCGCCATCGGTATTCCTCCACATATCTACGCATTTCACTGCTACACGTGGAATTCTACCCCCCTCTGCCAAACTCTAGCCGTGCAGTCACAAATGCAGTTCCCAGGTTAAGCCCGGGCATTTCACATCTGTCTTACACAACCGCCTGCGCACGCTTTACG	d:Bacteria(1.00),p:Proteobacteria(1.00),c:Gammaproteobacteria(1.00),o:Burkholderiales(1.00),f:Oxalobacteraceae(1.00),g:uncultured(0.98)	Bacteria	Proteobacteria	Gammaproteobacteria	Burkholderiales	Oxalobacteraceae	_
OTU779	GTTCGCTCCCCATGCTGTCGTGTCTGAGCGTCAGGGGCGAGCCAGGAGGCCGCCTTCGCCTCTGGGGTTCCTCCGGATCTCTACGCATTTCACCACTACACCCGGAATTCCACCTCCCTCTCTCGCCCTCTAGGTTCTCAGTCTGGCATAACAGCGCCCGGTTGAGCCGGGCGATTTCATACACCACTTGAGGACCCGCCTGCACACCCTTTACG	d:Bacteria(1.00),p:Chloroflexi(1.00),c:Anaerolineae(1.00),o:SBR1031(1.00),f:uncultured bacterium(1.00)	Bacteria	Chloroflexi	Anaerolineae	SBR1031	_	_
OTU780	GTTTGCTCCCCACGCTCTCGCGCCTCAGCGTCAGTGTCAGTCCAGGTAGCCGCCTTCGCCACTGGTGTTCCTTCCGATATCTACGCATTTCACCGCTACACCGGAAATTCCACTACCCTCTACCGCACTCTAGCCAACCAGTATCGGATGCAGTTCCTAGGTTAAGCCCAGGGATTTCACATCCAACTTAATTGACCGCCTACGCGCCCTTTACG	d:Bacteria(1.00),p:Proteobacteria(1.00),c:Gammaproteobacteria(1.00),o:Diplorickettsiales(0.99),f:Diplorickettsiaceae(0.99),g:uncultured(0.99)	Bacteria	Proteobacteria	Gammaproteobacteria	Diplorickettsiales	Diplorickettsiaceae	_
OTU781	GTTTGCTCCCCACGCTTTCGCACCTCAGCGTCAATATTGGCCCAGGTCGCCGCCTTCGCCACTGGTGTTCCTCCCGATATCTACGAATTTCACCTCTACACCGGGAATTCCGCGACCCTCTTCCATATTCAAGCCTGCCAGTTTCGAATGCACTTCCCGGGTTGAGCCCGGGGCTTTCACATCCGACTTAACAGGCCGCCTACGTGCGCTTTACG	d:Bacteria(1.00),p:Myxococcota(1.00),c:Polyangia(1.00),o:Haliangiales(1.00),f:Haliangiaceae(1.00),g:Haliangium(1.00)	Bacteria	Myxococcota	Polyangia	Haliangiales	Haliangiaceae	Haliangium
OTU782	GTTTGCTCCCCTAGCTTTCGTCCCTCAGCGTCAGAAATGATCCAGCGAGCCGCCTTCGCCTCGGATGTTCCTGCGGATATCTACGCATTTCACCGCTACACCCGCAATTCCACTCGCCTCTCTCATCCTCTAGCACGGCAGTTTCGGGAGCAGCCTCTGAGTTAAGCCCAGAGATTTCACTTCCGACTTGCCACACCGCCTACGGACCCTTTACG	d:Bacteria(1.00),p:Acidobacteriota(1.00),c:Acidobacteriae(1.00),o:Subgroup 2(1.00),f:uncultured bacterium(0.98)	Bacteria	Acidobacteriota	Acidobacteriae	_	_	_
OTU783	GTTTGATCCCCGTGCTTTCGCGCCTCAGCGTCAGTTGTCGTCCAGATAGCCGCCTTCGCCACCGGTGTTCCTGCTAATATCTACGAATTTCACCTCTACATTAGCAATTCCGCTATCCCCTCCGACACTCTAGCGTTACAGTTTCAAAGGCAATTCTTGGGTTGAGCCCAAGGATTTCACCCCTGACTTGAAACGCCGCCTACGCGCGCTTTACG	d:Bacteria(1.00),p:Proteobacteria(1.00),c:Alphaproteobacteria(1.00),o:Rickettsiales(1.00),f:SM2D12(1.00),g:uncultured Alphaproteobacteria bacterium(0.71)	Bacteria	Proteobacteria	Alphaproteobacteria	Rickettsiales	SM2D12	_
OTU784	GTTCGCTCCCCTAGCTTTCGCGCCTGAGCGTCAGTTACCAGCCAGGACACTGCCTTCGCCTTTGGTATTCCTCCGGATATCTACGCATTTCACCACTCCACCCGGAATTCTATGTCCCTCTCTGGTCCTCAAGTCCGGCAGTTTTCAGAGGCCTTGCCTGGTTGAGCCAGGCACTGTCACTCTAAACTTACCAAACCGCCTGCGCGCGCTTTACG	d:Bacteria(1.00),p:Chloroflexi(1.00),c:Ktedonobacteria(1.00),o:Ktedonobacterales(1.00),f:Ktedonobacteraceae(1.00),g:uncultured(1.00)	Bacteria	Chloroflexi	Ktedonobacteria	Ktedonobacterales	Ktedonobacteraceae	_
OTU785	GTTTGTTACCTAAGCCTTCGTCCCTCAACGTCAGTTATTAGATAAAAGGTTGCTTTCGCCGCTACCAGTCGTCATAGTATCAAAAAATTTCATCTTTACTCCATGAATACTCCCCTTCTTCTATAAAACTCTAGCAATACCGTACCCTATTTTGGGCTAGTAATACCGTCTAGGTACCCTTTAAACCTAATAAAGATGAATAACACTAGTCTTCT	d:Bacteria(1.00),p:Proteobacteria(1.00),c:Alphaproteobacteria(1.00),o:Rickettsiales(1.00),f:Mitochondria(1.00),g:Aspergillus niger(0.01)	Bacteria	Proteobacteria	Alphaproteobacteria	Rickettsiales	Mitochondria	_
OTU786	GTTTGCTCCCCTAGCTTTCGCTCCTCAGTGTCAGGTTAGCCCCAGATGATCGCCTTCGCCACTGGTGTTCCTCCCGATATCTACGCATTTCACCGCTACACCGGGAATTCCATCATCCTCTAACTACCTCTAGACCAACAGTTTCCACACGGATTCCCGAGTTGAGCCCGGGTCTTTGCTTGCGGACTTGTTGATCCACCTACGAGCGCTTTACG	d:Bacteria(1.00),p:WPS-2(1.00),c:uncultured Firmicutes bacterium(0.56)	Bacteria	WPS-2	_	_	_	_
OTU787	TCTCGTTACCCAAGGCTTCGTCCCTCAACGTCAGTTTTTATATAAAAGGTTGCCTTCGCCGTTACCCGTCCTTCCAGTATCATAAAATATCAACTTTCCTCCGGAAATTCGCCCCTTCTCTTATAAAACTCTAGAAAATTAGTTCTTATTATGGCTTAATTTTCCGTCTAGGTACCCTTTAAACCAAATAAAGATGAATAACACTAGTCTTCTAC	d:Bacteria(1.00),p:Proteobacteria(1.00),c:Alphaproteobacteria(1.00),o:Rickettsiales(1.00),f:Mitochondria(1.00),g:Aspergillus ustus(0.05)	Bacteria	Proteobacteria	Alphaproteobacteria	Rickettsiales	Mitochondria	_
OTU788	GTTCGCTCCCCACGCTTTCGCGCCTCAGCGTCAGGGTCGACCCAGAAGGCCGCCTTCGCCACTGGTGTTCCTCCGGATATCTACGCATTTCACCGCTACACCCGGAATTCCACCTTCCTCTATCGCCCTCAAGAAGCCCAGTTTGCAGCCCCCCTCCCCGGTTGAGCCGGGGGCTTTCAGGCCACACTTAAACTTCCGCCTACGCGCTCTTTACG	d:Bacteria(1.00),p:Armatimonadota(0.99),c:uncultured(0.99),o:uncultured bacterium(0.83)	Bacteria	Armatimonadota	_	_	_	_
OTU789	GTTTGCTCCCCACGCTTTCGCGCCTCAGCGTCAGGGCAGGCCCAGAGCCCCGCCTTCGCCACCGGTGTTCCTCCCGATCTCTACACATTTCACCGCTACACCGGGAATTCCAGGCTCCTCTGCCCCCCTCAAGGCCCACAGTTTCGGCCGACCCCCGCGGGTTGAGCCCACGGATTTCACGACCGACTTCTGAGCCCGCCTACGCGCCCTTTACG	d:Bacteria(1.00),p:Methylomirabilota(1.00),c:Methylomirabilia(1.00),o:Rokubacteriales(1.00),f:uncultured bacterium(0.86)	Bacteria	Methylomirabilota	Methylomirabilia	Rokubacteriales	_	_
OTU790	TTTTGCTCCCCACGCTTTCGTGCCTGAGTGTCAGCTATTGTCCAGGGAGCCGCCTTCGCCTCTGGTATTCCTCACGATATCTACGCATTTCACTGCTACGCCGTGAATTCTGCTCCCCTCTCCAATGCTCTAGCCATGTAGTTTGAGGTGCAATTCCGCAGTTGAGCTACGGGCTTTCACGCCTCACACACTTGGCCACCTGCGCACCCTTTACG	d:Bacteria(1.00),p:Verrucomicrobiota(1.00),c:Verrucomicrobiae(1.00),o:Opitutales(1.00),f:Opitutaceae(1.00),g:uncultured(0.88)	Bacteria	Verrucomicrobiota	Verrucomicrobiae	Opitutales	Opitutaceae	_
OTU791	GTTTGCTCCCCACACTCTCGTGCCTCAGCGTCAGTAATAAACTAGAGAACCGCTTACGCCACAGGTGTTCTTCCATATATCTACGCATTTCACCGCTACACATGGAATTCCGTTCTCTCCGTCTATCCTCGAGAAAGGAAGTTTCAAATGCAGCTCCAGTATTAAGTACTGGAATTTCACATCTGACTTTCCTATCCGCCTACGCACCCTTTACG	d:Bacteria(1.00),p:Verrucomicrobiota(0.47),c:Chlamydiae(0.47),o:Chlamydiales(0.47),f:Simkaniaceae(0.32),g:uncultured(0.41)	Bacteria	_	_	_	_	_
OTU792	GTTTGCTACCCACGCTTTCGCGCCTCAGCGTCAGTTACTGTCCAGGTGGCCGCCTTCGCCACTGGTGTTCCTCCTCATCTCTACGCATTTCACCGCTACACGAGGAATTCCACCACCCTCTCCAGTACTCTAGCCTCCCAGTCTCGGATGCAGTTCCTGGGTTGAGCCCAGGGATTGCACATCCGACTTAAGAAACCGCCTACGCGCCCTTTACG	d:Bacteria(1.00),p:Acidobacteriota(1.00),c:Holophagae(1.00),o:Holophagales(1.00),f:Holophagaceae(1.00),g:Holophaga(0.99)	Bacteria	Acidobacteriota	Holophagae	Holophagales	Holophagaceae	Holophaga
OTU793	GTTCGCTCCCCTAGCTTTCGCGCCTCAGCGTCAGTCGTGGCCCAGAAGGCCGCCTTCGCCACCGGTGTTCTTCCCAATATCTGCGCATTCCACCGCTACACTGGGAATTCCGCCTTCCCCTACCAGACTCAAGCCCGCCGGTATCGGGAGCGGGCGGGGGTTGAGCCCCCGGATTTGACTCCCGACCGAGCAGGCCGCCTGCGCGCGCTTTACGC	d:Bacteria(1.00),p:Actinobacteriota(1.00),c:Coriobacteriia(1.00),o:Coriobacteriales(1.00),f:Atopobiaceae(1.00),g:Olsenella(1.00)	Bacteria	Actinobacteriota	Coriobacteriia	Coriobacteriales	Atopobiaceae	Olsenella
OTU794	GTTTGCTCCCCTAGCTTTCGCGCCTCAGCGTCAGTTATGGTCCAGTGCGCCGCTTTCGCCACAGGTGTTCCTCCTGATATCTACGCATTTCACCGCTACACCAGGAATTCCACGCACCTCTCCCATACTCCAGCACCACAGTTTCGCCTGCAGACTCCCAGTTGAGCCAGGAGATTTCACAGGTGACTTGTGGCGCCGCCTACGCGCCCTTTACG	d:Bacteria(1.00),p:Acidobacteriota(1.00),c:Acidobacteriae(1.00),o:Acidobacteriales(1.00),f:uncultured(1.00),g:uncultured bacterium(0.37)	Bacteria	Acidobacteriota	Acidobacteriae	Acidobacteriales	_	_
OTU795	GTTTGCTCCCCTGGCCTTCGAGCCTCAGTGTCAGGAAATTTCCAGAGGCCTGCTTTCGCCGTTGGTCTTCCTCACGATATCTACGCATTTCACTGCTACACCGTGAATTCCGGCCTCCTCTCAATTCCTCTAGCCGGGCAGTATCAAATGCGGTTCGGTGTTGAGCACCGAAATTTGACACCTGACTTACCCGACCACCTACGCTCCCTTTACGC	d:Bacteria(1.00),p:Verrucomicrobiota(1.00),c:Verrucomicrobiae(1.00),o:Chthoniobacterales(1.00),f:Chthoniobacteraceae(1.00),g:Chthoniobacter(1.00)	Bacteria	Verrucomicrobiota	Verrucomicrobiae	Chthoniobacterales	Chthoniobacteraceae	Chthoniobacter
OTU796	GTTTGATCCCCACGCTTTCGTGTATGAGTGTCAGTATAGGACCAGGTCGCCGCCTTCGCCACCGGTGTTCCTCCAGATATCTACGTATTTCACCACTACACCTGGAATTCCACGACCCTCTTCCTTACTCAAGTTTGGTAGTTTTGAATGCCCTTCTTGGGTTAAGCCCAAGGATTTCACATCCAACTTTCCGAACCACCTGCACACGCTTTACG	d:Bacteria(1.00),p:Bdellovibrionota(1.00),c:Bdellovibrionia(1.00),o:Bdellovibrionales(1.00),f:Bdellovibrionaceae(1.00),g:Bdellovibrio(1.00)	Bacteria	Bdellovibrionota	Bdellovibrionia	Bdellovibrionales	Bdellovibrionaceae	Bdellovibrio
OTU797	GTTCGCTCCCCTGGCTTTCGCACCTGAGCGTCAGGTGCTTCCCAGGACACTGCCTGCGCCTTTGGTGTTCCTCCGGATATCTACGCATTTCACCACTACACCCGGAATTCCGTGTCCCTCTGAAGCCCTCAAGTCCGTCAGTTTTCGAAGCGCTTCCCCAGTTAAGCCGGGAACTGTCACTCCAAACTTGGCGGACCGCCTGCGTGCGCTTTACG	d:Bacteria(1.00),p:Chloroflexi(1.00),c:Ktedonobacteria(1.00),o:Ktedonobacterales(1.00),f:Ktedonobacteraceae(1.00),g:uncultured(0.84)	Bacteria	Chloroflexi	Ktedonobacteria	Ktedonobacterales	Ktedonobacteraceae	_
OTU798	GTTCGCTCCCCTGGCTTTCGCGCCTCAGCGTCAGATGAGATCCAGCGTGTCGCTTTCGCCACCGGAGTTCCTTCCGATATCAACGCATTTCACCGCTCCACCGGAAGTTCCACACGCCCCTACCTCCCTCCAGACGGCCAGTATCGAAGGCTATTTTCCGGTTGAGCCGAAAGATTTCACCCCCGACTTGGTCGTCCGCCTACGCGCCCTTTAAG	d:Bacteria(1.00),p:Planctomycetota(1.00),c:Planctomycetes(1.00),o:Gemmatales(1.00),f:Gemmataceae(1.00),g:uncultured(1.00)	Bacteria	Planctomycetota	Planctomycetes	Gemmatales	Gemmataceae	_
OTU799	GTTTGCTCCCCTTGCTCTCGCGCCTCAGCGTCAGGAATAAACTAGAAAACCGCCTTCGCCACCGGTGTTCTTCCACATATCCACGCATTTCACCGCTACATGTGGAATTCCGTTTTCTCCGTCTATCCTCTAAGACTTGTAGTTTCAAATGCAGCTCCAAAATTGAGTTTTGGAATTTCACATCTGACTTACAAATCCGCCTACGCGCCCTTTAC	d:Bacteria(1.00),p:Verrucomicrobiota(1.00),c:Chlamydiae(1.00),o:Chlamydiales(1.00),f:Simkaniaceae(0.91),g:uncultured(0.83)	Bacteria	Verrucomicrobiota	Chlamydiae	Chlamydiales	Simkaniaceae	_
OTU800	GTTTGCTCCCCACGCTTTCGCCCATCAGCGTCAGTACTGGCCCAGAGTGCCGCCTTCGCCACCGGTGTTCTTCCTGATATCTATGCATTTCACCGCTACACCAGGAGTTCCGCACTCCCCTACCAGACTCAAGCCATGGCAGTATCGGGTGGCGTCCCCAGGTTGAGCCTGGGGTTTTCACACCCGACTTACCGAGCCGCCTACGGGCCCTTTAC	d:Bacteria(1.00),p:Actinobacteriota(1.00),c:Acidimicrobiia(1.00),o:IMCC26256(0.96),f:uncultured bacterium(0.88)	Bacteria	Actinobacteriota	Acidimicrobiia	IMCC26256	_	_
OTU801	GTTTGATCCCCTGGCTTTCGCGCCTCAGCGTCACAGGCACCCCAGACAGTCGCTTTCGCCACCGGCGTTCCTCCCGATATCTACGCATTTCACCGCTCCACCGGGAGTTCCACTGTCCCCTGATGCCGTCCAGCGCGGCCGTAGCCCGGGCAATTCCTCGGTTGAGCCGAGGGATTTCACCCGAACCGCACCACGCCGCCTACGCGCCCTTTAAG	d:Bacteria(1.00),p:Planctomycetota(1.00),c:Pla4 lineage(1.00),o:metagenome(0.73)	Bacteria	Planctomycetota	Pla4 lineage	metagenome	_	_
OTU802	TTTTGCTCCCCACGCTTTCGTGTCTCAGAGTCAGGAATGTACCAGTGCACTGCCTTCGCCTTTGGTATTCCGCACGATATCAACGGATTTCACCCCTACACCGTGCGTTCTATGCACCTCTCACATCCTCCAGCTTAGTCGTATCTGTGGCAGTTCCACCGTTAGGCAGTGGGATTTAACCAAAGACGCACTAAACCTCCTACACACGCTTTACG	d:Bacteria(1.00),p:Patescibacteria(0.99),c:Parcubacteria(0.99),o:Candidatus Wolfebacteria(0.23),f:uncultured bacterium(0.25)	Bacteria	Patescibacteria	Parcubacteria	_	_	_
OTU803	GTTAGTTATCCATGCCTTCGTCCTTTAACGTCAGTTTTTACATAAGAGGTTGCCTTCGCCTTTGACAGTCCCTGAGGTATCAACGGATTTCATCCCTACACCGTTAGTACGACCTCCTCACCTAAAACTCTAGTAGCAATGTATCTTCTTAGGGACATATACTACCGTCTAAGTACCCTTTAAACCTATTTAAGATGAATAACACTAGCCTCTTA	d:Bacteria(1.00),p:Proteobacteria(0.99),c:Alphaproteobacteria(0.99),o:Rickettsiales(0.99),f:Mitochondria(0.99),g:Annulohypoxylon stygium(0.80)	Bacteria	Proteobacteria	Alphaproteobacteria	Rickettsiales	Mitochondria	Annulohypoxylon stygium
OTU804	GTTTGCTCCCCACGCTCTCGCGCCTCAGCGTCAGTCTTCGTCCAGGCGGTCGCCTTCGCCACTGGTATTCCTCCCAATATCTACGAATTTCACCTCTACACTGGGAATTCTACCACCCTCTCCGAGACTCTAGTTGCGCAGTTTCAGATGCACTTCCAAGGTTGAGCCCTGGGCTTTCACATCTGACTTGCACAGCCGCCTACGCGCCCTTTACG	d:Bacteria(1.00),p:Myxococcota(0.80),c:Myxococcia(0.79),o:Myxococcales(0.79),f:Myxococcaceae(0.79),g:P3OB-42(0.79)	Bacteria	Myxococcota	Myxococcia	Myxococcales	Myxococcaceae	P3OB-42
OTU805	GTTTGCTCCCCACGCTTTCGTGCCTGAGCGTCAGGTCTCGGCCAGGACGCTGCCTGCGCCATCGGTGTTCTTCCGGATCTCTATGCATTTCACCGCTCCACCCGGAATTCCACGTCCCTCTCCGAGCCTCCAGCCTCGCAGTCTTCACGGCCCTCGCCCAGTTGAGCCAGGCGCTTTCACCGCAAACTTGCCAGGCCGCCTGCGCACCCTTTACG	d:Bacteria(1.00),p:Chloroflexi(0.67),c:Ktedonobacteria(0.54),o:Ktedonobacterales(0.54),f:JG30-KF-AS9(0.53),g:uncultured bacterium(0.47)	Bacteria	Chloroflexi	_	_	_	_
OTU806	GTTTGCTCCCCTGGCTTTCGTGCCTGAGCGTCAGGAACTGTCCAGAGACTCGCCTTCGCCACCGGTGTTCTAGTCGATCTCTACGCATTTCACCGCTACACCGACTATTCCAGTCTCCTCTCCAGTCCTCAAGTTCGCCAGTTTCGAATGACCTATCACAGTTAGGCTGTGAGATTTCACATCCGACTTAACAAACCGCCTGCGCACCCTTTACG	d:Bacteria(1.00),p:Verrucomicrobiota(1.00),c:Verrucomicrobiae(1.00),o:S-BQ2-57 soil group(1.00),f:uncultured bacterium(0.52)	Bacteria	Verrucomicrobiota	Verrucomicrobiae	_	_	_
OTU807	GTTCGCTCCCCACGCTTTCGTCCATCAGCGTCAATCCACTGGTAGTAACCTGCCTTCGCAATTGGTATTCCATGTAATATCTAAGCATTTCACCGCTACACTACATATTCTAGTTACTTCCCAGTAATTCAAGTCCAACAGTATCAATGGCCGTTCCATCGTTAAGCGATGGGCTTTCACCACTGACTTATCAGACCGCCTACGGACCCTTTAAA	d:Bacteria(1.00),p:Bacteroidota(1.00),c:Bacteroidia(1.00),o:Flavobacteriales(1.00),f:Flavobacteriaceae(1.00),g:Flavobacterium(1.00)	Bacteria	Bacteroidota	Bacteroidia	Flavobacteriales	Flavobacteriaceae	Flavobacterium
OTU808	TATCGCTCCCCACGGCTTCGTCCCTCAACGTCAGTTTTTACATAGAAGGCTGCCTTCGCTGTTACCCGTCCTACCAGTATCATAGAATTTTGACTCTTCTCTGATAATTCGCTCCTTCCCCCATAAAACTCTAGAAAATTAGTCCCGATTAAGGCTTGATTTTCCGTCTAGGTACCCTTTAAACCTATTAAAGATGAATAACACTAGTCTTTTAC	d:Bacteria(1.00),p:Proteobacteria(1.00),c:Alphaproteobacteria(1.00),o:Rickettsiales(1.00),f:Mitochondria(1.00),g:Botryosphaeria dothidea(0.11)	Bacteria	Proteobacteria	Alphaproteobacteria	Rickettsiales	Mitochondria	_
OTU809	GTTTGCTCCCCACGCTTTCGCGCCTCAGCGTCAGTTACGGTCCAGAGAGCCGCCTTCGCCACCGGTGTTCTTCCCAATATCTACGAATTTCACCTCTACACTGGGAATTCCACTCTCCTCTCCCGTACTCAAGCACCAGAGTATCAAGCGCACCTCCCAGGTTGAGCCCGGGGCTTTCACGCCTGACTTCTCGCGCCGCCTGCGCGCCCTTTACG	d:Bacteria(1.00),p:Proteobacteria(1.00),c:Alphaproteobacteria(1.00),o:Elsterales(0.97),f:uncultured(1.00),g:uncultured bacterium(0.67)	Bacteria	Proteobacteria	Alphaproteobacteria	Elsterales	_	_
OTU810	GTTCGCTCCCCTAGCTTTCGCCCATGAGCGTCAGATACTTGCCAGGACGCTGCCTTCGCCTTTGGTGTTCTTCCAGATCTCTACGCATTTCACCGCTCCACCTGGAATTCCGCGTCCCTCTCAAGTCCTCAAGTCAAGCAGTCTTTCAAGGCCTGCGGGAGTTAAGCCCCCACCTGTCACTCAAAACTTGCCTGACCGCCTGCGGGCGCTTTACG	d:Bacteria(1.00),p:Chloroflexi(1.00),c:Ktedonobacteria(1.00),o:Ktedonobacterales(1.00),f:Ktedonobacteraceae(1.00),g:uncultured(1.00)	Bacteria	Chloroflexi	Ktedonobacteria	Ktedonobacterales	Ktedonobacteraceae	_
OTU811	GTTTGCTCCCCACGCTGTCGCGCCTCAGCGTCAGCCGGCAGATTGCTCTGCCTTCCTGCCCAGCGGGCCGCCTTCGCCACCGGTGTTCTTCCGGATCTCTACGCATTCCACCGCTACACCCGGAATTCCACCCGCCCCTACAGTGCTCGAGCACGCCAGTCCGCATGGCCGACCCGGGGTTGAGCCCCGGGCTTTCACCACACGCTTGGCCTGCC	d:Bacteria(1.00),p:Gemmatimonadota(1.00),c:Gemmatimonadetes(1.00),o:Gemmatimonadales(1.00),f:Gemmatimonadaceae(1.00),g:uncultured(0.99)	Bacteria	Gemmatimonadota	Gemmatimonadetes	Gemmatimonadales	Gemmatimonadaceae	_
OTU812	GTTCGCTCCCCACGCTTTCGCTCCTCAGCGTCAGGTAAGGCCCAGAGAACCGCCTTCGCCACCGGTGTTCCTCCCGATATCTGCGCATTTCACCGCTACACCGGGAATTCCATTCTCCCCTACCTACCTCTAGTCTGCCCGTATCCACTGCAAGGCCAGGGTTAAGCCCCAGCTTTTCACAGCAGACGTGACAGTCCGCCTACGAGCTCTTTACG	d:Bacteria(1.00),p:Actinobacteriota(1.00),c:Actinobacteria(1.00),o:Frankiales(1.00),f:Acidothermaceae(1.00),g:Acidothermus(1.00)	Bacteria	Actinobacteriota	Actinobacteria	Frankiales	Acidothermaceae	Acidothermus
OTU813	GTTTGCTCCCCACGCTTTCGTGCCTCAACGTCAGGAATGAGCCAAGAAGCTGCCTTCGCCATTGGTGTTCCTCCCGAGATCCACGCATTTTACCGCTACTCCGGGAATTCCACTTCTCTCTCTCACCCTCTAGCAAACCAGTTTTCATTGCAACCCTCCGGTTAGGCCGGAGTCTTTAACAACGAACTTAATCAACCGTCTACGCACTCTTTACG	d:Bacteria(1.00),p:Dependentiae(1.00),c:Babeliae(1.00),o:Babeliales(1.00),f:Vermiphilaceae(1.00),g:metagenome(0.76)	Bacteria	Dependentiae	Babeliae	Babeliales	Vermiphilaceae	metagenome
OTU814	GTTTGCTCCCCACGCTTTCGTGCATGAGCGTCAGTTTTGACCCAGGGGGCTGCCTTCGCCATCGGTGTTCCTCCACATCTCTACGCATTTCACTGCTACACGTGGAATTCTACCCCCCTCTGCCAAACTCTAGCCTCGCAGTCTCCATCGCCATTCCCAGGTTAAGCCCGGGGATTTCACGACAGACTTACGAAACCGCCTGCGCACGCTTTACG	d:Bacteria(1.00),p:Proteobacteria(1.00),c:Gammaproteobacteria(1.00),o:Burkholderiales(1.00),f:Oxalobacteraceae(1.00),g:Massilia(0.92)	Bacteria	Proteobacteria	Gammaproteobacteria	Burkholderiales	Oxalobacteraceae	Massilia
OTU815	GTTCGCTCCCCTAGCTTTCGCACATGAGCGTCAGATGCGATCCAGGACGCTGCCTTCGCCTTCGGTGTTCTTCCAGATCTCTACGCATTTCACCGCTCCACCTGGAATTCCGCGTCCCTCTTTCGCCCTCAAGTCTTCCAGTTTTCCAAGGCCTGTAGCAGTTAAGCCACTACCTGTCACTCGAAACTTAAAAGACCGCCTGCGTGCGCTTTACG	d:Bacteria(1.00),p:Chloroflexi(1.00),c:Ktedonobacteria(1.00),o:Ktedonobacterales(1.00),f:Ktedonobacteraceae(1.00),g:uncultured(1.00)	Bacteria	Chloroflexi	Ktedonobacteria	Ktedonobacterales	Ktedonobacteraceae	_
OTU816	GTTTGCTCCCCTAGCTTTCGTGCATCAGCGTCAGTAATGGTCCAGTGAGCCGCTTTCGCCACAGGTGTTCCTTCCGATATCTACGCATTTCACCGCTACACCGGAAATTCCACTCACCTCTCCCATACTCAAGCCCGACAGTTTCTAGTGCAGACTTTGGGTTGAGCCCAAAGATTTCACACCAGACTTATCAAACCGCCTACGCACCCTTTACG	d:Bacteria(1.00),p:Acidobacteriota(1.00),c:Acidobacteriae(1.00),o:Acidobacteriales(1.00),f:Acidobacteriaceae (Subgroup 1)(1.00),g:Edaphobacter(0.10)	Bacteria	Acidobacteriota	Acidobacteriae	Acidobacteriales	_	_
OTU817	GTTTGCTCCCCTAGCTTTCGCGCATCAGCGTCAGTTGTGGTCCAGTGAGCCGCTTTCGCCACAGGTGTTCCTCCCGATATCTACGCATTTCACCGCTACACCGGGAATTCCACTCACCTCTCCCACACTCCAGCACGGCAGTCTTCGCGGCAGTCTCTGAGTTGAGCCCAGAGATTTCACCACAAACTTACCGCGCCGCCTACGCGCCCTTTACG	d:Bacteria(1.00),p:Acidobacteriota(1.00),c:Acidobacteriae(1.00),o:Acidobacteriales(1.00),f:uncultured(0.85),g:uncultured bacterium(0.57)	Bacteria	Acidobacteriota	Acidobacteriae	Acidobacteriales	_	_
OTU818	GTTTGCTCCCCACGCTTTCGTGCCTGAACGTCGGTACTGGACCAGGAAGCCGCTTTCGCCACTGGTGTTCCTTCAGATATCTACGCATTTCACCGCTACACCTGAAATTCCGCTTCCCTCTTCCGTACCCTAGCTACACAGTCTCGAATGCAATTCCCAGGTTGAGCCCGGGGCTTTCACACCCGACTTATATAACCGTCTGCGCACGCTTTACG	d:Bacteria(1.00),p:Proteobacteria(1.00),c:Gammaproteobacteria(1.00),o:Gammaproteobacteria Incertae Sedis(0.97),f:Unknown Family(0.97),g:Acidibacter(0.97)	Bacteria	Proteobacteria	Gammaproteobacteria	_	_	Acidibacter
OTU819	GTTCGCTCCCCTAGCTTTCGCGTCTCAGCGTCAGGTGGGGCCCAGGAGCCCGCTTTCGCCACGGGCGTTCCTTCCGATCTCAACGCATTTCACCGCTCCACCGGAAGTTCCGGCTCCCCCTACCCCCCTCCAGGCCGGCCGTTTCGGCGCCCCTTCCCCGGTTGAGCCGGGGGCTTTCAGCGACCGACGCGCCGACCCGCCTACACGCGCTTTAA	d:Bacteria(1.00),p:Planctomycetota(1.00),c:Planctomycetes(1.00),o:Isosphaerales(1.00),f:Isosphaeraceae(1.00),g:uncultured(0.88)	Bacteria	Planctomycetota	Planctomycetes	Isosphaerales	Isosphaeraceae	_
OTU820	TTTTGCTACCCAGGCCTTCGTCCCTCAACGTCAGTTTATACATAGAAGGTTGCTTTCGCCGCTACCAGTCCTTAAGGTATCAACAAATTTTATCTCTACTCCCTAAATACTCCCCTCCTCATATAAAACTCTAGTAAAACTGTTCCCTATTTTGGGCTAGTAATACCGTCTAGGTACCCTTTAAACCTATTAAAGATGAATAACACTAGTCTTCT	d:Bacteria(1.00),p:Proteobacteria(1.00),c:Alphaproteobacteria(1.00),o:Rickettsiales(1.00),f:Mitochondria(1.00),g:Sclerotinia borealis(0.19)	Bacteria	Proteobacteria	Alphaproteobacteria	Rickettsiales	Mitochondria	_
OTU821	GTTCGCTCCCCACGCTTTCGTGCCTCAGTGTCAGAACCGGCCCAGTCACCCGTCTTCACCACCGGCGTTCCAGACGATATCTACGCATTTCACCGCTCCACCGTCTGTTCCAGTGACCTCTACCGGCCTCAAGTCCGCCAGTATTCGAAGCAGTTCCTTGGTTGAGCCAAGGGATTTCACAACGAACTTAACGGACCACCTACGCACCCTTTAAA	d:Bacteria(1.00),p:Planctomycetota(1.00),c:Phycisphaerae(1.00),o:Tepidisphaerales(1.00),f:CPla-3 termite group(1.00),g:uncultured bacterium(0.91)	Bacteria	Planctomycetota	Phycisphaerae	Tepidisphaerales	_	_
OTU822	GTTTGCTCCCCTAGCTTTCGCGCTGCAGCGTCAGTACCCGTCCAGGTAGCCGCCTTCGCCACTGGTGTTCTTCCGAGTCTCTACGCATTTCACCGCTACACTCGGAATTCCACTACCCTCTCCGGGACTCAAGCCGGCCAGTATCGGAGGCAATTCCTCAGTTGAGCCGAGGGATTTCACCTCCGACTTGATCGGCCGCCTACGCGCCCTTTACG	d:Bacteria(1.00),p:Acidobacteriota(1.00),c:Subgroup 22(1.00),o:uncultured bacterium(1.00)	Bacteria	Acidobacteriota	_	_	_	_
OTU823	GTTCGCTCCCCACGCTTTCGCTCCTCAGCGTCAGTATCGGCCCAGAGACCCGCCTTCGCCACCGGTGTTCCTCCTGATATCTGCGCATTTCACCGCTACACCAGGAATTCCAGTCTCCCCTACCGAACTCTAGCTAGCCCGTATCGGCTGCAGACCCGCAGTTGAGCCACGGGATTTCACAGCCGACGCGACAAGCCGCCTACGAGCTCTTTACG	d:Bacteria(1.00),p:Actinobacteriota(1.00),c:Actinobacteria(1.00),o:Micromonosporales(1.00),f:Micromonosporaceae(1.00),g:Asanoa(0.85)	Bacteria	Actinobacteriota	Actinobacteria	Micromonosporales	Micromonosporaceae	Asanoa
OTU824	GTTTGCTCCCCTGGCTTTCGCGCCTCAGCGTCAGAAGAGGTCCAGCGTGCCGCCTTCGCCACCGGAGTTCCTATCGATATCAACGCATTTCACCGCTCCACCGATAGTTCCGCACGCCCCTACCTCCCTCGAGACAATCAGTATCCACGGCAGTTCTCCAGTTGAGCTGGAGGATTTCACCACAGACTTGACCGCCCGCCTACGCGCCCTTTAAG	d:Bacteria(1.00),p:Planctomycetota(1.00),c:Planctomycetes(1.00),o:Gemmatales(1.00),f:Gemmataceae(1.00),g:Zavarzinella(0.42)	Bacteria	Planctomycetota	Planctomycetes	Gemmatales	Gemmataceae	_
OTU825	ATTTGCTCCCCTAGCTTTCGAGTCTCAGCGTCAGTTAAGGCCCAGGCATCCGCCTTCGCCGCCGGTGTTCTTCCCGATATCTGCGCATTTCACCGCTACACCGGGAATTCCGATGCCCCCTGCCCAACTCAAGACGACCAGTATCCGCAGACCCATCCCGGTTAAGCCGGGAGATTTCACTACGGACTTAGCCACCCGCCTACACTCGCTTTACG	d:Bacteria(1.00),p:Elusimicrobiota(0.70),c:Elusimicrobia(0.70),o:Lineage IV(0.69),f:uncultured bacterium(0.73)	Bacteria	Elusimicrobiota	Elusimicrobia	_	_	_
OTU826	GTTCGCTACCTACGCTTTCGTGTATGAGCGTCAGAAATGGGCCAGCGCGCTGCCTTCGCATTTGGTGTTCCCCATGATATCAACGGATTTCACCCCTACACCATGAGTTCCACGCGCCTCTCCCACTCTCAAAGCACTGCCGTTTCCTGCGCATTCCATGGGTTGAGCCCACGGGCTTTTACGCAAGACTAGCAGTGCCGCCTGCACACCCTTTA	d:Bacteria(1.00),p:Patescibacteria(1.00),c:Parcubacteria(1.00),o:Candidatus Adlerbacteria(0.72),f:uncultured bacterium(0.82)	Bacteria	Patescibacteria	Parcubacteria	_	_	_
OTU827	GTTCGCTCCCCTGGCTTTCGCACCTCAGCGTCAGTCACCAGCCAGGACCCTGCCTTCGCCTTCGGTCTTCCTCCGGATATCTACGCATTTCACCACTCCACCCGGAATTCCAGGTCCCTCTCTGGTCCTCAAGTCCCCCAGTTTTCACCAAACCTTGTCGAGTTAAGCCCGACACTGTCACGGCAAACTTACGAGACCGCCTGCGTGCCCTTTAC	d:Bacteria(1.00),p:Chloroflexi(0.98),c:Ktedonobacteria(0.97),o:Ktedonobacterales(0.97),f:Ktedonobacteraceae(0.97),g:1921-2(0.06)	Bacteria	Chloroflexi	Ktedonobacteria	Ktedonobacterales	Ktedonobacteraceae	_
OTU828	GTTCGCTCCCCTAGCTTTCGCACCTCAGCGTCAGTCACCAGCCAGGACCCTGCCTTCGCCTTTGGTGTTCCTCCGGATATCTACGCATTTCACCACTCCACCCGGAATTCCAGGTCCCTCTCTGGCCCTCAAGTCCGGCCGTCTGTCGCACCCTCGGGCAGTTAAGCCACCCGCTGTCACGCGACACGCGCCGCACCGCCTGCGTGCCCTTTACG	d:Bacteria(1.00),p:Chloroflexi(1.00),c:Ktedonobacteria(1.00),o:Ktedonobacterales(1.00),f:Ktedonobacteraceae(1.00),g:HSB OF53-F07(0.84)	Bacteria	Chloroflexi	Ktedonobacteria	Ktedonobacterales	Ktedonobacteraceae	HSB OF53-F07
OTU829	GTTCGCTCCCCTGGCTTTCGTCCCTGAGCGTCAGGTGCTTCCCAGGACACTGCCTACGCCTTTGGTGTTCCTCCGGATATCTACGCATTTCACCACTCCACCCGGAATTCCGTGTCCCTCTGAAGCCCTCAAGTCCACCAGTTTTCGAAGCCCTTTCCCAGTTAAGCCGGGAACTGTCACTCCAAACTTGATGCACCGCCTGCGGACGCTTTACG	d:Bacteria(1.00),p:Chloroflexi(0.99),c:Ktedonobacteria(0.99),o:Ktedonobacterales(0.99),f:Ktedonobacteraceae(0.99),g:uncultured(0.76)	Bacteria	Chloroflexi	Ktedonobacteria	Ktedonobacterales	Ktedonobacteraceae	_
OTU830	GTTTGCTCCCCCAGCTTTCGTGCCTGAGCGTCAGAACTCGTCTAGGGCGCTGCCTACGCCGTCGGTGTTCCTCCGGATCTCTACGCATTTCACCGCTCCACCCGGAATTCCACGCCCCTCACCGAGTCTCAAGCCCGGCAGTTTTCAAGACCGACTCCCAGTTGAGCCAGGAGCTTTCATCCTAAACTTGCCAAGCCGCCTGCGCACCCTTTACG	d:Bacteria(1.00),p:Chloroflexi(0.98),c:Ktedonobacteria(0.96),o:Ktedonobacterales(0.96),f:JG30-KF-AS9(0.96),g:uncultured soil bacterium(0.48)	Bacteria	Chloroflexi	Ktedonobacteria	Ktedonobacterales	JG30-KF-AS9	_
OTU831	GTTCGCTACCCACGCTTTCGTGCTTGAGTGTCAGGAACGCGCCAGTCTGCTGCCTTCGCTTTCGGTGTTCCCCTGGATATCAACGGATTTCACCCCTACACCCAGAGTTCCACAGACCTCTCACGCCCTCGAGTCGTGCCGTTTCGCCCGCGTTTTCCCGGTTGAGCCGGGAGATTTAACGGACGACTAACACGACCACCTACGCACTCTTTACG	d:Bacteria(1.00),p:Patescibacteria(1.00),c:Parcubacteria(1.00),o:Candidatus Kaiserbacteria(0.94),f:metagenome(0.58)	Bacteria	Patescibacteria	Parcubacteria	_	_	_
OTU832	GTTTGCTCCCCTGGCTTTCGCGCCTCAGCGTCAGAAGAGGTCCAGCACGCCGCTTTCGCCACCGGCGTTCCTTCCGATATCTACGCATTTCACCGCTCCACCGGAAGTTCCGCATGCCCCTACCTCCCTCAAGACCACCAGTATCCAAGGCACTTCCCCAGTTGAGCTGGGGGCTTTCACCCCGGACTTGATGACCCGCCTACGCGCCCTTTAAG	d:Bacteria(1.00),p:Planctomycetota(1.00),c:Planctomycetes(1.00),o:Gemmatales(1.00),f:Gemmataceae(1.00),g:uncultured(1.00)	Bacteria	Planctomycetota	Planctomycetes	Gemmatales	Gemmataceae	_
OTU833	GTTTGCTCCCCCAGCTTTCGTTTCTCAGTGTCAGATGCCGACCAGAAAGCCGCCTTCGCCACTGGTGTTCCTCCTGATATCTACGCATTTCACCGCTACACCAGGAATTCCACTTTCCTCTTCGGATCTCAAGACTAGCAGTTTCCCGAAGGGGTCCAGAGTTGAGCTCTGGATTTTACTCCGGGACATACTAACCCACCTACAAACGCTTTACG	d:Bacteria(1.00),p:Firmicutes(0.46),c:Bacilli(0.14),o:Bacillales(0.12),f:Bacillaceae(0.11),g:Bacillus(0.11)	Bacteria	_	_	_	_	_
OTU834	GTTTGCTCCCCACGCTTTCGCGCCTCAGCGTCAGTATCGGTCCAGAGCGCCGCCTTCGCCACCGGTGTTCTTCCCAATATCTACGAATTTCACCTCTACACTGGGAATTCCACGCTCCTCTCCCGACCTCAAGCCGCGCCGTTCCGAGCGCATTTCCCAGGTTGAGCCCGGGGCTTTCACACTCGACAAACGCGGCCGCCTGCGCGCCCTTTACG	d:Bacteria(1.00),p:Proteobacteria(1.00),c:Alphaproteobacteria(1.00),o:Elsterales(0.98),f:uncultured(0.96),g:uncultured bacterium(0.66)	Bacteria	Proteobacteria	Alphaproteobacteria	Elsterales	_	_
OTU835	GTTCGCTCCCCACGCTTTCGCTCCTCAGCGTCAGTAACGGCCCAGAGACCCGCCTTCGCCACCGGTGTTCCTCCTGATATCTGCGCATTCCACCGCTACACCAGGAATTCCAGTCTCCCCTACCGCACTCTAGCCTGCCCGTACCGGATGCAAGCCCGCAGTTAAGCTGCGGGTTTTCACATCCGACGCGACAAGCCGCCTACGAGCTCTTTACG	d:Bacteria(1.00),p:Actinobacteriota(1.00),c:Actinobacteria(1.00),o:Micromonosporales(0.51),f:Micromonosporaceae(0.51),g:Micromonospora(0.29)	Bacteria	Actinobacteriota	Actinobacteria	_	_	_
OTU836	GTTCGCTCCCCTGGCTTTCGCACCTGAGCGTCAGAAACGAGCCAGAACATTGCCTTCGCCTTTGGTGTTCTTCCAGATATCTACGCATTTCACTACTACACCTGGAGTTCCATGTTCCTCTCTCGTCCTCAAGTCTACCAGTTTTCAAAGTACTTTCTCGGTTGAGCCGAAAACTGTCACCCCGAACTTGGTAGACCGCCTGCGTGCGCTTTACG	d:Bacteria(1.00),p:Chloroflexi(1.00),c:Ktedonobacteria(1.00),o:Ktedonobacterales(1.00),f:Ktedonobacteraceae(1.00),g:uncultured(0.99)	Bacteria	Chloroflexi	Ktedonobacteria	Ktedonobacterales	Ktedonobacteraceae	_
OTU837	GTTTGCTCCCCATGCTTTCGAGTCTCAGCGTCAGTTGTCAGCCAGATAGGCGCCTTCGCCACTGGTGTTCCTCCCGATCTCTACGAATTTCACCTCTACACCGGGAATTCCCCTATCCTCTCCGACACTCGAGCCTGTCAGTTTCCTCTGCACGTTACAGGCTAAGCCCGTAGATTTCACAGAAGACTTAACAAACCGCCTACACTCCCTTTACG	d:Bacteria(1.00),p:Myxococcota(1.00),c:Myxococcia(1.00),o:Myxococcales(1.00),f:Myxococcaceae(1.00),g:KD3-10(1.00)	Bacteria	Myxococcota	Myxococcia	Myxococcales	Myxococcaceae	KD3-10
OTU838	GTTCGCTCCCCTAGCTTTCGCGCCTCAGCGTCAGATGCCATCCAGGACACTGCCTTCGCCTTTGGTCTTCCTCCGGATATCTACGCATTTCACCACTCCACCCGGAATTCGGTGTCCCTCTCTGGCCCTCAAGTTGCACAGTTTTCGAGGCCCTTGCTCAGTTAAGCCGAGCACTGTCACCCCAAACTTGCCCAACCGCCTGCACGCCCTTTACG	d:Bacteria(1.00),p:Chloroflexi(1.00),c:Ktedonobacteria(1.00),o:Ktedonobacterales(1.00),f:Ktedonobacteraceae(1.00),g:uncultured(0.93)	Bacteria	Chloroflexi	Ktedonobacteria	Ktedonobacterales	Ktedonobacteraceae	_
OTU839	GTTTGCTCCCCACGCTGTCGCGCCTCAGTGTCAGCAACTGCCCAGCAGGCCGCCTTCGCCACCGGTGTTCTTCCGGATCTCTACGCATTCCACCGCTACACCCGGAATTCCGCCTGCCTCTACAGTGCTCCAGCCCAGCAGTATCAATGGCCGACGCGGAGTTGAGCCCCGCGCTTTCACCACTGACTGACCGGGCCACCTACGCGCCCTTTACG	d:Bacteria(1.00),p:Gemmatimonadota(1.00),c:Gemmatimonadetes(1.00),o:Gemmatimonadales(1.00),f:Gemmatimonadaceae(1.00),g:Gemmatimonas(1.00)	Bacteria	Gemmatimonadota	Gemmatimonadetes	Gemmatimonadales	Gemmatimonadaceae	Gemmatimonas
OTU840	GTTTGCTCCCCACGCTTTCGTGCTTCAGTGTCAATATATGGCCAGTGAGCCGCCTTCGCCGCCGGTGTTCCTCCAGATATCTACGTATTTCACCACTACACCTGGAATTCCACTCACCTCTCCAATATTCAAGCTAAGTAGTATCAGAAGCACTTCCCGGGTTAAGCCCGGGGATTTCACAACTGACTTTCAAAGCCACCTACGCACCCTTTACG	d:Bacteria(1.00),p:Bdellovibrionota(0.89),c:Bdellovibrionia(0.88),o:Bdellovibrionales(0.88),f:Bdellovibrionaceae(0.88),g:Bdellovibrio(0.88)	Bacteria	Bdellovibrionota	Bdellovibrionia	Bdellovibrionales	Bdellovibrionaceae	Bdellovibrio
OTU841	GTTCGCTCCCCTTGCTCTCGCACCTGAGCGTCAGGTACTTCCCAGGACGCTGCCTTCGCCTTTGGTGTTCTTCCAGATCTCTACGCATTTCACCGCTCCACCTGGAATTCCGCGTCCCTCTGAAGCCCTCAAGTCTGACCGTATTTCCAGGCCTGTGGGAGTTAAGCCCCCACCTGTCACTGGGAACGTGCCAGACCGCCTGCGTGCCCTTTACG	d:Bacteria(1.00),p:Chloroflexi(1.00),c:Ktedonobacteria(1.00),o:Ktedonobacterales(1.00),f:Ktedonobacteraceae(1.00),g:uncultured(0.98)	Bacteria	Chloroflexi	Ktedonobacteria	Ktedonobacterales	Ktedonobacteraceae	_
OTU842	GTTTGATCCCCTTACTTTCGCGCCTCAGCGTCAGGTCTAAGCTAGAAAATCGCTTTCGCCACCGGTGTTCCTCCACATATCTACGCATTTCACCGCTACATGTGGAATTCCATTTTCTCCGCTCATCCTCTAGAAAGGGAGTTTTGGATGCGGGTCCGAGGTTGAGCCTCGGGATTTCACATCCAACTTTCCTTCCCGCCTACGCGCCCTTTACG	d:Bacteria(1.00),p:Verrucomicrobiota(1.00),c:Chlamydiae(1.00),o:Chlamydiales(1.00),f:Chlamydiaceae(1.00),g:metagenome(1.00)	Bacteria	Verrucomicrobiota	Chlamydiae	Chlamydiales	Chlamydiaceae	metagenome
OTU843	GTTCGCTCCCCTGGCTTTCGCGCCTCAGCGTCAGAAGAGGTCCAGCCGACCGCTTTCGCCACCGGCGTTCCTTCCGATATCAACGCATTTCACCGCTCCACCGGAAGTTCCGTCGGCCCCTGCCTCCCTCGAGCGTGTCAGTATCAGGGGCCCTGGCCCGGTTGAGCCGGGCGCTTTCACCCCTGACTTGACGCGCCGCCTACGCGCCCTTTAAG	d:Bacteria(1.00),p:Planctomycetota(1.00),c:Planctomycetes(1.00),o:Gemmatales(1.00),f:Gemmataceae(1.00),g:uncultured(1.00)	Bacteria	Planctomycetota	Planctomycetes	Gemmatales	Gemmataceae	_
OTU844	GTTTGCTCCCCTGGCTTTCGTTCATCAGTGTCAGTTGCAGTCCAGAATGCCGCCTTCGCCACCGGTGTTCCTCCAGATATCTACGCATTTCACCGCTACACCTGGAATTCCGCATTCCTCTCCTGCACTCAAGCCAACCAGTATCAGACGCAGTTCCCCAGTTAAGCTGAGGGATTTCACGTCTGACTTAGTTGGCCACCTACGAACCCTTTACG	d:Bacteria(1.00),p:Acidobacteriota(1.00),c:Vicinamibacteria(1.00),o:Vicinamibacterales(1.00),f:uncultured(1.00),g:uncultured Acidobacteria bacterium(0.16)	Bacteria	Acidobacteriota	Vicinamibacteria	Vicinamibacterales	_	_
OTU845	ATTCGCTACCCACGCTTTCTTGTTTCAGTGTCAGGAGTGCTCCAGTCTGCTGCCTTCGCTTTTGGTGTTCCCCATAATATCAACGCATTTCACCGCTACACTATGAGTTCCGCAGACCCCTCGCATCCTCAAGTCGCACCGTTTCCCTTGCATGCCCCCGGTTAAGCCGAAGAATTTAACAAGAGACTAATGCGACCACCTACACAACCTTTACG	d:Bacteria(1.00),p:Patescibacteria(1.00),c:Parcubacteria(1.00),o:uncultured bacterium(0.98)	Bacteria	Patescibacteria	Parcubacteria	_	_	_
OTU846	GTTTGCTCCCCTAGCTTTCGCGCCTCAGCGTCAGCAATAGCCCAGAAAACCGTCTTCACCACCGGTGTTCTTCCACATATCTACGCATTTCACCGCTACACGTGGAATTCCGTTTTCCCTAACTATGCTCAAGCCAAGTAGTTTCAAATGCAGCTCCGCGATTGAGTCGCGGAATTTCACATCTGACTTGCCAGGCCGCCTACGCGCCCTTTACG	d:Bacteria(1.00),p:Verrucomicrobiota(0.99),c:Chlamydiae(0.99),o:Chlamydiales(0.99),f:cvE6(0.96),g:Chlamydiales bacterium CRIB 32(0.37)	Bacteria	Verrucomicrobiota	Chlamydiae	Chlamydiales	_	_
OTU847	GTTTGCTCCCCAAGCTTTCGTATCTGAGCGTCAGGCACGAGCCAGGATACCGCCTTCGCCTCTGGTATTCCTCCCGATCTCTACCCATTTCACTGGTCCACCGGGAATTCTATATCCCTCTCTCGCCCTCAAGCCTGCCCGTATCCACGGCACCCTCCCAGTTGAGCCGGGAGATTTCACCATAGACGCAACAGGCCGCCTGCATACGCTTTACG	d:Bacteria(1.00),p:Chloroflexi(0.85),c:Anaerolineae(0.35),o:Anaerolineales(0.21),f:Anaerolineaceae(0.21),g:uncultured(0.22)	Bacteria	Chloroflexi	_	_	_	_
OTU848	GTTCGCTCCCCTGGCTTTCGCACCTCAGCGTCAGTCGCTCGCCAGGACACTGCCTTCGCCTTCGGTGTTCCTCCGGATCTCTACGCATTTCACCACTCCACCCGGAATTCCGTGTCCCTCTCGAGCTCTCAAGTCACGCCGTCTTTCGTATCCTCGGAAAGTTAAGCCTCCCGCTGTCACACAAAACGCGCCTGACCGCCTGCATGCCCTTTACG	d:Bacteria(1.00),p:Chloroflexi(1.00),c:Ktedonobacteria(1.00),o:Ktedonobacterales(1.00),f:Ktedonobacteraceae(1.00),g:HSB OF53-F07(1.00)	Bacteria	Chloroflexi	Ktedonobacteria	Ktedonobacterales	Ktedonobacteraceae	HSB OF53-F07
OTU849	GTTCGCTCCCCACGCTTTCGCGTCTCAGCGTCAGTACCGTACTAGAGAGCCGCCTTAGCCACGGGTGTTCTTCCCGATATCTGCGCATTTCACCGCTACACCGGGAATTCCACTCTCCTCTTCCGGACTCTAGCTAGATGGTTTCCATCGGCGTCTCGAGGTTGAGCCTCGAGTTTTCACAACGGACCTACCCAGCCGCCTACACGCTCTTTACG	d:Bacteria(1.00),p:Actinobacteriota(1.00),c:Thermoleophilia(1.00),o:Gaiellales(1.00),f:uncultured(1.00),g:uncultured bacterium(0.72)	Bacteria	Actinobacteriota	Thermoleophilia	Gaiellales	_	_
OTU850	GTTCGCTCCCCTGGCTTTCGCGCCTCAGCGTCAGAAGGGGTCCAGCCCGCCGCCTTCGCCACCGGAGTTCCTATGCATATCAACGCATTTCACCGCTCCACGCATAGTTCCGCGGGCCCCTACCCCCCTCGAGGCCGCCAGTATCCCGGGCCGTTCCACGGTTGAGCCGTGGGATTTCACCCCGGACTTGGCAGCCCGCCTACGCGCCCTTTAAG	d:Bacteria(1.00),p:Planctomycetota(1.00),c:Planctomycetes(1.00),o:Gemmatales(1.00),f:Gemmataceae(1.00),g:Fimbriiglobus(0.90)	Bacteria	Planctomycetota	Planctomycetes	Gemmatales	Gemmataceae	Fimbriiglobus
OTU851	GTTCGCTCCCCTGGCTTTCGTGTCTCAGCGTCAGCACAACCCCAGCGACCTGTTTTCACCATTGGCGTTCCAAACGATATCTACGCATTTCACCGCTCCACCGTTTGTTCCGGTCGCCCCTAGTTGGCTCAAGACACCCAGTATACCAAGCAGTTCCACGGTTAAGCCGTGGGATTTCACAAGGTACTTAGGAATCCGCCTACACACGCTTTAAG	d:Bacteria(1.00),p:Planctomycetota(1.00),c:Phycisphaerae(1.00),o:Tepidisphaerales(1.00),f:WD2101 soil group(1.00),g:uncultured bacterium(0.98)	Bacteria	Planctomycetota	Phycisphaerae	Tepidisphaerales	_	_
OTU852	ATTCGCTACCCAAGCCTTCGTCCCTCAACGTCAGTTATTAAATAAAAGGTAGCTTTCGCCGTTATCAGTCTCCATGGTATCAAAAAATATCAACTCTACTCCACAGATTCTCACCTTCTCATATCTAACTCTAGTAAAACCGTATCCTATTTTGGACTAATTAAACCGTCTAGGTACCCTTTAAACCTAATAAAGATGAATAACACTAGTCTTCT	d:Bacteria(1.00),p:Proteobacteria(1.00),c:Alphaproteobacteria(1.00),o:Rickettsiales(1.00),f:Mitochondria(1.00),g:Penicillium sp. KCTC16086(0.04)	Bacteria	Proteobacteria	Alphaproteobacteria	Rickettsiales	Mitochondria	_
OTU853	GTTTGCTCCCCTTGCTCTCGCGCCTCAGCGTCAGGTATAAACCAGAAAACCGCTTTCGCCACTGGTGTTCTTCCACATATCTACGCATTTCACCGCTACACGTGGAATTCCGTTTTCTCCGTCAACCCTCTAGACAAACAGTTTCAAATGCAGCACCAAAGTTGAGCTTTGGTATTTCACATCTGACTTGTTCATCAGCCTACGCGCCCTTTACG	d:Bacteria(1.00),p:Verrucomicrobiota(1.00),c:Chlamydiae(1.00),o:Chlamydiales(1.00),f:Simkaniaceae(1.00),g:uncultured(1.00)	Bacteria	Verrucomicrobiota	Chlamydiae	Chlamydiales	Simkaniaceae	_
OTU854	GTTTGCTCCCCACGCTTTCGCGCCTCAGCGTCAATTACAGGCCAGATGGCCGCCTTCGCCACCGGTGTTCTTCCCAATATCTACGAATTTCACCTCTACACTGGGAATTCCGCCATCCTCTCCTGCATTCCAGCGCCGCAGTATCAAGTGCAATTCCCAGGTTGAGCCCGGGGATTTCACACCTGACTTACAGCACAGCCTACGCGCCCTTTACG	d:Bacteria(1.00),p:Proteobacteria(1.00),c:Alphaproteobacteria(1.00),o:uncultured(1.00),f:uncultured Alphaproteobacteria bacterium(0.60)	Bacteria	Proteobacteria	Alphaproteobacteria	_	_	_
OTU855	GTTTGCTCCCCACGCTTTCGTGCCTCAGCGTCAGTATCGGGCCAGTGAGCCGCCTTCGCCACTGGTGTTCTTGCGAATATCTACGAATTTCACCTCTACACTCGCAGTTCCACTCACCTCTCCCGAACTCAAGATCTTCAGTATCAAAGGCAGTTCTGGAGTTGAGCTCCAGGATTTCACCCCTGACTTAAAGACCCGCCTACGCACCCTTTACG	d:Bacteria(1.00),p:Proteobacteria(1.00),c:Alphaproteobacteria(1.00),o:Rhizobiales(1.00),f:Xanthobacteraceae(1.00),g:Bradyrhizobium(1.00)	Bacteria	Proteobacteria	Alphaproteobacteria	Rhizobiales	Xanthobacteraceae	Bradyrhizobium
OTU856	GTTCGCTCCCCTAGCTTTCGCGCCTCAGCGTCAGTTGCAGACCAGGACGCCGCCTTCGCCACTGGTGTTCCTCCGGGTCTCTACGCATTTCACCGCTACTCCCGGAGTTCCACGTCCCTCTCCTGCACTCACAGCACGGCCGTTACCACTGACCCTCCCCAGTTGAGCCGGGGGCTTTCACAGCGGTCGTACCGCGCCGCCTACGCGCGCTTTAC	d:Bacteria(1.00),p:Chloroflexi(1.00),c:Ktedonobacteria(1.00),o:B12-WMSP1(1.00),f:uncultured Chloroflexi bacterium(0.43)	Bacteria	Chloroflexi	Ktedonobacteria	B12-WMSP1	_	_
OTU857	CTTTGCTACCCAAGCCTTCGTCCCTCAACGTCAGTTATTAGATAGAAGGTTGCTTTCGCCGCTATCCGTCCTTATAGTATCATCAAATTTTATCTCTACTCCATAAGTACTCCCTTCTCATATAAAACTCTAGTAAAACCGTACCCTATTTTGGGCTAGTTATACCGTCTAGGTACCCTTTAAACCTACTAAAGATGAATAACACTAGTCTTCTA	d:Bacteria(1.00),p:Proteobacteria(1.00),c:Alphaproteobacteria(1.00),o:Rickettsiales(1.00),f:Mitochondria(1.00),g:Sclerotinia borealis(0.13)	Bacteria	Proteobacteria	Alphaproteobacteria	Rickettsiales	Mitochondria	_
OTU858	GTTCGCTCCCCTGGCTTTCGCACACGAGCGTCAGACTCTTCCCAGGATGCTGCCTTCGCCTTCGGTGTTCTTCCAGATCTCTACGCATTTCACCGCTCCACCTGGAATTCCGCATCCCTCTGAAGGTCTCAAGTCTTCCCGTTTTCTCAGCCCTGTGGCAGTTAAGCCGCCACCTGTCACTGGGAACGCGAAAGACCGCCTGCGTGCCCTTTACG	d:Bacteria(1.00),p:Chloroflexi(1.00),c:Ktedonobacteria(1.00),o:Ktedonobacterales(1.00),f:Ktedonobacteraceae(1.00),g:uncultured(0.99)	Bacteria	Chloroflexi	Ktedonobacteria	Ktedonobacterales	Ktedonobacteraceae	_
OTU859	GTTTGCTCCCCACGCTTTCGCACTTAAGTGTCAGTCTGGTGCCAGGCAGACGCCTTCGCCACTGATGTTCTTTCCGATCTCTACGCATTTCACCGCTACACCGGAAATTCCACTGCCCTCTCACCGACTCAAGTTACACAGTATTCAATGCCATTCCCAGGTTAAGCCCGGGGCTTTCACATCAAACTTATACAACCACCTACATGCGCTTTACG	d:Bacteria(1.00),p:Proteobacteria(1.00),c:Gammaproteobacteria(1.00),o:Diplorickettsiales(0.92),f:Diplorickettsiaceae(0.92),g:uncultured(0.93)	Bacteria	Proteobacteria	Gammaproteobacteria	Diplorickettsiales	Diplorickettsiaceae	_
OTU860	GTTCGCTCCCCACGCTTTCGCTCCTCAGCGTCAGTATCGGCCCAGAGACCCGCCTTCGCCACCGGTGTTCCTCCTGATATCTGCGCATTTCACCGCTACACCAGGAATTCCAGTCTCCCCTACCGAACTCAAGCATGCCCGTATCAACCGCACGCCCACAGTTAAGCTGCAGGTTTTCACGATTGACGCAACACACCACCTACGAGCTCTTTACG	d:Bacteria(1.00),p:Actinobacteriota(1.00),c:Actinobacteria(1.00),o:Pseudonocardiales(0.61),f:Pseudonocardiaceae(0.61),g:Pseudonocardia(0.22)	Bacteria	Actinobacteriota	Actinobacteria	_	_	_
OTU861	GTTCGCTCCCCTGGCTTTCGCCCCTCAGCGTCAGATGCCTCCCAGGACCCTGCCTTCGCCTTTGGTGTTCCTCCGGATCTCTACGCATTTCACCACTCCACCCGGAATTCCAGGTCCCTCTGAGGCCCTCGAGTCCTGCCGTCTTCCCGGCCCTCCGCGCGTTAAGCACGCAGCTGGCACCGGAAACGCGCAGAACCGCCTGCGGGCGCTTTACG	d:Bacteria(1.00),p:Chloroflexi(1.00),c:Ktedonobacteria(0.99),o:Ktedonobacterales(0.99),f:Ktedonobacteraceae(0.99),g:1921-2(0.90)	Bacteria	Chloroflexi	Ktedonobacteria	Ktedonobacterales	Ktedonobacteraceae	_
OTU862	GTTTGATCCCCACGCTTTCGTGCCTCAGCGTCAATAATCGTTTAGCAAGCTGCCTTCGCAATCGGTGTTCTATGTCATATCTAAGCATTTCACCGCTACATGACATATTCCGCCTACCTCAACGATATTCAAGATAAATAGTATCCAAGGCAGTTTCTGAGTTGAGCTCAGAGATTTCACCTCGGACTTAAATATCCGCCTACACACCCTTTAAA	d:Bacteria(1.00),p:Bacteroidota(1.00),c:Bacteroidia(1.00),o:Chitinophagales(1.00),f:Chitinophagaceae(1.00),g:Edaphobaculum(0.99)	Bacteria	Bacteroidota	Bacteroidia	Chitinophagales	Chitinophagaceae	Edaphobaculum
OTU863	TTTTGCTCCCCACGCTTTCGCGTCTCAATGTCAGGAAGGTCCCAGTGCAATGCCTTCGCCTTTGGTATTCCGCACGATATCAACGGATTTCACCCCTACACCGTGCGTTCTATGCACCTCTAACCCCCTCTAGTTCCGCCGTATCTCCTGCACTTCCACCGTTGGGCGGTGGGCTTTAACAGAAGACGCGCGAAACCACCTACACGCGCTTTACG	d:Bacteria(0.99),p:Patescibacteria(0.90),c:Parcubacteria(0.90),o:Candidatus Wolfebacteria(0.13),f:uncultured bacterium(0.18)	Bacteria	Patescibacteria	Parcubacteria	_	_	_
OTU864	GTTCGCTCCCCCAGCTTTCGCGCCTCAGCGTCAAGAGTGCCCCAGGAGACCGCCTTCGCCACTGGTGTTCCTACCGATCTCTACGCATTTCACCGCTACACCGGTAATTCCATCTCCCCCTAGCACCTTCAAGAAAACCAGTATCCACCGACCCTCCGGAGTTGAGCTCCGGGCTTTCACAGCGGACTTGGCTCCCCGCCTACGCGCGCTTTACG	d:Bacteria(1.00),p:Armatimonadota(0.90),c:Chthonomonadetes(0.90),o:Chthonomonadales(0.90),f:Chthonomonadaceae(0.90),g:Chthonomonas(0.90)	Bacteria	Armatimonadota	Chthonomonadetes	Chthonomonadales	Chthonomonadaceae	Chthonomonas
OTU865	GTTCGCTCCCCTAGCTTTCGCGCCTCAGCGTCAGGTTCTTCCCAGGATGCTGCCTTCGCCTTTGGTGTTCTTCCAGATCTCTACGCATTTCACCGCTCCACCTGGAATTCCACATCCCTCTGAAGTCCTCAAGTCCTGCAGTTTTCCAAGGCCTGTGGGAGTTAAGCCCCCACCTGTCACTCGAAACTTACCAGACCGCCTACGCGCTCTTTACG	d:Bacteria(1.00),p:Chloroflexi(0.97),c:Ktedonobacteria(0.97),o:Ktedonobacterales(0.97),f:Ktedonobacteraceae(0.97),g:uncultured(0.97)	Bacteria	Chloroflexi	Ktedonobacteria	Ktedonobacterales	Ktedonobacteraceae	_
OTU866	TTTTGCTCCCCTGGCTTTCGTTCCTCAGCGTCAGTTATGGCCCAGTAACGCGCTTTCGCCGCTGGTGTTCCTCCCGATATCTACGCATTTCACCGCTACACCGGGAATTCCCGTTACCTCTACCACACTCTAGCAACCCAGTATCCAATGCCCTACCCGAGTTGAGCTCAGGCCTTTAACACCAGACTTAGGCTACCGCCTACGAACTCTTTACG	d:Bacteria(1.00),p:Cyanobacteria(1.00),c:Vampirivibrionia(1.00),o:Vampirovibrionales(0.98),f:uncultured bacterium(0.84)	Bacteria	Cyanobacteria	Vampirivibrionia	Vampirovibrionales	_	_
OTU867	GTTTGCTCCCCACACTTTCGCGCCTCAGCGTCAGTATTGGACCAGTAAGCCGCCTTCGCCACTGGTGTTCTTCCTAATATCTACGAATTTCACCTCTACACTAGGAATTCCACTTACCCCTTCCAAACTCAAGTCTTTCAGTCTTAAGCGCACGTCCTGGGTTAAGCCCAGGGCTTTCACGCCTAACTTAAAAGACCGCCTACGCGCCCTTTACG	d:Bacteria(1.00),p:Proteobacteria(1.00),c:Alphaproteobacteria(1.00),o:Holosporales(1.00),f:Holosporaceae(1.00),g:Candidatus Bealeia(0.99)	Bacteria	Proteobacteria	Alphaproteobacteria	Holosporales	Holosporaceae	_
OTU868	GTTTGCTCCCCTAGCTTTCGCTCCTCAGCGTCAGAACAACCCCAGGTGATCGCCTTCGCCACTGGTGTTCCTCCCGATATCTACGCATTTCACCGCTACACCGGGAATTCCATCACCCTCTGATTGCCTCAAGAATCGAAGTATCCGTGCCGTTCCCTGAGTTGAGCCCAGGTCTTTCTTCACGGACTATCGATCCCGCCTACGAGCGCTTTACG	d:Bacteria(1.00),p:WPS-2(1.00),c:uncultured bacterium(0.12)	Bacteria	WPS-2	_	_	_	_
OTU869	GTTTGCTCCCCTGGCTTTCGCGCCTCAGCGTCAGCAGAGGTCCAGCACGCCGCTTTCGCCACCGGCGTTCCTTCCGATATCTACGCATTTCACCGCTCCACCGGAAGTTCCGCATGCCCCTACCTCCCTCGAGGCCCCCAGTATCCGCGGCCCTGCCCCAGTTGAGCTGGGGGCTTTCACCACGGACTCGGGGACCCGCCTACGCGCCCTTTAAG	d:Bacteria(1.00),p:Planctomycetota(1.00),c:Planctomycetes(1.00),o:Gemmatales(1.00),f:Gemmataceae(1.00),g:uncultured(1.00)	Bacteria	Planctomycetota	Planctomycetes	Gemmatales	Gemmataceae	_
OTU870	GTTCGCTCCCCTGGCTTTCGCGCCTCAGCGTCAGAAGAGGTCCAGCGGCCCGCTTTCGCCACCGGCGTTCCTTCCGATATCTACGCATTTCACCGCTCCACCGGAAGTTCCGGCCGCCCCTACCTCCCTCGAGCACCCCAGTATCCAAGGCCCTTTTCCGGTTGAGCCGAAAGCTTTCACCCCGGACTTGGTGTGCCGCCTACGCGCCCTTTAAG	d:Bacteria(1.00),p:Planctomycetota(1.00),c:Planctomycetes(1.00),o:Gemmatales(1.00),f:Gemmataceae(1.00),g:uncultured(0.97)	Bacteria	Planctomycetota	Planctomycetes	Gemmatales	Gemmataceae	_
OTU871	GTTTGCTCCCCTAGCTTTCGTGCCTCAGTGTCAGGAGTCGTCCAGGGACTCGCCTTCGCCACTGGTGTTCCACTTGATATCTACGCATTTCACTGCTACACCAAGTATTCCAGTCCCCCCTCCGACCCTCTAGCAGGGTAGTTTCCAATGCCATTTCCGAGTTGAGCTCGGAGATTTCACATCCGACTTACCCCACCACCTACGCACCCTTTACG	d:Bacteria(1.00),p:Verrucomicrobiota(1.00),c:Verrucomicrobiae(1.00),o:Pedosphaerales(1.00),f:Pedosphaeraceae(1.00),g:uncultured bacterium(0.86)	Bacteria	Verrucomicrobiota	Verrucomicrobiae	Pedosphaerales	Pedosphaeraceae	_
OTU872	GTTCGCTACCCACGCTTTCGTGCTTGAGTGTCAGGAACGCGCCAGTGAATTGCCTTCGCTTTCGGTGTTCCCCATGATATCAACGGATTTCACCCCTACACCATGAGTTCCATTCACCTCTCACGCCCTCGAGTCGTACCGTTTCGTTTGCAGATCCGGAGTTGAGCTCCGGGGTTTAACAGACGACTAATACGACCACCTACGCACTCTTTACG	d:Bacteria(1.00),p:Patescibacteria(1.00),c:Parcubacteria(1.00),o:Candidatus Kaiserbacteria(0.89),f:uncultured bacterium(0.57)	Bacteria	Patescibacteria	Parcubacteria	_	_	_
OTU873	GTTTGATCCCCACGCTTTCGTGCCTCAGAGTCAATAGTAGTGTAGCGAGCTGCCTTCGCAATTGGTGTTCTATGTCATATCTAAGCATTTCACCGCTACATGACATATTCCGCTCACCTCCACTGTATTCAAGACAGATAGTATCAATGGCAGTTCTGGGGTTAAGCCCCAGGATTTCACCACTGACTTACCTGCCCTCCTACGCACCCTTTAAA	d:Bacteria(1.00),p:Bacteroidota(1.00),c:Bacteroidia(1.00),o:Chitinophagales(1.00),f:Chitinophagaceae(0.99),g:Flavisolibacter(0.60)	Bacteria	Bacteroidota	Bacteroidia	Chitinophagales	Chitinophagaceae	_
OTU874	GTTTGATCCCCACACTTTCGTGCCAGAGCGTCAGTAATCGTCCAGATAGCCGCCTTCGCCACCGGTGTTCCTCCTAATATCTACGAATTTCACCTCTACATTAGGAATTCCGCTATCCCCTCCGATACTCTAGCTTGCCAGTTTCAAAGGCAATTCCACAGTTGAGCTGTGGGATTTCACCCCTGACTTGGCAAGCCGCCTACGCACGCTTTACG	d:Bacteria(1.00),p:Proteobacteria(1.00),c:Alphaproteobacteria(1.00),o:Rickettsiales(1.00),f:SM2D12(1.00),g:uncultured bacterium(0.69)	Bacteria	Proteobacteria	Alphaproteobacteria	Rickettsiales	SM2D12	_
OTU875	GTTCGCTCCCCACGCTGTCGTGTCTGAATGTCGGAGCCAGGCCAGGAGGCCGCCTTCGCCTCTGGGGTTCTGCCGGATCTCTACGCATTTCACCACTACACCCGGCATTCCACCTCCCTCTCCTGCTCCCTAGAGCGGCAGTCTGGCATAACCCGCCCAGGTTGAGCCTGGGGCTTTCATACACCACTTACCACTCCATCTGCACACGCTTTACG	d:Bacteria(1.00),p:Chloroflexi(0.84),c:Anaerolineae(0.76),o:SBR1031(0.74),f:uncultured bacterium(0.75)	Bacteria	Chloroflexi	Anaerolineae	SBR1031	_	_
OTU876	GTTCGCTCCCCACGCTTTCGTGCCTCAGCGTCAGGTCTCGGCCAGGTGGGCGCTTGCGCCACAGGTATTCTTCCTGATCTCTACGCATTTCACCACTACACCAGGAGTTCTCCCACCCTCTCCGAGCCTCCAGTCAAGTCGTATCGGCACGCGCCCGTGGGTTAAGCCCACGGATTTCAGCGCCGACGCACCAAACCGCCTACGCACCCTTTACG	d:Bacteria(1.00),p:Chloroflexi(1.00),c:Chloroflexia(1.00),o:Chloroflexales(1.00),f:Chloroflexaceae(1.00),g:FFCH7168(1.00)	Bacteria	Chloroflexi	Chloroflexia	Chloroflexales	Chloroflexaceae	_
OTU877	GTTCGCTCCCCCAGCTTTCGGGCCTGAGCGTCAGGTCGCGGCCAGGGCGCTGCCTACGCCGTCGGTGTTCCTCCGGATCTCTACGCATTTCACCGCTCCACCCGGAATTCCACGCCCCTCTCCGCGCCTCTCGTTGTGGTGAGCCACGCCGTCTGGGAAGACCCCCGCCGGTTGAGCCGGCCGGATTTCACTCCCCACCACGCGCGGCCGCCTGC	d:Bacteria(1.00),p:Chloroflexi(0.99),c:Ktedonobacteria(0.99),o:Ktedonobacterales(0.99),f:JG30-KF-AS9(0.99),g:uncultured bacterium(0.65)	Bacteria	Chloroflexi	Ktedonobacteria	Ktedonobacterales	JG30-KF-AS9	_
OTU878	GTTCGCTCCCCTGGCTTTCGCGCCTTAGCGTCAGGAACAGGCCAGAAAGTCGCCTTCGCCACTGGTGTTCCTCCCGATATCTACGCATTTCACCGCTACACCGGGAATTCCACTTTCCTCTCCTGTCCTCAAGGGCGGCCATCTCCTAGAAAGCCCAACGGTTGAGCCGTTGGATTTACTCCAGGATGCGCCGCTCCGCCTACACGCCCTTTACG	d:Bacteria(1.00),p:Firmicutes(0.71),c:Incertae Sedis(0.01),o:DTU014(0.01),f:uncultured bacterium(0.25)	Bacteria	Firmicutes	_	_	_	_
OTU879	TTTTGATCCCCACGCTTTAGTGATTGACCGTCAGCAGAGCACTAGTAGGCTGCTTTCGCTTTTGGTGTTCCGTGCAATATCAATGGATTTCACCCCTACACTGCACGTTCCGCCTACCTCTTACTCGCTCTAGTCGTGCCGTTTCCCACGCGGTTTCACCGTTGAGCAGTGAAATTTAACATAAGACTAGCACAACCGGCTGCTCACGCTTTACG	d:Bacteria(1.00),p:Patescibacteria(1.00),c:Parcubacteria(1.00),o:Candidatus Yanofskybacteria(1.00),f:uncultured bacterium(0.44)	Bacteria	Patescibacteria	Parcubacteria	_	_	_
OTU880	GTTTGCTCCCCTAGCTTTCGCGCCTCAGCGTCAGAAGAGGTCCAGTCCTTCGCTTTCGCCACCGGCGTTCCTTCTGATATCAACGCATTTCACCGCTCCACCAGAAGTTCCAAAGACCCCTACCTCCCTCAAGCCCGCCAGTATCGAAGGCACTTCTCCAGTTAAGCTGAAGTATTTCACCCCCGACTTGGCAAGCCGCCTACGCGCCCTTTAAG	d:Bacteria(1.00),p:Planctomycetota(1.00),c:Planctomycetes(1.00),o:Gemmatales(1.00),f:Gemmataceae(1.00),g:uncultured(1.00)	Bacteria	Planctomycetota	Planctomycetes	Gemmatales	Gemmataceae	_
OTU881	GTTTGCTCCCCTAGCTTTCGCGCCTCAGCGTCAGTATTGGGCCAGATGAGCGCCTTCGCCACCGGTGTTCCTCCTGATATCTACGCATTTCACCGCTACACCAGGAATTCCCTCATCCTCTCCCATACTCAAGTCAGGCAGTTTGAGATGCAGATCCTCGGGTGAGCCGAGGGATTTCACATCCCACTTACCCAACCGCCTACACGCCCTTTACG	d:Bacteria(1.00),p:Latescibacterota(1.00),c:uncultured bacterium(1.00)	Bacteria	Latescibacterota	_	_	_	_
OTU882	GTTTGCTCCCCTGGCTTTCGTTCATCAGTGTCAGTTGCAGTCCAGAACGCCGCCTTCGCCACCGGTGTTCCTCCAGATATCTACGCATTTCACCGCTACACCTGGAATTCCGCGTTCCTCTCCTGCACTCAAGCTCGCCAGTATCAGACGCAGTTCCCCAGTTAAGCTGAGGGATTTCACGTCTGACTGAGCAAGCCACCTACGAACCCTTTACG	d:Bacteria(1.00),p:Acidobacteriota(1.00),c:Vicinamibacteria(1.00),o:Vicinamibacterales(1.00),f:uncultured(1.00),g:uncultured Acidobacteria bacterium(0.80)	Bacteria	Acidobacteriota	Vicinamibacteria	Vicinamibacterales	_	_
OTU883	GTTTGCTCCCCTAGCTTTCGCGCCTCAGCGTCAGTTATGGTCCAGTGCGCCGCTTTCGCCACAGGTGTTCCTCCCGATATCTACGCATTTCACCGCTACACCGGGAATTCCACGCACCTCTCCCACACTCCAGCACGGCAGTCAGCGTGGCCAGCCCCGAGTTGAGCCCGGGGATTTCACCACACTCTTACCGCGCCGCCTACGCGCCCTTTACG	d:Bacteria(1.00),p:Acidobacteriota(1.00),c:Acidobacteriae(1.00),o:Acidobacteriales(1.00),f:uncultured(0.99),g:uncultured bacterium(0.41)	Bacteria	Acidobacteriota	Acidobacteriae	Acidobacteriales	_	_
OTU884	GTTTGCTCCCCACGCTCTCGCGCCTCAGCGTCAGTATCAGTCCAGGTAGCCGCCTTCGCCACTGGTGTTCCTTCCGATATCTACGCATTTCACCGCTACACCGGAAATTCCACTACCCTCTACTGTACTCCAGTCTTGCAGTTTGAGATGCAGTTCCCAGGTTAAGCCCGGGGATTTCACATCTCACTTACTAAACCGCCTACGCGCCCTTTACG	d:Bacteria(1.00),p:Proteobacteria(1.00),c:Gammaproteobacteria(1.00),o:Diplorickettsiales(0.93),f:Diplorickettsiaceae(0.93),g:uncultured(0.94)	Bacteria	Proteobacteria	Gammaproteobacteria	Diplorickettsiales	Diplorickettsiaceae	_
OTU885	GTTCGCTCCCCTAGCTTTCGCGTCTCAGCGTCAGTTGGCAGCCAGAAAGTCGCCTTCGCCACTGGTGTTCCTCCCGATATCTACGCATTTCACTACTACACCGGGAATTCCACTTTCCTCTCTGCCACTCTAGCCACGCAGTATTGGCTGCAGTTTCCCGGTTGAGCCGGGAGATTTCACAACCAACTTGCGCAACCGCCTACACGCGCTTTACG	d:Bacteria(1.00),p:Chloroflexi(0.51),c:AD3(0.12),o:uncultured bacterium(0.24)	Bacteria	_	_	_	_	_
OTU886	GTTTGCTCCCCTGGCTTTCGCGCATCAGCGTCAGGCGAGGTCCAGCACGCCGCTTTCGCCACCGGCGTTCCTTCCGATATCTACGCATTTCACCGCTCCACCGGAAGTTCCGCATGCCCCTACCTCCCTCGAGCCCGCCAGTATCAGGGGCACTTGTCCGGTTGGGCCGAACGATTTCACCCCTGACTTGGCGAGCCGCCTACGCGCCCTTTAAG	d:Bacteria(1.00),p:Planctomycetota(1.00),c:Planctomycetes(1.00),o:Gemmatales(1.00),f:Gemmataceae(1.00),g:uncultured(1.00)	Bacteria	Planctomycetota	Planctomycetes	Gemmatales	Gemmataceae	_
OTU887	GTTTGCTCCCCTGGCCTTCGTGCCTCAGCGTCGGTAACTGTCCAGAGACTCGCCTTCGCCACTGGTCTTCCTTACGATATCTACGCATTTCACTGCTACACCGTAAATTCCAGTCTCCTCTCCAGTACCCGAGCCACGCAGTATCGAATGCAGTTCCAGGGTTGAGCCCTGGGATTTCACATCCGACTTGCGCGACCGCCTACGCACCCTTTACG	d:Bacteria(1.00),p:Verrucomicrobiota(1.00),c:Verrucomicrobiae(1.00),o:Chthoniobacterales(1.00),f:Chthoniobacteraceae(1.00),g:Chthoniobacter(1.00)	Bacteria	Verrucomicrobiota	Verrucomicrobiae	Chthoniobacterales	Chthoniobacteraceae	Chthoniobacter
OTU888	GTTCGCTCCCCTGGCTTTCGCGCCTCAGCGTCAGGTAAGGCCCAAGAAGCCGCCTTCGCCACCGGTGTTCCGACTGATATCTACGCATTTCACCGCTACACCAGCCATTCCACTTCTCCCTACCTCCCTCAAGACCACCAGTATGAGAAGCACTCCTGAAGTTGAGCCCCAGAATTTCACTTCTCACTTAATGGCCCGCCTACGCGCGCTTTACG	d:Bacteria(1.00),p:Armatimonadota(0.99),c:Chthonomonadetes(0.99),o:Chthonomonadales(0.99),f:uncultured bacterium(0.80)	Bacteria	Armatimonadota	Chthonomonadetes	Chthonomonadales	_	_
OTU889	GTTTGCTCCCCACGCTTTCGAGTCTCAGCGTCAGTATTCGTCCAGTTGGCCGCCTTCGCCACCGGTGTTCCTCTCGATATCTACGAATTTCACCTCTACACCGAGAATTCCACCAACCTCTCCGATACTCTAGCCTGGCAGTTTCGAGTGCACTTCCCGGGTTGAGCCCGGGGCTTTCACACCCGACTTTTCAGACCGCCTACACTCGCTTTACG	d:Bacteria(1.00),p:Myxococcota(1.00),c:Polyangia(1.00),o:Polyangiales(1.00),f:Polyangiaceae(1.00),g:Pajaroellobacter(1.00)	Bacteria	Myxococcota	Polyangia	Polyangiales	Polyangiaceae	Pajaroellobacter
OTU890	ATTCGCTCCCCAAGCCTTCGTCCCTCAACGTCAGTTTATACATAGAGGGTTGCCTTCGCCGTTATCCGTTCCATTAGTATAAAAGTATTTCATCACTACACCAATAGCCCTAATATTTACCTCTCCCATTAAACTCTAGCATATCAGTACCCTTTTGGGGCTTAATTTGCCGTCTAGGTACCCTTTAAACCTAATAAAGATGAATAACACTAGTC	d:Bacteria(1.00),p:Proteobacteria(1.00),c:Alphaproteobacteria(1.00),o:Rickettsiales(1.00),f:Mitochondria(1.00),g:Zasmidium cellare(0.47)	Bacteria	Proteobacteria	Alphaproteobacteria	Rickettsiales	Mitochondria	_
OTU891	GTTTGCTCCCCTAGCTTTCGCACCTCAGCGTCAGTCATGGACCAGAGAGCCGCCTTCGCCACCGGTGTTCCTCCTGATATCTACGCATTTCACCGCTCCACCAGGAGTTCCGCTCTCCCCTACCATCCTCTAGCACCGCAGTCTGCCAGGCAGTTCCACGGGTAAGCCGTGGGATTTCACCCAACACTTGCGGCGCCGCCTACGTGCGCTTTAAG	d:Bacteria(1.00),p:Planctomycetota(1.00),c:OM190(1.00),o:uncultured bacterium(0.64)	Bacteria	Planctomycetota	OM190	_	_	_
OTU892	GTTTGCTCCCCACGCTTTCGTGCCTCAGCGTCAGTTGCGCACCAGTGACCTGCCTTCGCCGTTGGCCTTCCGAGTGATCTCTACGCATTTCACCGCTACACCACTCGTTCCGGTCACCCCTCACGCACTCCAGCTCGCCAGTATCAGAGGCCATTTTCCGGTTGGGCCGAAAACTTTCACCCCTGACTTAACAAGCCGCCTACGCACCCTTTATG	d:Bacteria(1.00),p:Planctomycetota(1.00),c:vadinHA49(1.00),o:uncultured bacterium(0.20)	Bacteria	Planctomycetota	vadinHA49	_	_	_
OTU893	GTTTGCTCCCCTGGCTTTCGCGCCTCAGCGTCAGTGTCAGCCCAGCAACCCGCCTTCGCCTCAGGTGTTCTTCCCAATATCTACGCATTTCACCGCTACACTGGGAATTCCAGTTGCCCCTTCTGCACTCTAGCTCGGCAGTCTCAAAAGCAGTTCCTCGGTTGAGCCCAGGCCTTTCACTCCTGACTTGCCGTGCCGCCTACGCGCCCTTTACG	d:Bacteria(1.00),p:Acidobacteriota(1.00),c:Blastocatellia(1.00),o:DS-100(1.00),f:uncultured Acidobacteria bacterium(0.98)	Bacteria	Acidobacteriota	Blastocatellia	DS-100	_	_
OTU894	GTTTGATCCCCACACTTTCGTATCTCAGCGTCAGTATTTGGCCAGATGGCCGCCTTCGCCACCGGTATTCCTCCTGATATCTACGTATTTCACCACTACACCAGGAATTCTACCATCCTCTCCAATACTCAAGCTTTACAGTTTCAAATGCAATTCCATGGTTAAGCCATGGGATTTCACACCTGACTTGAAAAGCCGCCTACATACGCTTTACG	d:Bacteria(1.00),p:Bdellovibrionota(1.00),c:Bdellovibrionia(1.00),o:Bdellovibrionales(1.00),f:Bdellovibrionaceae(1.00),g:Bdellovibrio(1.00)	Bacteria	Bdellovibrionota	Bdellovibrionia	Bdellovibrionales	Bdellovibrionaceae	Bdellovibrio
OTU895	GTTTGCTCCCCTAGCTTTCGTCCCTCAGCGTCAGTTGTGATCCAGCGAGCCGCTTTCGCCTCGGATGTTCCTGCGGATATCTACGCATTTCACCGCTACACCCGCAATTCCACTCGCCTATCTCACACTCTAGCACGGCAGTTTCGAAAGCAGCCTCTGAGTTAAGCCCAGAGATTTCACTCCCGACTTACCACACCGCCTACGGACCCTTTACG	d:Bacteria(1.00),p:Acidobacteriota(1.00),c:Acidobacteriae(1.00),o:Subgroup 2(1.00),f:uncultured bacterium(0.98)	Bacteria	Acidobacteriota	Acidobacteriae	_	_	_
OTU896	GTTTGCTCCCCACGCTCTCGCGCCTCAGCGTCAATCTTCGTCCAGGCGGTCGCCTTCGCCACCGGTGTTCCTCCCAATATCTACGAATTTCACCTCTACACTGGGAATTCCACCACCCTCTCCGAGATTCGAGTCAAGTAGTTTCGGATGCACTTCCAAGGTTGAGCCCTGGGCTTTCACATTCGACTTACTTGACCGCCTACGCGCCCTTTACG	d:Bacteria(1.00),p:Myxococcota(1.00),c:Myxococcia(1.00),o:Myxococcales(1.00),f:Myxococcaceae(1.00),g:P3OB-42(1.00)	Bacteria	Myxococcota	Myxococcia	Myxococcales	Myxococcaceae	P3OB-42
OTU897	GTTTGCTCCCCTGGCTTTCGTGCCTGAGCGTCAGGAACTGTCCAGAGATCCGCCTTCGCTACTGGTGTTCTGGTTGATCTCTACGCATTTCACTGCTACACCAACCATTCCAATCTCCTCTCCAGTCCTCTAGCTCGGTAGTTTCGAATGACCTATCGAGGTTAAGCCTCGAGATTTCACATCCGACTTACCGAACCGCCTGCGCACCCTTTACG	d:Bacteria(1.00),p:Verrucomicrobiota(1.00),c:Verrucomicrobiae(1.00),o:S-BQ2-57 soil group(0.95),f:uncultured Verrucomicrobiaceae bacterium(0.43)	Bacteria	Verrucomicrobiota	Verrucomicrobiae	_	_	_
OTU898	GTTTGCTCCCCCAGCTTTCGTGCATCAGCGTCAGTACAAGACCAGGTGACCGCCTTCGCCACTGGTGTTCCTCCGAATATCTACGCATTTCACCGCTACACTCGGAATTCCATCACCCTCTTCTCGACTCGAGATCCGCAGTATCGAGGCCGTGCCCCGAGTTGAGCCCGGATATTTCAACCTCGACTTACGAATCCGCCTACGCACGCTTTACG	d:Bacteria(1.00),p:WPS-2(0.92),c:uncultured bacterium(0.93)	Bacteria	WPS-2	_	_	_	_
OTU899	GTTCGCTCCCCTCGCTTTCGCACCTCAGCGTCAGCTCTCAGCCAGGACACTGCCTGCGCCTGCGGTGTTCCTCCGGATCTCTACGCATTTCACCGCTCCACCCGGAATTCCGTGTCCCTCTCTGAGGCTCCAGTCGTGCCGTTTCGTGGCTGCTGAGAGGGTGAAGCCCTCCCCTGTGCGCCCCGACTCGCCCGACCGCCTACATGCCCTTTACG	d:Bacteria(1.00),p:Chloroflexi(0.95),c:Ktedonobacteria(0.92),o:Ktedonobacterales(0.92),f:Ktedonobacteraceae(0.90),g:HSB OF53-F07(0.70)	Bacteria	Chloroflexi	Ktedonobacteria	Ktedonobacterales	Ktedonobacteraceae	HSB OF53-F07
OTU900	GTTCGCTCCCCTGGCTTTCGCGCCTCAGCGTCAGAAGAGGTCCAGCCGTGCGCTTTCGCCACCGGCGTTCCTTCCGATATCAACGCATTTCACCGCTCCACCGGAAGTTCCCACGGCCCCTACCTCCCTCCAGACCAGCAGTATCCAAGGCACTTTTCCGGTTAAGCCGAAAGCTTTCACCCCGGACTGGCTGGCCCGCCTACGCGCCCTTTAAG	d:Bacteria(1.00),p:Planctomycetota(1.00),c:Planctomycetes(1.00),o:Gemmatales(1.00),f:Gemmataceae(1.00),g:uncultured(0.97)	Bacteria	Planctomycetota	Planctomycetes	Gemmatales	Gemmataceae	_
OTU901	GTTTGCTCCCCACGCTTTCGCGCCTCAGCGTCAGTAACAGTCCAGAGAGCCGCCTTCGCCACTGATGTTCCTCCTGATATCTACGAATTTCACCTCTACACCAGGAATTCCGCTCTCCTCTCCTGCACTCTAGTCCGCCAGTTTCCAATGCACTTCCTGAGTTAAACCCAGGGATTTCACACCAGACTTAACGAACCGCCTACGCGCCCTTTACG	d:Bacteria(1.00),p:SAR324 (0.77),c:uncultured bacterium(0.58)	Bacteria	SAR324	_	_	_	_
OTU902	GTTCGCTCCCCTGGCTTTCGCGTCTCAGCGTCAGAAAGGGTCCAGGGCCTCGCTTTCGCCACGGGCGTTCCTTCCGATCTCAACGCATTTCACCGCTCCACCGGAAGTTCCAGACCCCCCTACCCCCCTCGAGGCCGCTCGTATCGGTGCCCGTTCCCCGGTTGAGCCGGGGGATTTCAGCAGCCGACGTGGCGGCCCGCCTACACGCGCTTTAA	d:Bacteria(1.00),p:Planctomycetota(1.00),c:Planctomycetes(1.00),o:Isosphaerales(1.00),f:Isosphaeraceae(1.00),g:Tundrisphaera(1.00)	Bacteria	Planctomycetota	Planctomycetes	Isosphaerales	Isosphaeraceae	Tundrisphaera
OTU903	GTTCGCTCCCCACGCTTTCGCGTCTCAGCGTCAGTACCGTCCCAGAGAACCGCCTTCGCCACTGGTGTTCTTCCCAATATCTGCGCATTTCACCGCTACACTGGGAATTCCGTTCTCCTCTTCCGGACTCTAGCTAGGTGGTTTCCCACGCGAACTGCGGTTGAGCCGCAGGTTTTGACGCGAGACCTACCAAGCCGCCTACACGCTCTTTACGC	d:Bacteria(1.00),p:Actinobacteriota(1.00),c:Thermoleophilia(1.00),o:Gaiellales(1.00),f:uncultured(1.00),g:uncultured soil bacterium(1.00)	Bacteria	Actinobacteriota	Thermoleophilia	Gaiellales	_	_
OTU904	GTTTGCTCCCCACGCTTTCGCGCCTCAGCGTCAATGTCGGTCCAGATAGCCGCCTTCGCCACCGGTGTTCTTCCCAATATCTACGAATTTCACCTCTACACTGGGAATTCCGCTATCCTCTCCCGAATTCAAGCAACCCAGTATCAAATGCAGTCCCCAGGTTAAGCCCAGGACTTTCACATCTGACTTGGGTCGCCGCCTACGCGCCCTTTACG	d:Bacteria(1.00),p:Proteobacteria(1.00),c:Alphaproteobacteria(1.00),o:Dongiales(1.00),f:Dongiaceae(1.00),g:Dongia(1.00)	Bacteria	Proteobacteria	Alphaproteobacteria	Dongiales	Dongiaceae	Dongia
OTU905	GTTTGCTCCCCACGCTTTCGCAATTGAGTGTCAGTTGTCGTCTAGTGCGCCGCTTTCGCCTCTGGTGTTCCTCCCGATATCTACGCATTTCACCGCTACACCGGGAATTCCACGCACCCTTCCGATACTCTAGTCATTCAGTATCCACCGCACTTCCCGGGTTAAGCCCGGGGATTTCACAGTAGACTTGTATGACCACCTACTTGCCCTTTACG	d:Bacteria(1.00),p:Bdellovibrionota(1.00),c:Oligoflexia(1.00),o:0319-6G20(1.00),f:uncultured bacterium(0.81)	Bacteria	Bdellovibrionota	Oligoflexia	0319-6G20	_	_
OTU906	TTTTGCTCCCCACGCTTTCGCATCTCAGAGTCAGGAAGGTCCCAGTGCACTGCCTTCGCCTTTGGTGTTTCGCACGATATCAACGGATTTCACCCCTACACCGTGCGCTCCATGCACCTCTAACCTCCTCTAGTCTTGTCGTATCTCTGGCGATTCCACCGTTAGGCGGTGGGATTTAACCAAAGACGCACAAAACCTCCTACATGCTCTTTACG	d:Bacteria(1.00),p:Patescibacteria(0.94),c:Parcubacteria(0.91),o:Candidatus Jorgensenbacteria(0.58),f:Candidatus Adlerbacteria bacterium GW2011_GWC1_50_9(0.58)	Bacteria	Patescibacteria	Parcubacteria	_	_	_
OTU907	GTTTGCTCCCCTAGCCTTCGTGCCTCAGTGTCAGGAACTGTCCAGAGATCCGCCTTCGCCACTGGTCTTCCTCATGATATCTACGCATTTCACTGCTACACCATGAATTCCAATCTCCTCTCCAGTCCTCCAGCAAAACAGTATCGAGTGCAGTTTCGGGGTTAAGCCCCGAGATTTCACACCCGACTTATTCTACCACCTACGCACCCTTTACG	d:Bacteria(1.00),p:Verrucomicrobiota(1.00),c:Verrucomicrobiae(1.00),o:Chthoniobacterales(1.00),f:Chthoniobacteraceae(0.94),g:uncultured bacterium(0.49)	Bacteria	Verrucomicrobiota	Verrucomicrobiae	Chthoniobacterales	Chthoniobacteraceae	_
OTU908	TTTTGCTCCCCACGCTTTCATGCCTCAATGTCAGTAGCAGAATAGTTAACTGCCTTCGCCTTATTGGTGTTCTTCCACATATCGTCACATTTTACCGCTCCACATGGAGTTCCGTTAACCTCTCCTGCACTCAAGAATGACAGTATTACCAGCTTCCACGAGGTTGAGCCTCGTTTCCACCGATAACTTATCACACCATCTACGCATCCTTTACG	d:Bacteria(1.00),p:Firmicutes(0.99),c:Bacilli(0.95),o:Entomoplasmatales(0.88),f:type III(0.84),g:uncultured Mollicutes bacterium(0.73)	Bacteria	Firmicutes	Bacilli	Entomoplasmatales	_	_
OTU909	GTTTGCTACCCACGCTTTCGCGCCTCAGCGTCAGGTGTCGACCAGTATGCTGCCTTCGCCATGGGTGTTCCTCCCGATATCAACGCATTTCACCGCTACACCGGGAATTCCACATACCTCTTCGAACCTCCAGTCTGCCAGTATGCAGAGCAGTTTCCGGGTTGAGCCCTGGAGATTTCACTCTACACTTAACAGACCGCCTACGCGCTCTTTAC	d:Bacteria(1.00),p:Armatimonadota(1.00),c:Fimbriimonadia(1.00),o:Fimbriimonadales(1.00),f:Fimbriimonadaceae(1.00),g:uncultured Armatimonadetes bacterium(0.78)	Bacteria	Armatimonadota	Fimbriimonadia	Fimbriimonadales	Fimbriimonadaceae	_
OTU910	GTTCGCTCCCCTAGCTTTCGCACCTGAGCGTCAGGTACCACCCAGGACACTGCCTTCGCCTTTGGTGTTCCTCCGGATATCTACGCATTTCACCGCTCCACCCGGAATTCCGTGTCCCTCTGTGGCCCTCAAGTCGCGCAGTCTTCAAGGCGCTCTCCCAGTTGAGCCGGGAGCTGTCACCCCAAACTTGCCCGACCGCCTGCGTGCGCTTTACG	d:Bacteria(1.00),p:Chloroflexi(1.00),c:Ktedonobacteria(1.00),o:Ktedonobacterales(1.00),f:Ktedonobacteraceae(1.00),g:JG30a-KF-32(0.99)	Bacteria	Chloroflexi	Ktedonobacteria	Ktedonobacterales	Ktedonobacteraceae	JG30a-KF-32
OTU911	GTTCGCTACCCACGCTTTCGTGCCTCAGCGTCAGAATCGGCCCAGTCGCCTGTCTACACCTTTGGCGTTCCTCTAGATATCTACGCATTTCACCGCTCCACCTAGAGTTCCAGCGACCTCTACCGACCTCAAGTTCTACAGTCTACCGAGCAATTCCATGGTTGAGCCATGGGATTTCACAAGGCACTTATAGAACCGCCTACGCACCCTTTAAG	d:Bacteria(1.00),p:Planctomycetota(1.00),c:Phycisphaerae(1.00),o:Phycisphaerales(1.00),f:Phycisphaeraceae(1.00),g:uncultured(1.00)	Bacteria	Planctomycetota	Phycisphaerae	Phycisphaerales	Phycisphaeraceae	_
OTU912	GTTCGCTCCCCTCGCTTTCGCACCTCAGCGTCAGTTACCCCCCAGGACACTGCCTTCGCCTTTGGTATTCCTCCGGATCTCTACGCATTTCACCACTCCACCCGGAATTCTGTGTCCCTCTGAGGTCCTCCAGTCCGCCCGTTTTCAAGACCCTCGCGCGGTTAAGCCGCGCGCTGTCACCTCAAACCTGGCGGACCGCCTACGTGCCCTTTACG	d:Bacteria(1.00),p:Chloroflexi(0.99),c:Ktedonobacteria(0.97),o:Ktedonobacterales(0.97),f:Ktedonobacteraceae(0.97),g:1921-3(0.58)	Bacteria	Chloroflexi	Ktedonobacteria	Ktedonobacterales	Ktedonobacteraceae	_
OTU913	GTTTGCTCCCCACGCTCTCGCGCCTCAGCGTCAGTATCTGGCCAGGTAGCTGCCTTCGCCATTGACGTTCCTTCCGATCTCTACGCATTTCACCGCTACACCGGAAATTCCGCTACCCTCTCCAATACTCCAGTCTTATCGTTTGCGACGCACTTCCTAGGTTAAGCCCAGGGATTTCACATCACACGTTTAAAACCGCCTACGCGCCCTTTACG	d:Bacteria(1.00),p:Proteobacteria(1.00),c:Gammaproteobacteria(1.00),o:Diplorickettsiales(1.00),f:Diplorickettsiaceae(1.00),g:Aquicella(1.00)	Bacteria	Proteobacteria	Gammaproteobacteria	Diplorickettsiales	Diplorickettsiaceae	Aquicella
OTU914	GTTTGCTCCCCACGCTTTCGCACCTCAGCGTCAGTATCGAGCCAGTGAGCCGCCTTCGCCACTGGTGTTCCTCCGAATATCTACGAATTTCACCTCTACACTCGGAATTCCACTCACCTCTCTCGAACTCCAGACCGATAGTTTCAAAGGCAGTTCCAAGGTTGAGCCCTGGGATTTCACCTCTGACTGTCCGGTCCGCCTACGTGCGCTTTACG	d:Bacteria(1.00),p:Proteobacteria(1.00),c:Alphaproteobacteria(1.00),o:Rhodobacterales(1.00),f:Rhodobacteraceae(1.00),g:Paracoccus(1.00)	Bacteria	Proteobacteria	Alphaproteobacteria	Rhodobacterales	Rhodobacteraceae	Paracoccus
OTU915	GTTTGCTCCCCTAGCTTTCGCGCCTCAGCGTCAGTGTCGGTCCAGGAAGCCGCCTTCGCCACCGGTGTTCCTCCGGATATCTACGCATTTCACCGCTACACCCGGAATTCCGCTTCCCTCTCCCGAACTCAAGCCTCGCAGTTTCCCGTGCCGTTCCCCAGTTGAGCCGGGGGATTTCACACGGGACTTACGAGACCGCCTACGCGCCCTTTACG	d:Bacteria(1.00),p:Acidobacteriota(1.00),c:Vicinamibacteria(1.00),o:Subgroup 17(1.00),f:uncultured bacterium(0.57)	Bacteria	Acidobacteriota	Vicinamibacteria	_	_	_
OTU916	GTTCGCTCCCCTGGCTTTCGCACCTGAGCGTCAGGTACTCCCCAGGACACTGCCTTCGCCTTTGGTGTTCCTCCGGATATCTACGCATTTCACCACTACACCCGGAATTCCGTGTCCCTCTGAAGCCCTCAAGTCTGCCCGTTTCCCAGACACTTCCCCAGTTAAGCCGGGGACTGTCACCTGAGACGCAGCAGACCGCCTGCGTGCGCTTTACG	d:Bacteria(1.00),p:Chloroflexi(1.00),c:Ktedonobacteria(1.00),o:Ktedonobacterales(1.00),f:Ktedonobacteraceae(1.00),g:uncultured(0.69)	Bacteria	Chloroflexi	Ktedonobacteria	Ktedonobacterales	Ktedonobacteraceae	_
OTU917	GTTTGCTCCCCACGCTTTCGTGCCTGAGCGTCAGTGTTGGCCCAGGGGGCTGCCTTCGCCATCGGTGTTCCTCCGCATCTCTACGCATTTCACTGCTACACGCGGAATTCCACCCCCCTCTGCCACACTCCAAGCCCGCCAGTTTCCATTGCCGTTCCCAGGTTGAGCCCGGGGCTTTCACAACGAACTTAACGAACCGCCTGCGCACGCTTTAC	d:Bacteria(1.00),p:Proteobacteria(1.00),c:Gammaproteobacteria(1.00),o:Burkholderiales(1.00),f:SC-I-84(1.00),g:uncultured bacterium(0.95)	Bacteria	Proteobacteria	Gammaproteobacteria	Burkholderiales	SC-I-84	_
OTU918	GTTTGCTCCCCACGCTTTCGCACCTCAGCGTCAGTATCGGCCCAGGTCTCCGCCTTCGCCACTGGTGTTCCTCCCGATATCTACGAATTTCACCTCTACACCGGGAATTCCGAGACCCTCTTCCGTACTCAAGCCCGGCAGTTTCGGATGCACTTCCTCGGTTGAGCCGAGGGATTTCACATCCGACTTACCGAACCGCCTACGTGCGCTTTACG	d:Bacteria(1.00),p:Myxococcota(1.00),c:Polyangia(1.00),o:Haliangiales(1.00),f:Haliangiaceae(1.00),g:Haliangium(1.00)	Bacteria	Myxococcota	Polyangia	Haliangiales	Haliangiaceae	Haliangium
OTU919	GTTTGCTCCCCACGCTTTCGCGCCTCAGCGTCAGTATCGGTCCAGAGCGCCGCCTTCGCCACCGGTGTTCTTCCCAATATCTACGAATTTCACCTCTACACTGGGAATTCCACGCTCCTCTCCCGACCTCCAGTCCCGCCGTCCTGCGCGCCATTCCCAGGTTGAGCCCGGGGCTTTCACACGCAACTGACAGGACCGCCTGCGCGCCCTTTACG	d:Bacteria(1.00),p:Proteobacteria(1.00),c:Alphaproteobacteria(1.00),o:Elsterales(0.99),f:uncultured(0.99),g:uncultured bacterium(0.93)	Bacteria	Proteobacteria	Alphaproteobacteria	Elsterales	_	_
OTU920	GTTTGCTCCCCACGCTTTCGCGCCTCAGCGTCAGTATCTGTCCAGGTAGCCGCCTTCGCCACTGGTGTTCCTTCCGATCTCTACGCATTTCACCGCTACACCGGAAATTCCACTACCCTCTACAGTACTCTAGTTACCCAGTATAAGTTGCACGTCCTAGGTTAAGCCCAGGGATTTCACAACTCACTTAAATAACCGCCTACGCGCCCTTTACG	d:Bacteria(1.00),p:Proteobacteria(1.00),c:Gammaproteobacteria(1.00),o:Diplorickettsiales(1.00),f:Diplorickettsiaceae(1.00),g:uncultured(1.00)	Bacteria	Proteobacteria	Gammaproteobacteria	Diplorickettsiales	Diplorickettsiaceae	_
OTU921	GTTTGCTCCCCACGCTTTCGCAGTTGAGTGTCAGTAATCGTCAAGTGCGCCGCTTTCGCCTCTGGTGTTCCTCCCGATATCTACGCATTTCACCGCTACACCGGGAATTCCACGCACCCCTCCGATACTCTAGTCTTGCAGTATCCGCCGCACTTCCTGAGTTAAGCTCAGGGATTTCACAGCAGACTTACAGGACAACCTACCTGCCCTTTACG	d:Bacteria(1.00),p:Bdellovibrionota(1.00),c:Oligoflexia(1.00),o:0319-6G20(1.00),f:uncultured bacterium(0.79)	Bacteria	Bdellovibrionota	Oligoflexia	0319-6G20	_	_
OTU922	GTTTGATCCCCACGCTTTCGCGCCTCAGCGTCAATACTTGTCCAGGAAGGCGCCTTCGCCTCTGGTGTTCCTTCGCATATCTACGGATTTTACCCCTACATGCGAAATTCCCCTTCCCCCTCCAAGATTCTAGACCTGTAGTTTCAGACGCAGTTTCGAGGTTGAGCCCCGAGATTTCACATCTGACTTGCAGGTCCGCCTACGCGCGCTTTACG	d:Bacteria(1.00),p:Bdellovibrionota(1.00),c:Bdellovibrionia(1.00),o:Bacteriovoracales(1.00),f:Bacteriovoracaceae(1.00),g:Bacteriovorax(1.00)	Bacteria	Bdellovibrionota	Bdellovibrionia	Bacteriovoracales	Bacteriovoracaceae	Bacteriovorax
OTU923	GTTCGCTCCCCTAGCTTTCGCACCTCAGCGTCAGATACGAGCCAGGACACTGCCTTCGCCAGTGGTGTTCTTCCGGATCTCTACGCATTTCACTGCTCCACCCGGAGTTCCATGTCCCTCTCTCGCTCTCAAGTCCACCAGTTTTCGAAATCGTTCACCGGTTAAGCCGTTGATTGTCACTTCGAACTTAGCGAACCGCCTGCGTGCGCTTTACG	d:Bacteria(1.00),p:Chloroflexi(1.00),c:Ktedonobacteria(1.00),o:Ktedonobacterales(1.00),f:Ktedonobacteraceae(1.00),g:FCPS473(1.00)	Bacteria	Chloroflexi	Ktedonobacteria	Ktedonobacterales	Ktedonobacteraceae	_
OTU924	GTTTGCTCCCCACGCTTTCGCGCTCTCAGCGTCAGTGAGCACCCAGCAAGCTGCCTTCGCCATTGGTATTCCTTCCAGTATCAACGGATTTCACCCCTACTCTGGAAATTCTGCTTGCCCCTGTGTCACTCAATTCTGGCAGTATCGCTCGCGGTTTCATGGTTAGGCCATGAGATTTAACGACCGACTTACCAAAACGCCTACGCGCACTTTAC	d:Bacteria(1.00),p:Patescibacteria(0.73),c:WWE3(0.68),o:Candidatus Berkelbacteria bacterium RIFCSPLOWO2_01_FULL_50_28(0.27)	Bacteria	Patescibacteria	WWE3	_	_	_
OTU925	GTTCGCTCCCCTAGCTTTCGCACCTGAGCGTCAGGTACCACCCAGGACACTGCCTTCGCCGTTGGTGTTCCTCCGGATCTCTACGCATTTCACCGCTCCACCCGGAATTCCGTGTCCCTCTGTGGCCCTCCAGTCGCGCCGTCTTCGAGGCCCTCTCCCAGTTGAGCCGGGAGCTGTCACCCCAAACCTGCACGACCGCCTGCGTGCGCTTTACG	d:Bacteria(1.00),p:Chloroflexi(1.00),c:Ktedonobacteria(1.00),o:Ktedonobacterales(1.00),f:Ktedonobacteraceae(1.00),g:JG30a-KF-32(0.77)	Bacteria	Chloroflexi	Ktedonobacteria	Ktedonobacterales	Ktedonobacteraceae	JG30a-KF-32
OTU926	GTTTGCTCCCCACGCTTTCGCGCCTCAGCGTCAGTATCGGACCAGGTCGCCGCCTTCGCCACCGGTGTTCTTCCCAATATCTACGAATTTCACCTCTACACTGGGAATTCCACGACCCTCTTCCGAACTCCAGACAATACGTATCAAACGCAGCCCCCAGGTTGAGCCCAGGAATTTCACGCCTGACTGTACTATCCGCCTACGCGCCCTTTACG	d:Bacteria(1.00),p:Proteobacteria(1.00),c:Alphaproteobacteria(1.00),o:Acetobacterales(1.00),f:Acetobacteraceae(1.00),g:uncultured(1.00)	Bacteria	Proteobacteria	Alphaproteobacteria	Acetobacterales	Acetobacteraceae	_
OTU927	GTTTGCTCCCCACGCGGTCGTGGCTCAGCGTCAGGCACGCGCCAGGAAGCCGGCTTCCCCTCTGGTATTCTTCCCGATCTCTACCCATTTCACTGGTCCACCGGGAGTTCTACTTCCCTCTCGCGTCCTCCAGTCGACCCGTCTCCAGAGCCCGCTCCCAGTTGAGCCGGGAGATTTCACCCTGGACGCGACCGACCGCCTGCCCACGCTTTACG	d:Bacteria(1.00),p:Chloroflexi(0.86),c:Ktedonobacteria(0.67),o:Ktedonobacterales(0.67),f:JG30-KF-AS9(0.67),g:uncultured Ktedonobacterales bacterium(0.67)	Bacteria	Chloroflexi	Ktedonobacteria	Ktedonobacterales	JG30-KF-AS9	_
OTU928	GTTTGCTCCCCTGGCTTTCGCGCCTCAGCGTCAGTAGCGGACCAGATAGCCGCCTTCGCCACCGGTGTTCTTCCTGATATCTACGCATTTCACCGCTACACCAGGAATTCCACTATCCTCTTCCGCCCTCTAGCCAGACAGTATCAAAGGCCATTCCAAGGTTAAGCCCTGGTATTTCACCTCTGACTTATCCAGCCGCCTACGCGCCCTTTACG	d:Bacteria(1.00),p:Acidobacteriota(0.58),c:Subgroup 11(0.49),o:uncultured bacterium(0.50)	Bacteria	_	_	_	_	_
OTU929	GTTTGCTCCCCTGGCTTTCGCACCTCAGCGTCAGTAACCAACCAGTGCACCGCTTTCGCCGCCGGCGTTCCTCCCGATATCAACGCATTTCACCGCTCCACCGGGAATTCCATGCACCCCTTTGGTCCTCAAGCAACGCAGTATCGGACGCAGTTCCTCGGTTGGGCCGAGGGATTTCACATCCGACTTACGCCGCCGCCTACGTGCGCTTTATG	d:Bacteria(1.00),p:Planctomycetota(1.00),c:BD7-11(1.00),o:uncultured bacterium(1.00)	Bacteria	Planctomycetota	BD7-11	_	_	_
OTU930	GTTTGCTCCCCTTGCTCTCGCGCCTCAGCGTCAGGTATAAGCTAGAAAACCGCTTTCGCCACAGGTGTTCTTCCACATATCTACGCATTTCACCGCTACACGTGGAATTCCGTTTCCTCCGCCAATCCTCGAGATATTCAGTTTCAAATGCAGCTCCGAATTTGAGCCCCGGAATTTCACATCTGACTTTTATATCCGCCTACGCGCCCTTTACG	d:Bacteria(1.00),p:Verrucomicrobiota(1.00),c:Chlamydiae(1.00),o:Chlamydiales(1.00),f:Simkaniaceae(0.92),g:uncultured(0.54)	Bacteria	Verrucomicrobiota	Chlamydiae	Chlamydiales	Simkaniaceae	_
OTU931	GTTTGCTCCCCACGCTTTCGCGCTTGAGCGTCAGTTGTAAGCCAAGAAGCTGCCTTCGCCTTCGGTATTCCTCTTGAGATCTACGCATTTTACCGCTACTCCAAGAATTCTACTTCTCTCTCTTACACTCTAGATCGCCAGTTTTATCTGCTTGTTCCCGGTTAAGCCGGGAGATTTGACAGATAACTTAACAACCCGCCTATGCGCTCTTTACG	d:Bacteria(1.00),p:Dependentiae(0.97),c:Babeliae(0.97),o:Babeliales(0.97),f:uncultured bacterium(0.86)	Bacteria	Dependentiae	Babeliae	Babeliales	_	_
OTU932	GTTTGCTCCCCACGCTTTCGTCCCTCAGCGTCAGTTTTGGTCCAGGTACTCGCCTTCGCCTTTGGTGGTCCCCATTAGTATCTATGAATTTTACCTCTACACTAAGAGTACCAATACCCTCTACCAAACTCAAGTACAACCAGTATTAGTCGCCTTAAATTTGACAACTAACTTGAATTAACCGCCTACGAACCCTTTACGCCCAATCCTTACGA	d:Bacteria(1.00),p:Proteobacteria(0.34),c:Gammaproteobacteria(0.21),o:Thiotrichales(0.04),f:Thiotrichaceae(0.04),g:uncultured(0.25)	Bacteria	_	_	_	_	_
OTU933	GTTTGCTCCCCACGCTTTCGTGTCTCAGTGTCAGTACTCGTCCAGTTGGCCGCCTTCGCCACAGGTGTTCCTCTCGATATCTACGAATTTCACCTCTACACCGAGAATTCCACCAACCTCTCCGGTACTCTAGCTACGCAGTATCGAGTGCACTTCCTGAGTTGAGCCCAGGGCTTTCACATCCGACTTACGCAGCCACCTACACACGCTTTACG	d:Bacteria(1.00),p:Myxococcota(1.00),c:Polyangia(1.00),o:Polyangiales(1.00),f:Polyangiaceae(1.00),g:Pajaroellobacter(1.00)	Bacteria	Myxococcota	Polyangia	Polyangiales	Polyangiaceae	Pajaroellobacter
OTU934	GTTTGTTACCCAAGCCTTCGTCCCTCAACGTCAGTTATTAGACAAAAGGTTGCTTTCGCCGTTGACAGTCCTCATGGTATCAAAAAATTTCATCTCTACTCCATGAATACTCCCCTTCTCCTATAAAACTCTAGCAATATCGTACCCTGTTTTGGGCTAATAATGCCGTCTAGGTACCCTTTAAACCTATTAAAGATGAATAACACTAGTCTTCT	d:Bacteria(1.00),p:Proteobacteria(1.00),c:Alphaproteobacteria(1.00),o:Rickettsiales(1.00),f:Mitochondria(1.00),g:Rhynchosporium secalis (leaf blotch of barley)(0.18)	Bacteria	Proteobacteria	Alphaproteobacteria	Rickettsiales	Mitochondria	_
OTU935	GTTTGCTCCCCACGCTTTCGTGCATGAGCGTCAGTATTGGCCCAGGGGGCTGCCTTCGCCATCGGTATTCCTCCACATCTCTACGCATTTCACTGCTACACGTGGAATTCTACCCCCCTCTGCCATACTCTAGCCCGCCAGTCACCAATGCAGTTCCCAGGTTAAGCCCGGGGATTTCACATCGGTCTTAGCGAACCGCCTGCGCACGCTTTACG	d:Bacteria(1.00),p:Proteobacteria(1.00),c:Gammaproteobacteria(1.00),o:Burkholderiales(1.00),f:Burkholderiaceae(1.00),g:Burkholderia-Caballeronia-Paraburkholderia(1.00)	Bacteria	Proteobacteria	Gammaproteobacteria	Burkholderiales	Burkholderiaceae	_
OTU936	GTTTGCTACCCAAGCCTTCGTCCCTCAACGTCAGTTTTTAGATAAAAGATTGCTTTCGCCGCTACCAGTCGTCATGGTATCAACAAATTTTATCTCTACTCCATGAATACTCCTCTTCTCATATAAAACTCTAGTAATACCGTACCCTATTTTGGGCTAGCAATACCGTCTAGGTACCCTTTAAACCTAATAAAGATGAATAACACTAGTCTTTT	d:Bacteria(1.00),p:Proteobacteria(1.00),c:Alphaproteobacteria(1.00),o:Rickettsiales(1.00),f:Mitochondria(1.00),g:Aspergillago clavatoflava(0.18)	Bacteria	Proteobacteria	Alphaproteobacteria	Rickettsiales	Mitochondria	_
OTU937	GTTTGCTCCCCACGCTTTCGCGCCTCAGCGTCAATCACGGGCCAGATGGCCGCCTTCGCCACCGGTGTTCTTCCCAATATCTACGAATTTCACCTCTACACTGGGAATTCCGCCATCCTCTCCCGCCTTCAAGCGCCGCAGTATCATGCGCAGTTCCCAGGTTGAGCCCGGGCCTTTCACGCCTGACTTGCAGCACAGCCTACGCGCCCTTTACG	d:Bacteria(1.00),p:Proteobacteria(1.00),c:Alphaproteobacteria(1.00),o:uncultured(1.00),f:uncultured bacterium(0.93)	Bacteria	Proteobacteria	Alphaproteobacteria	_	_	_
OTU938	GTTTGATCCCCACGCTTTCGTGCCTCAGTGTCAATAACTGTGTAGTAAGCTGCCTTCGCAATTGGTGTTCTATGTCATATCTAAGCATTTCACCGCTACATGACATATTCCGCTTACCTCCAAAGTATTCAAGACAAATAGTATCAATGGCAGTTTCCGAGTTAAGCTCGAAGATTTCACCACTGACTTACTTACCCACCTACGCACCCTTTAAA	d:Bacteria(1.00),p:Bacteroidota(1.00),c:Bacteroidia(1.00),o:Chitinophagales(1.00),f:Chitinophagaceae(1.00),g:Ferruginibacter(0.98)	Bacteria	Bacteroidota	Bacteroidia	Chitinophagales	Chitinophagaceae	Ferruginibacter
OTU939	GTTTGATCCCCACGCTTTCGTGCCTCAGTGTCAATGCAAGCTTAGTGAACTGCCTTCGCAATCGGTGTTCTATTACATATCTAAGCATTTCACCGCTACATGTAATATTCCATCCACCTCAACTTGATTCAAGTCCGTCAGTATCAATGGCAATTCTGGAGTTGAGCTCCAGGCTTTCACCGCTGACTTAACAGACCACCTACGCACCCTTTAAA	d:Bacteria(1.00),p:Bacteroidota(1.00),c:Bacteroidia(1.00),o:Chitinophagales(1.00),f:37-13(1.00),g:uncultured Bacteroidetes bacterium(1.00)	Bacteria	Bacteroidota	Bacteroidia	Chitinophagales	_	_
OTU940	GTTCGCTCCCCGCGCTTTCGCGTCTCAGCGTCAGGGACGGACCAGGGCGCCGCCTTCGCCACGGGTGTTCCTCCTGATCTCTACGCATTTCACCGCTACACCAGGAATTCCACGCCCCTCTTCCGTCCTCAAGCGGGCCAGTCTCGGGCGGCGTCCCGGAGTTGAGCTCCGGGCTTTCACACCCGACTTAACCCGCCACCTACACGCGCTTTACG	d:Bacteria(1.00),p:Armatimonadota(1.00),c:uncultured(1.00),o:uncultured bacterium(0.75)	Bacteria	Armatimonadota	_	_	_	_
OTU941	CTTCGCTCCCCACGCTCTCGTCCTAGAAGTGTCAGGAGGCACCCAGAGACTTGCCTTCGCTATTGGTGTTCCAAACGATATCAACGCATTTCACTACTACACCGTTTGTTCCAGTCTCCTCTTTGCCCCTCTAGTTTTGAAGTTTCAAAGGACAGTCACAAAGTTAAGCTTTGTGATTTCACCTCTGACTTTCAAAACCACCTATCGGTACGCTT	d:Bacteria(1.00),p:Patescibacteria(1.00),c:Parcubacteria(1.00),o:uncultured bacterium(0.99)	Bacteria	Patescibacteria	Parcubacteria	_	_	_
OTU942	ATTCGCTCCCCACGCTCTCGTCCTAGCAGTGTCAGGTGGCACCCAGTGCTCTGCCTTCGCTTTCGGTGTTCCGAATGATATCAACGCATTTCACTACTACACCATTCGTTCCAAGCACCTCTTTGCCCCTCTAGTGTATCAGTATCTTAAGCAAACTCAGAAGTTAAGCTTCTGGCTTTTACCAAAGACTAAATACACAACCTATCGGTACGCTT	d:Bacteria(1.00),p:Patescibacteria(1.00),c:Parcubacteria(1.00),o:uncultured bacterium(1.00)	Bacteria	Patescibacteria	Parcubacteria	_	_	_
OTU943	GTTTGCTCCCCACGCTTTCGCGTCTCAGCGTCAGTATCCATCCAGATGGCCGCCTTCGCCGCCGGTGTTCCTCTCCATATCTACGAATTTCACCTCTACTTGGAGAATTCCGCCATCCTCTCTGGTACTCAAGCAAGGCAGTTTCGGGCGCACTTCCAGGGTTAAGCCCTGGGCTTTCACACCCGACTTGCCATGCCGCCTACACGCGCTTTACG	d:Bacteria(1.00),p:Myxococcota(0.96),c:Myxococcia(0.84),o:Myxococcales(0.84),f:Myxococcaceae(0.67),g:uncultured(0.25)	Bacteria	Myxococcota	Myxococcia	Myxococcales	Myxococcaceae	_
OTU944	GTTCGCTCCCCTGGCTTTCGCACCCGAGCGTCAGGAGCTTCCCAGGATGCTGCCTTCGCCATTGGTGTTCTTCCAGATCTCTACGCATTTCACCACTCCACCTGGAATTCCACATCCCTCTGAAGCCCTCAAGTCCTACAGTTTCCAGAGTCCTTTTCCGGTTAAGCCGGAAACTGTCACCCCAGACTGATAGGACCGCCTGCGTGCGCTTTACG	d:Bacteria(1.00),p:Chloroflexi(1.00),c:Ktedonobacteria(1.00),o:Ktedonobacterales(1.00),f:Ktedonobacteraceae(1.00),g:uncultured(1.00)	Bacteria	Chloroflexi	Ktedonobacteria	Ktedonobacterales	Ktedonobacteraceae	_
OTU945	GTTTGCTCCCCACGCTTTCGCGCCTCAGCGTCAGTTACAGACCAGAGAGTCGCCTTCGCCACTGGTGTTCCTCCACATATCTACGCATTTCACCGCTACACGTGGAATTCCACTCTCCTCTTCTGCACTCAAGTCTCCCAGTTTCCAATGACCCTCCACGGTTGAGCCGTGGGCTTTCACATCAGACTTAAGAAACCGCCTGCGCGCGCTTTACG	d:Bacteria(1.00),p:Firmicutes(1.00),c:Bacilli(1.00),o:Bacillales(1.00),f:Bacillaceae(0.99),g:Bacillus(0.87)	Bacteria	Firmicutes	Bacilli	Bacillales	Bacillaceae	Bacillus
OTU946	ATTCGCTCCCCACGCTTTCGTCCTAGCAGTGTCAAGAGGCACCCAGAAGCCTGCCTTCGCTATTGGTGTTCCAAACGATATCAACGCATTTCACTACTACACCGTTTGTTCCAGCTTCCTCTTTGCCCTTCAAGTTTACAAGTATCAAAAGACAGTCTCCCAGTTAAGCTGAGAGATTTCACTTCTGACTTTGTAAACCACCGATCGGTACGCTT	d:Bacteria(1.00),p:Patescibacteria(1.00),c:Parcubacteria(1.00),o:uncultured bacterium(0.99)	Bacteria	Patescibacteria	Parcubacteria	_	_	_
OTU947	GTTCGCTCCCCTGGCTTTCGCGCCTCAGCGTCAGAAGAGGTCCAGTACGTCGCTTTCGCCACCGGCGTTCCTTCCGATATCAACGCATTTCACCGCTCCACCGGAAGTTCCACATACCCCTACCTCCCTCGAGACTGCCAGTATCCAAGGCACTTTTCCGGTTAAGCCGAAAGATTTCACCCCGGACTTGGCAACCCGCCTACGCGCCCTTTAAG	d:Bacteria(1.00),p:Planctomycetota(1.00),c:Planctomycetes(1.00),o:Gemmatales(1.00),f:Gemmataceae(1.00),g:uncultured(0.97)	Bacteria	Planctomycetota	Planctomycetes	Gemmatales	Gemmataceae	_
OTU948	GTTCGCTCCCCACGCTGTCGTGCCTCAGCGTCAGTAACAGCCTAGTCAGCTGCCTTCGCAATCGGGGTTCTGGACCGTATCTATGCATTTCACCGCTACTCGGTCCATTCCGCCAACCTCGTCTGTACTCAAGCCTCACAGTATCCAGGGCAGTTCCGTTGTTGAGCAACGGGCTTTCACCCCGGACTTATCAGGCCGCCTACGCACCCTTTAAA	d:Bacteria(1.00),p:Bacteroidota(1.00),c:Bacteroidia(1.00),o:Cytophagales(1.00),f:Hymenobacteraceae(1.00),g:Hymenobacter(1.00)	Bacteria	Bacteroidota	Bacteroidia	Cytophagales	Hymenobacteraceae	Hymenobacter
OTU949	GTTCGCTCCCCTAGCTTTCGCCCCTGAGCGTCAGGTACCAGCCAGGACACTGCCTGCGCCTTCGGTGTTCCTCCGGATATCTACGCATTTCACCACTACACCCGGAATTCCGTGTCCCTCTCTGGTCCTCAAGTCAGCCCGTTTTTGAGACGCTCTCCCAGTGAAGCCAGGAGCTGTTACCTCAAACGCGACCGACCGCCTGCGGGCGCTTTACG	d:Bacteria(1.00),p:Chloroflexi(1.00),c:Ktedonobacteria(1.00),o:Ktedonobacterales(1.00),f:Ktedonobacteraceae(1.00),g:BacC-u-018(1.00)	Bacteria	Chloroflexi	Ktedonobacteria	Ktedonobacterales	Ktedonobacteraceae	_
OTU950	GTTCGCTCCCCATGCTGTCGCGTATTAGCGTCAGGTGTGACCCAGCGTGTCGCCTTCGCCACTGGTGTTCCTCCGGATCTCTACGCATTTCACCACTACACCCGGAATTCCACACGCCTCTATCACCCTCTAGCCCGACAGTCTCCGACGCCATTTCCCGGTTAAGCCGTTAAATTTCACGCCAGACTTATCAGGCCGCCTGCACGCCCTTTACG	d:Bacteria(1.00),p:Chloroflexi(1.00),c:Anaerolineae(1.00),o:SBR1031(1.00),f:A4b(1.00),g:uncultured bacterium(1.00)	Bacteria	Chloroflexi	Anaerolineae	SBR1031	_	_
OTU951	TCTTGCTCCCCACGCTTTCGTGCCTCAACGTCAGGAACCGAATAGTTAACTGCCTTCGCCAATTGGTGTTCAGCCATATATCAGCACATTTTACCGTTCCACATGTAGTTCCGTTAACCTCTCCGATCCTCTAGTTTAATAGTATTACCGACTTCCATGGGGTTGAGCCCCAATTTCCCACCGATAACTAATTAAACCACCTACGCACCCTTTAC	d:Bacteria(1.00),p:Firmicutes(0.58),c:Bacilli(0.52),o:Erysipelotrichales(0.15),f:Erysipelotrichaceae(0.15),g:[Anaerorhabdus] furcosa group(0.03)	Bacteria	_	_	_	_	_
OTU952	GTTTGCTCCCCTGGCTTTCGCGTCTCAGCGTCAGGTGAGGTCCAGGAGCCCGCTTTCGCCACGGGCGTTCCTTCCGATCTCAACGCATTTCACCGCTCCACCGGAAGTTCCGGCTCCCCCTACCTCCCTCCAGGCTGGTCGTATCGAGGCCCGTTCCCCGGTTGAGCCGGGGGATTTCAGCACTCGACGTGCCGGCCCGCCTACACGCGCTTTAA	d:Bacteria(1.00),p:Planctomycetota(1.00),c:Planctomycetes(1.00),o:Isosphaerales(1.00),f:Isosphaeraceae(1.00),g:uncultured(0.98)	Bacteria	Planctomycetota	Planctomycetes	Isosphaerales	Isosphaeraceae	_
OTU953	TTTTGCTCCCCACGCTTTCGCGTCTCAGAGTCAGGAAAGTCCCAGTGCACTGCCTTCGCCTTTGGTGTTCCGCACGATATCAACGGATTTCACCCCTACACCGTGCGTTCCATGCACCTCTAACCTCCTCTAGTCGTGTCGTATCTTTGGCACTTCCACCGTTAGGCGGTGGGCTTTAACCAAAGACGCACACAACCTCCTACACGCGCTTTACG	d:Bacteria(1.00),p:Patescibacteria(0.97),c:Parcubacteria(0.97),o:Candidatus Jorgensenbacteria(0.80),f:Candidatus Adlerbacteria bacterium GW2011_GWC1_50_9(0.78)	Bacteria	Patescibacteria	Parcubacteria	_	_	_
OTU954	GTTTGCTCCCCTGGCTTTCGCGCCTCAGCGTCAGAAGAGGTCCAGCACGTCGCTTTCGCCACCGGCGTTCCTTCCGATATCTACGCATTTCACCGCTCCACCGGAAGTTCCACATGCCCCTACCTCACTCAAGACGACCAGTATCCAAGGCTATTCTCCAGTTAAGCTGAAGTATTTCACCCCGGACTTGGTCACCCGCCTACGCGCCCTTTAAG	d:Bacteria(1.00),p:Planctomycetota(1.00),c:Planctomycetes(1.00),o:Gemmatales(1.00),f:Gemmataceae(1.00),g:uncultured(0.99)	Bacteria	Planctomycetota	Planctomycetes	Gemmatales	Gemmataceae	_
OTU955	GTTTGCTCCCCACGCTTTCGCGCCTCAGCGTCAGTTAAAAGCTAGAAAACCGCCTTCGCCACCGGTGTTCTTCCACATATCTACGCATTTCACCGCTACATGTGGAATTCCGTTTTCCCCGCTTTTCCTCGAGCTATGGAGTTTCAGATGCTGCTCCGAAGTTGAGCCTCGGAATTTCACACCTGACTTTCATAGCCGCCTACGCGCCCTTTACG	d:Bacteria(1.00),p:Verrucomicrobiota(0.72),c:Chlamydiae(0.72),o:Chlamydiales(0.72),f:Simkaniaceae(0.30),g:metagenome(0.07)	Bacteria	Verrucomicrobiota	Chlamydiae	Chlamydiales	_	_
OTU956	TCTCGTTACCCAAGGCTTCGTCCCTCAACGTCAGTTTTTACATAAAAGGTTGCCTTCGCCGTTACCCGTCCTTCCAGTATCACAAAATATCAACTTTCCTCCGGAAATTCGCCCCTTCTCTCATAAAACTCTAGAAAATTAGTCCCTATTATGGCTTGATTTTCCGTCTAGGTACCCTTTAAACCTAATAAAGATGAATAACACTAGTCTTCTAC	d:Bacteria(1.00),p:Proteobacteria(1.00),c:Alphaproteobacteria(1.00),o:Rickettsiales(1.00),f:Mitochondria(1.00),g:Aspergillus terreus(0.06)	Bacteria	Proteobacteria	Alphaproteobacteria	Rickettsiales	Mitochondria	_
OTU957	GTTTGCTCCCCTGGCTTTCGCACATCAGCGTCAGAAGTCCACCAGTGCACCGCTTTCGCCGCCGGCGTTCCTCCCGATATCAACGCATTTCACCGCTCCACCGGGAATTCCATGCACCCCTTGGACCCTCAAGCAACGCAGTATCGGGCGCAGTTCCTCGGTTAGGCCGAGGGATTTCACACCCGACTTACGCCGCCGCCTACGTGCGCTTTATG	d:Bacteria(1.00),p:Planctomycetota(1.00),c:BD7-11(1.00),o:uncultured bacterium(1.00)	Bacteria	Planctomycetota	BD7-11	_	_	_
OTU958	GTTTGCTCCCCTGGCTTTCGTGCCTCAGCGTCAGGAAATGTCCAGAGACTCGCCTTCGCCACTGGTGTTCCGCTCGATATCTACGCATTTCACTGCTACACCGAGCATTCCAGTCTCCCCTCCATTCCTCGAGCCAGATAGTATTCAATGCAGTTCCGAAGTTAGGCTTCGGGATTTCACATCAAACTTACCTGACCGCCTACGCACCCTTTACG	d:Bacteria(1.00),p:Verrucomicrobiota(1.00),c:Verrucomicrobiae(1.00),o:Pedosphaerales(1.00),f:Pedosphaeraceae(1.00),g:uncultured(0.94)	Bacteria	Verrucomicrobiota	Verrucomicrobiae	Pedosphaerales	Pedosphaeraceae	_
OTU959	GTTTGCTCCCCACGCTTTCGCGCCTCAGCGTCAGTTACAGCCCAGAGAGTCGCCTTCGCCACTGGTGTTCCTCCACATATCTACGCATTTCACCGCTACACGTGGAATTCCACTCTCCTCTTCTGCACTCAAGCTCCCCAGTTTCCAGTGCGACCCGAAGTTGAGCCTCGGGATTAAACACCAGACTTAAAGAGCCGCCTGCGCGCGCTTTACGC	d:Bacteria(1.00),p:Firmicutes(1.00),c:Bacilli(1.00),o:Paenibacillales(1.00),f:Paenibacillaceae(1.00),g:Paenibacillus(1.00)	Bacteria	Firmicutes	Bacilli	Paenibacillales	Paenibacillaceae	Paenibacillus
[truncated: 5,223 more rows]
[truncated: 4 more columns]
