# Supplementary material for: Plants Play Stronger Effects on Soil Fungal than Bacterial Communities and Co-Occurrence Network Structures in a Subtropical Tree Diversity Experiment
Source: Microbiol Spectr. 2022 Apr 27;10(3):e00134-22. doi: 10.1128/spectrum.00134-22 (PMC9241759; doi:10.1128/spectrum.00134-22)
Supplement: SUPPLEMENTAL FILE 4 — Supplemental material. Download spectrum.00134-22-s004.xlsx, XLSX file, 0.02 MB [file spectrum.00134-22-s004.xlsx]

## Sheet: Table S9
Table S9 Plant information about studied plots in different tree species richness classes
Plot_No	Tree species richness	Plant 1	Plant 2	Plant 3	Plant 4	Plant 5	Plant 6	Plant 7	Plant 8	Plant 9	Plant 10	Plant 11	Plant 12	Plant 13	Plant 14	Plant 15	Plant 16
1	1	Castanea henryi
2	1	Schima superba
3	1	Liquidambar formosana
4	1	Quercus serrata
5	1	Koelreuteria bipinnata
6	1	Quercus fabri
7	1	Choerospondias axillaris
8	1	Cyclobalanopsis glauca
9	1	Sapindus mukorossi
10	1	Nyssa sinensis
11	1	Sapium sebiferum
12	1	Cyclobalanopsis myrsinaefolia
13	1	Lithocarpus glaber
14	1	Castanopsis eyrei
15	1	Castanopsis sclerophylla
16	1	Sapium discolor
17	1	Castanopsis carlesii
18	1	Diospyros glaucifolia
19	1	Melia azedarach
20	1	Daphniphyllum oldhamii
21	1	Quercus acutissima
22	1	Cinnamomum camphora
23	2	Cyclobalanopsis glauca	Quercus fabri
24	2	Rhus chinensis	Schima superba
25	2	Koelreuteria bipinnata	Lithocarpus glaber
26	2	Cyclobalanopsis myrsinaefolia	Castanopsis eyrei
27	2	Liquidambar formosana	Sapindus mukorossi
28	2	Nyssa sinensis	Castanea henryi
29	2	Quercus serrata	Castanopsis sclerophylla
30	2	Choerospondias axillaris	Sapium sebiferum
31	2	Cinnamomum camphora	Cyclobalanopsis myrsinaefolia
32	2	Acer davidii	Melia azedarach
33	2	Sapium discolor	Schima superba
34	2	Diospyros glaucifolia	Nyssa sinensis
35	2	Daphniphyllum oldhamii	Quercus fabri
36	2	Quercus acutissima	Sapindus mukorossi
37	2	Castanopsis carlesii	Cyclobalanopsis glauca
38	2	Sapium discolor	Sapium sebiferum
39	2	Daphniphyllum oldhamii	Quercus serrata
40	2	Choerospondias axillaris	Diospyros glaucifolia
41	2	Castanopsis sclerophylla	Cinnamomum camphora
42	2	Liquidambar formosana	Melia azedarach
43	2	Castanea henryi	Rhus chinensis
44	2	Acer davidii	Quercus acutissima
45	4	Cyclobalanopsis glauca	Quercus fabri	Rhus chinensis	Schima superba
46	4	Koelreuteria bipinnata	Lithocarpus glaber	Cyclobalanopsis myrsinaefolia	Castanopsis eyrei
47	4	Liquidambar formosana	Sapindus mukorossi	Nyssa sinensis	Castanea henryi
48	4	Quercus serrata	Castanopsis sclerophylla	Choerospondias axillaris	Sapium sebiferum
49	4	Castanopsis eyrei	Cinnamomum camphora	Cyclobalanopsis myrsinaefolia	Koelreuteria bipinnata
50	4	Acer davidii	Castanopsis carlesii	Lithocarpus glaber	Melia azedarach
51	4	Diospyros glaucifolia	Nyssa sinensis	Sapium discolor	Schima superba
52	4	Daphniphyllum oldhamii	Quercus fabri	Quercus acutissima	Sapindus mukorossi
53	4	Castanopsis carlesii	Cyclobalanopsis glauca	Sapium discolor	Sapium sebiferum
54	4	Daphniphyllum oldhamii	Quercus serrata	Choerospondias axillaris	Diospyros glaucifolia
55	4	Castanopsis sclerophylla	Cinnamomum camphora	Liquidambar formosana	Melia azedarach
56	4	Castanea henryi	Rhus chinensis	Acer davidii	Quercus acutissima
57	8	Castanopsis eyrei	Cyclobalanopsis glauca	Cyclobalanopsis myrsinaefolia	Koelreuteria bipinnata	Lithocarpus glaber	Quercus fabri	Rhus chinensis	Schima superba
58	8	Castanea henryi	Castanopsis sclerophylla	Quercus serrata	Choerospondias axillaris	Liquidambar formosana	Nyssa sinensis	Sapindus mukorossi	Sapium sebiferum
59	8	Acer davidii	Castanopsis carlesii	Castanopsis eyrei	Cinnamomum camphora	Cyclobalanopsis myrsinaefolia	Koelreuteria bipinnata	Lithocarpus glaber	Melia azedarach
60	8	Diospyros glaucifolia	Nyssa sinensis	Sapium discolor	Schima superba	Daphniphyllum oldhamii	Quercus fabri	Quercus acutissima	Sapindus mukorossi
61	8	Castanopsis carlesii	Cyclobalanopsis glauca	Sapium discolor	Sapium sebiferum	Daphniphyllum oldhamii	Quercus serrata	Choerospondias axillaris	Diospyros glaucifolia
62	8	Castanopsis sclerophylla	Cinnamomum camphora	Liquidambar formosana	Melia azedarach	Castanea henryi	Rhus chinensis	Acer davidii	Quercus acutissima
63	16	Castanea henryi	Castanopsis sclerophylla	Quercus serrata	Castanopsis eyrei	Cyclobalanopsis glauca	Cyclobalanopsis myrsinaefolia	Lithocarpus glaber	Quercus fabri	Liquidambar formosana	Koelreuteria bipinnata	Nyssa sinensis	Choerospondias axillaris	Rhus chinensis	Sapindus mukorossi	Sapium sebiferum	Schima superba
64	16	Acer davidii	Castanopsis carlesii	Castanopsis eyrei	Cinnamomum camphora	Cyclobalanopsis myrsinaefolia	Koelreuteria bipinnata	Lithocarpus glaber	Melia azedarach	Diospyros glaucifolia	Nyssa sinensis	Sapium discolor	Schima superba	Daphniphyllum oldhamii	Quercus fabri	Quercus acutissima	Sapindus mukorossi
65	16	Castanopsis carlesii	Cyclobalanopsis glauca	Sapium discolor	Sapium sebiferum	Daphniphyllum oldhamii	Quercus serrata	Choerospondias axillaris	Diospyros glaucifolia	Castanopsis sclerophylla	Cinnamomum camphora	Liquidambar formosana	Melia azedarach	Castanea henryi	Rhus chinensis	Acer davidii	Quercus acutissima
66	16	Castanea henryi	Castanopsis carlesii	Castanopsis eyrei	Castanopsis sclerophylla	Choerospondias axillaris	Cinnamomum camphora	Cyclobalanopsis glauca	Cyclobalanopsis myrsinaefolia	Daphniphyllum oldhamii	Diospyros glaucifolia	Lithocarpus glaber	Nyssa sinensis	Quercus acutissima	Quercus fabri	Quercus serrata	Schima superba
67	16	Castanea henryi	Castanopsis carlesii	Castanopsis eyrei	Castanopsis sclerophylla	Cinnamomum camphora	Cyclobalanopsis glauca	Cyclobalanopsis myrsinaefolia	Daphniphyllum oldhamii	Diospyros glaucifolia	Liquidambar formosana	Lithocarpus glaber	Quercus fabri	Quercus serrata	Sapium discolor	Sapium sebiferum	Schima superba
68	16	Acer davidii	Castanea henryi	Castanopsis carlesii	Castanopsis sclerophylla	Cinnamomum camphora	Cyclobalanopsis glauca	Cyclobalanopsis myrsinaefolia	Daphniphyllum oldhamii	Diospyros glaucifolia	Lithocarpus glaber	Nyssa sinensis	Quercus acutissima	Quercus fabri	Quercus serrata	Sapium discolor	Schima superba
69	16	Castanea henryi	Castanopsis carlesii	Castanopsis eyrei	Castanopsis sclerophylla	Choerospondias axillaris	Cinnamomum camphora	Cyclobalanopsis glauca	Cyclobalanopsis myrsinaefolia	Daphniphyllum oldhamii	Diospyros glaucifolia	Liquidambar formosana	Lithocarpus glaber	Quercus fabri	Quercus serrata	Rhus chinensis	Schima superba
70	16	Acer davidii	Castanea henryi	Castanopsis eyrei	Castanopsis sclerophylla	Choerospondias axillaris	Cinnamomum camphora	Cyclobalanopsis glauca	Daphniphyllum oldhamii	Liquidambar formosana	Quercus acutissima	Quercus fabri	Quercus serrata	Rhus chinensis	Sapindus mukorossi	Sapium discolor	Schima superba
71	16	Acer davidii	Castanea henryi	Castanopsis carlesii	Castanopsis eyrei	Choerospondias axillaris	Cyclobalanopsis glauca	Cyclobalanopsis myrsinaefolia	Diospyros glaucifolia	Liquidambar formosana	Lithocarpus glaber	Quercus acutissima	Quercus fabri	Quercus serrata	Rhus chinensis	Sapindus mukorossi	Sapium discolor
